# Supplementary material for: A transcriptome map of perennial ryegrass (Lolium perenne L.)
Source: BMC Genomics. 2012 Apr 18;13:140. doi: 10.1186/1471-2164-13-140 (PMC3483695; doi:10.1186/1471-2164-13-140)
Supplement: Additional file 1 — Figure S1. SNP validation by high resolution melting (HRM) curve analysis (A) and direct sequencing of PCR fragments (B). (A) shows the normalized melting curves of a target SNP for twelve mapping individuals along with the parental genotypes that were used for short amplicon melting as described by Studer et al. [77]. The melting curves given in grey represent individuals being homozygous for the target SNP, while red melting curves indicated heterozygous individuals. The sequencing trace file given in (B) illustrates the results from direct sequencing of PCR products amplified from the parental genotype being heterozygous for the target SNP. Sequencing of PCR fragments was performed at Eurofins MWG Operon, Ebersberg, Germany. [file 1471-2164-13-140-S1.xlsx]

## Sheet: Sheet1
Marker name	Lolium SNP [variant1/variant2]	Linkage group	Map position	EST accession number	Sequence name	Fasta
PTA.2233.C1	GTTGCTGCGGAACGCTTGGTACTTGAGCGACGCGATGGTGAGGAAGAAGATGATCACGGC[A/G]CTGCCAACGCCATGCAACATCCATCCAAGGAGCCTCGACCACCGGAAGAGCAGGTTCTGA	LG_1	0		>PTA.2233.C1	TGCCCACGCTCGTGGACCGCACCGAGAACTGGCGCAGGATCATGCCCAGCTCCGCCTCCGGATCGTCATCCTTCGCCATGTGCTGCAACCACTGGATCTTGTTGTGGTAGGTCGGGAAGAACCACGTCTTCACCACCGACAGGGTGAAGTAGGGGATGAGCGCCGCGACCGAGACCAGCAGGGTCACTACCCAGTAGGACGGCGCGCCACCCAGCGCCTCCGAGAACACCATGAAGAACGTGGTCGAGAACGATGGCGTGATTGCACCGTATGCCAGGAGGAAGACATACCACAGGAAGATGCCGGCCCAGATGCAGATGTGCTGAATGAGGGTGAAGTAGTTCACCGTGATCGCCATCTGCATGTTGACGGCCCAAACGATACATGTATAGGCGGTGG…
PTA.2844.C1	TAGGAGGAATTCAGACCCAAGTACTGGGAGCGTGAACGATGTTTACCTCCCAGAGTGGAT[A/C]TATGAGAAAGTAATCAATGATCAGGAGTTGGCACTCACTTTGGAAACAACTCAAGAAGAG	LG_1	2.218		>PTA.2844.C1	GGGGGCTACATTGCACCAGAGCTATACTCTCGGAACTTTGGGGGGATATCCTACAAGTCAGACGTGTACAGTTTTGGCATGCTGGTGTTAGAAATGGTCAGTGGTAGGAGGAATTCAGACCCAAGTACTGGGAGCGTGAACGATGTTTACCTCCCAGAGTGGATATATGAGAAAGTAATCAATGATCAGGAGTTGGCACTCACTTTGGAAACAACTCAAGAAGAGAAAGAAAAGGTGAAGCAGCTGGCTATTGTGGCACTATGGTGCATCCAATGGAACCCGAGAAACAGGCCATCAATGACGAAGGTCGTTAACATGCTAACAGGGAGGTTGCAGAATCTGCAGATGCCACCAAGGCCTTTCGTCACATCTGAAAATCAGCCCGTACCTTAAAATAAA…
r_013c_h03	GAGTTCTCCATCGTCGGGTACTCGGAGGAGGACCTGTCCTCCCACGACAGGATCGTGGAG[T/C]TGTTCGAGAGGTGGCTAGCCAAGCACCAGAAGGCGTACGCGAGCTTCGAGGAGAAGCTGC	LG_1	13.404		>r_013c_h03	GAACCAACACTTCCATTCCTGGTATCAATCAGCCATGGCTCACCCAATGAAGCTCTCCCTTGCTCTTCTCCTCTGCGTTGTCGGCGCCTGCGTGGCCCGCAACAGCGAGTTCTCCATCGTCGGGTACTCGGAGGAGGACCTGTCCTCCCACGACAGGATCGTGGAGTTGTTCGAGAGGTGGCTAGCCAAGCACCAGAAGGCGTACGCGAGCTTCGAGGAGAAGCTGCACCGGTTCGAGGTGTTCAAAGACAACCTGAAGCACATCGACGAGATCAACCGGGAGGTGACCAGCTACTGGCTGGGCCTCAACGAGTTCGCCGACCTCACCCACGAGGAGTTCAAGGCCGCCTACCTCGGCCTCAGCCCTCCTCCGGCTCGCCGGAGCAGCAGCAGCCGAAG…
PTA.1856.C1	GCCTGTGTTTAACAGTGGTGATGGTAAATGGATTGCTGATTCCGATGTAATCACTCAGAT[T/C]ATTGAGGAGAAGTACCCAACTCCATCACTTGTCACCCCTCCTGAGTATGCATCAGTGGGA	LG_1	17.208		>PTA.1856.C1	GTACGCCTGCAGGTACCCGGGAAATTCGGCCATTACGGCCGGGGGGTCCAGCGCAGGCCCCGATCCCGAAGCCTCCAGAGAGAGGAGCGAATCGATGCTGCCTGCCTCACTCACACGCGGATCATGTCCCCCTCCCTCGATAAATAATAATCCGCCGCAACCTACCCCCACACTATCCCCCATCGCCGCGGATCAACAGCACGCTCGATCCCCCCAGCACCACCACCAGCATTCCGCCGCCGTCGTCGCCATGACTGTGGAGGTGTGCGTCAAGGCCGCCGTCGGCCACCCCGACACGCTCGGCGACTGTCCCTTCTCCCAGAGGGTGCTGCTCACGCTGGAGGAGAAGAAGGTCACCTACCAGATGAAGCTCATCGACGTCAGCAACAAGCCCAAGTG…
PTA.1847.C1	TCCTGATGATCTCAATGGTACCCGATAATCCTCTTTTGTGATTTGCGTTTGGTTTGGTTT[C/G]GTTTCGTGGATCCGAGACCGGCCAGGCATCTCGGTTTCATGTACTGAACCTGAATAATGT	LG_1	22.639		>PTA.1847.C1	GGATTCAGCGAGGCATCGCGTCGACCATTGAGGGTAAACGAAGGGAGAGCGGCGGAGGTGGCGAAGGTACCATCCATGGCAGCGGTGGTTCGGAGCGTGTGGCAGGGCATCAGGGAGAAGGGCCTCGTCAACTTCTTCCGCTACGCCCGCGACGAGGGATACCTAAAATGCCTTCCTGACGGAAACTTGCTGCAAACTAAAATTCACAACATTGGTGCAACCCTTGTAGGAGTTGACAGTTTCGGAAACAAGTACTATGAGAAAGTACACGACACGCAGTATGGAAGGCACAGGTGGGTAGAGTATGCAGACAAGGGTCGTTACAATGCATCCCAAGTGCCTGCTGAATGGCATGGATGGCTACACCACATTACAGACAGTACTGGGGATAAGCTGTTG…
gsa_005b_h12	TCGAACCTGTTCTCGCGCGTGCAGACTATGCCGGTCAGCGAATTCTTGTCCAAGGTGGTG[C/G]AGACCGATGTGAACTACACCGTAGTCAAGGCGTCACTCACCGACGACTACAACCCTGAGA	LG_1	23.874		>gsa_005b_h12	CCGCGAACAGCGTGCTTGATGGGTTCACGTCGTTTTTCTCGAACCTGTTCTCGCGCGTGCAGACTATGCCGGTCAGCGAATTCTTGTCCAAGGTGGTGGAGACCGATGTGAACTACACCGTAGTCAAGGCGTCACTCACCGACGACTACAACCCTGAGAGCTCGTATGGCTTGGTCCTGGCCAAAGAGGATTCGTCGGCGGCTTCCTCAACGGAAACTGGCAAGGTGTCCAAGTTGCAGATTGCTTCTCTGGTGGCTGATGTTTTCTCCAACGTGGAAATTGCAGAGAACAAGGTAGTGGAAGTTTCAACTAGCTCATCAGGAACATCCAAGCCAACAGTGGAGGCATTAACAGGTATTCCCGAGGACGTTAGAAGAAAAGTGTACAAAGAAGCTGCTG…
PTA.1394.C1	TCCGACTACACCAAATACCTTTGACAAGAACTACTTCACGAACCTCGAGGCAAATCGCGG[T/C]TATCTCGACTCTGACCAACTGCTCAAATCAGACCCAGGTGCATTGAGGACGACCGCACCC	LG_1	27.411		>PTA.1394.C1	TGGAAATTCTCTACGTGACCTTGATCCGACTACACCAAATACCTTTGACAAGAACTACTTCACGAACCTCGAGGCAAATCGCGGCTATCTCGACTCTGACCAACTGCTCAAATCAGACCCAGGTGCATTGAGGACGACCGCACCCATTGTCGATAGGTTTGCAGCTAGCCAGGACGCCTTCTTTAAGAGCTTCGCATTGTCTATGATCAAGATGGGAAACATTTTACCAATTACGGATCCTTCCCGTGGAGAAATCCGGAAACACTGCGCATTTGTCAATTGATGTTAATTAGCAAGAAGGCCACATGTGGAGACAACTACGGCCTATGCTATATGCAAGTGCAAAATCATGGATCTCATTCTCATGTTCAATAATTGGTAATATATATGCCAACCAAT…
ve_003c_f04	GATCAGCGGAAAATACTTGTTTATAACCTTGCTACATGCACAGAGTATTCCTTTAGAGTT[A/G]TTTCATTCACAGATGATGGGATCCTTGGGCATTCTGAAGCTAAATGTTATACTGGGAGCA	LG_1	28.987		>ve_003c_f04	GAAACTAAAGTAGCATCATCGGACACCATCAAAGGTTATAAGCTATGGCACTGGAAGAGCAGAGAGCAACCAAGCATGGATGAGCCTGTAGTTTTGTCAAAAGATCAGCGGAAAATACTTGTTTATAACCTTGCTACATGCACAGAGTATTCCTTTAGAGTTATTTCATTCACAGATGATGGGATCCTTGGGCATTCTGAAGCTAAATGTTATACTGGGAGCAACGAGCTACTTACCAATCGTGCGACGCAGAATCCAATGGCTATATGCCTGCAGAAGCAGAGAAGAGATGGGAACCAGGCTTCTAAGTCCAGTGGATTCAGGATCCGAGATGTTGGAAGGATCCTGCGTCGAGCTTGGGCTGAAGAAGGCTATTTTGAGGATGTGTATGAAGGTTCT…
PTA.1969.C1	CTCTGCTGCAGAACTAGAAACGAGACAGCTCGACATTGCTTGTCTGTCTGTACCGTCATA[A/T]GCTTGTGTGTCGTGTGTGCTCCATGATGGTTTCCCGGTGTACAGTGTCTGTGTCTTTCCC	LG_1	30.085		>PTA.1969.C1	GCTCCTTCTCCGATTAATCAATCAAACCACTCGCTGCGGCGGCGGCGAGGAGCAACCTACGACCAGGAGAGGAGACCCAACCAACCACTGGTCGTCTGACCCCCCTCACCACCGGAGAGCTTCTTTGCCTTCTACGTCAATCAATCCAGCCCGAGTTAAGGGACCTCTTAAGTGCCCGGAGATCCGCCAGGCTTATCGTCTTCGCCTCCATCCCGTCCTACCGTGTTCCCCTCTTCCCACGGCTCTTGGCGCCAAAATCCCCCCTTCCGATCTCAGGGCCTTCAAGGGGGCCTTTCGTTCGGTGGTGTGCCTAGTTTCGTCGACGGAAATTCACCATGGGAGGCTGCGTGGGCAAGGACCGTAGCATTGTGGAAGATAAGCTTGATTTCAAAGGTGGAA…
PTA.2287.C1	TTTGGGGATTTCTGTCGTGTGCCAGTTGCTACCTTCCTTGGCTGGTCTCATTTTGTACAT[T/G]GGGGTCGTTGGATAGGAGCCTATCGAGATACTAGTAGGCAAATCAGGATCGGTGGAGGCA	LG_1	30.581		>PTA.2287.C1	GATATACTCGTTGGGAACCTGCAATATCAATGCAAAATTTGAAACCAAAACTATAGAGCTCATTGTTACAACATAACAGGCTGCGTTGCTGTTGTTATTCAATGGAGTTGATAGGCTTAGTTACTCTGAGATTGTAACACAGCTGAACCTGTCGGATGATGATGTTGTGCGTTTGCTCCATTCTCTGTCTTGCGCGAAATACAAGATTCTTACCAAAGAGCCAGCTGGTAGATCTATTTCGCCCAATGATGTTTTCGAGTTCAATTCAAAATTCACTGACAGGATGAGAAGAATCAAGATACCCCTGCCTCCCGTTGATGAGAAGAAAAAAGTTGTTGAAGATGTTGACAAGGACAGGAGGTATGCAATTGATGCATCGATTGTCCGTATCATGAAAAG…
PTA.824.C1	TGTGAATGTTGCGGTTATGGTTGGTGGATTCCCCAGGAAGGAGGGAATGGAAAGGAAGGA[T/C]GTTATGTCTAAGAATGTTTCAATCTACAAATCTCAAGCATCTGCCCTTGAAGCCCATGCA	LG_1	30.653		>PTA.824.C1	CCTGCAGGTACCCGGGAATTCGGCCATTACGGCCGGGGACTATCCTTCATCCCGTTGTCGTCGCCTCCTCCCGAACCACTCTCCCCATCCCCGAACTCCAGAACCGGCTCCAATGGCGGCGAAGGAACCGATGCGCGTGCTCGTCACCGGCGCCGCAGGACAAATTGGATATGCTCTTGTTCCGATGATTGCTAGGGGAATTATGCTTGGTGCGGACCAGCCTGTTATTCTGCATATGCTGGATATTCCACCAGCTGCTGAAGCTCTTAATGGTGTTAAGATGGAGTTGGTTGATGCCGCATTTCCACTTCTCAAGGGAGTTGTTGCAACAACTGATGTTGTTGAGGCTTGCACTGGTGTGAATGTTGCGGTTATGGTTGGTGGATTCCCCAGGAAGGA…
PTA.1093.C1	TTCCAGAACTTCCTGATCGATCAGCAGGGTCAGCATCAGTACTACCTATGAGTGTGAAGG[A/G]TAAAGACAGCAAGTTGAAAGAAGAAAACACTAGGCTGCTGAATCTTAACTCTGTCGAAGC	LG_1	30.871		>PTA.1093.C1	GCAGGTACCCGGGAATTCGGCCATTACGGCCGGGGGCATTCCGTTCCTAACTTTTCTTTCTCCCACCACTTCTCCTCTCTTTCTCCTCCTTCCTCCCTCCCTCCGCCGCGAGGAGGAGGGGAAAAAGAGAAGAAGAAGCGGGCGCCGGCGGAGACATACACAGGAACGGGACCCAATCCGACGCGAGCGGAGGAACCACGCCCCACATCCCCCTCCGCTCTCGTTTCGGCCGCAGACGCAGACGCAGGCATGACACCACTCTACCTCGCGCGCGGGGCTTCCAAGGTGCTAAGAAGGATCACCGCTGAGACGTCGGTCGAGCTCAAGATCCTCTCCGAAAAATGGCAGCTCCTCCTCGCAGGCATTGTCTTCCAGTACATCCATGGGTTGGCAGCACGA…
PTA.1056.C1	GGCGGCCACCGTCATCATTGAGGAGAACACCACGGAGTCGATCATCAAGAACGTCGCGGA[C/G]GAGAAAAGCGGTGAGGAGAAGGTGGCAACGCAGCAGAGCTGATCGTACATCCATCCAACC	LG_1	30.895		>PTA.1080.C1	GCCTGCAGGTACCCGGGAATTCGGCCATTACGGCCGGGGCTCCCACTCTTTGTCATCCCGGCGGCGGCGCACAGAAGAAGAAGCAGGAGGCGGCGGCGCGCGAAGAGAAGGTGCACGTCGACCTAGTCCGAGCTCGCAACCATGGCGCGTGGGTTGAAGAAGCATCTGAAGAGGCTCAATGCCCCGTCTCACTGGATGCTCGACAAGCTTGGTGGAGCTTTTGCCCCCAAGCCATCTTCTGGTCCTCACAAGGCCAGGGAGTGCCTTCCCCTGATCCTCATCCTCAGGAACAGACTGAAGTATGCTCTTACCTACCGTGAAGTGCAGTCCATCCTCATGCAGCGCCACATCCAGGTTGATGGCAAGGTCCGCACTGACAAGACCTACCCTGCTGGTTTC…
PTA.13.C1	TCTGAATTCTCTGAGCCTTCGATTCCAAAGAAATATGGGGTGAAGCCTGATGCTGAAACA[T/C]TGGACATGCTCAACACTATAGCCAAGCAGAAGGAGGTTACGGTGGTTTCAAAAGTCTTGT	LG_1	31.283		>PTA.13.C1	ACGCCTGCAGGTACCCGGGAATTCGGCCATTACGGCCGGGGACAGAATCTCTGCCCTTCCTTCCTCTTCCCGAACAGCGGTGACCTCCACCACCACCACCACCACCACCGGTGTTCTTCTTCCACCCAAGAACCGAGCAAAGGGAGATGGCGACGGAGGGCGAGAGGTGGGTGGGCCTGGCGGTGGACTTCTCGGAGGGGAGCCGCGCGGCGCTCAAGTGGGCGGCGGACAACCTGCTCCGCACCGGCGACAGCCTGCTCCTCCTGCACGTCGTCAAGGACCCCGACTACGAGCAGAGGGAGACCATCCTCTGGGAGGCCACTGGCTCGCCTTTGATCCCCCTCTCTGAATTCTCTGAGCCTTCGATTCCAAAGAAATATGGGGTGAAGCCTGATGCTG…
PTA.214.C1	TACCTCCAAGGCAAACGATGAGGATGGCGACTTTGCTGAGCTATATGTGTTCAAGTGGAC[A/C]AGTCTCCTCATCCCTCCTACCACCGTCCTGGTGATTAACCTGGTGGGCATGGTGGCTGGT	LG_1	31.538		>PTA.214.C1	GACACCGAGGGAAATGAGTTGCCACGACTTGTGTACGTCTCTCGTGAAAAGAGGCCAGGCTTCCAGCATCACAAGAAGGCTGGTGCAATGAATGCACTGATTCGCGTATCCGCTGTGCTGACAAATGGTGCCTATCTACTTAATGTGGATTGTGATCACTACTTCAATAGCAGCAAAGCTCTTAGGGAAGCAATGTGCTTCATGATGGATCCCGCACTAGGAAGAAAAACTTGCTATGTTCAATTTCCACAAAGATTTGATGGCATTGACTTGCACGATCGATATGCTAATCGCAACATAGTCTTCTTTGATATCAACATGAAAGGTTTAGACGGCATTCAGGGTCCAATGTATGTGGGGACAGGATGCTGTTTCAATAGGCAGGCCCTGTATGGATAT…
PTA.2307.C1	GGCAATTGTGGACATTGCCAAAGAGGAGTGCACTAGAATAAATGTGGAGCAACTTGCATC[A/G]ACTCGTGCTACTTCTGCTATAGAAATAGCACTAGCTGTAACTGAGAGTCCTGGGCATCCA	LG_1	31.538		>PTA.2307.C1	CCCATCGATATTCCAATTGGCTGCCATGCCACCATAATACGTGACATTGCCAGGACCTTGCTTATATCCTGAAATGAATTGATGCCTGTTAATCTGTCTTCTTCTGGGACAAATACTTTATTCAGAAGAATATCACCATTCTGAACCATTCTGAGTCCAATTTTGTTTTGAATTTTCGTGGCCTTCAAACCAGGAGCTCCCTTCTTCACAATGAATCCATTTAGTTGCTTTGTGTCTGCATTCCTAGCTAAAATTACGAGCACATCTGCAAACGTGCTGTTACCTATCCAGCGCTTTTGGCCATCTAATTGCCAACCGCCAGGTACCTTGGTTGCTGAAGTTTTCAAGGCGCTAGCATCACTACCATAATCTGGCTCTGTTAAAGCCCAGCAACCAACA…
PTA.604.C1	TTGCTGAACTTACATTCCAAGTGCCTGTGGTGCAATGTTATCTTGTCTGAACCTTGTGTC[A/G]AAGATATATTATCTATTTTGTGTTGGTACTAAGTCTGTATGCCCTGTTGAATCATCGTCG	LG_1	31.543		>PTA.604.C1	GGGGGCCCAAAGTCCAGCGCGGAGGCGCCACTCCGAAACCTCCCCTTGAGCCCTACACTGCTCCGGTGTTTCCTCACGCCGCCGCCGTTGCCGTAGCCTTCGCGTCCGTGTTCGCCTCCTCCTCTCCCTCCTCCAGCGCCTCGCAACCGCCGTCGCCATGGGGAGAAGACCTGCGAGGTGCTACCGCCAGATCAAGAACAAGCCATACCCCAAGTCAAGGTACTGCCGTGGTGTCCCTGACCCCAAGATCAAGATCTACGACGTCGGCATGAAGAAGAAGGGTGTGGATGAGTTCTCTCACTGTGTCCACCTTGTCTCATGGGAGAAGGAGAACGTCTCCAGCGAGGCTCTTGAGGCTGCCCGTATTGCTTGCAACAAGTACATGACCAAGCATGCAGG…
PTA.1095.C1	AGAAGACAAATGTTCCAGTCGCTGAAACGGTTTATGGTGCGATGGCTGCTGATGAGCTGG[A/C]TAAAGCAGTTGAGAAAGAGTATGAAATGGCTCTTCAGGACAGAGTGATGGAAGAAACCAA	LG_1	31.754		>PTA.1095.C1	GATGTGCACTTTGTTGAGGTTGTTGGATCAGGCTCTCGTGTTCCCGCTGTAATGAAGATTATCACTGAATTCTTTGGGAAGGAACCAAGGAGAACTATGAATGCAAGTGAATGTGTTGCCAGGGGATGTGCTCTTCAGTGTGCTATCCTTAGCCCCACGTTCAAAGTGAGGGAGTTTCAGGTTAATGAAGGGTTTCCCTTTTCAGTTGCTTTATCATGGAAGCCAGATGCTCAGAACGATGAACCCCAACAAACAGTTGTATTCCCAAAGGGGAATCCAATCCCTAGCATCAAGGCTCTGACCTTCTATAGGTCCACTACATTTCCAGTGGATGTTTTGAATGTTGATACAGATGATATGCAAATAACACAGAAAATTAGCACTTACACGATTGGCCCA…
PTA.187.C1	TGGAAATGCCCGAAACAGTAGCATCCGTCAGCCTCTTGTCCATTCCCAGAATCCTCCGGC[T/C]AATGGCGTTCCTGTCCCAACGCTTGATCAACGCGCGAGCAGAAACGATGCATGGAGCCAA	LG_1	31.899		>PTA.187.C1	GGTTCATCTATTTGTTCATTGGTGTTGGTGCTGTTGTCTTCCTCGTCTCTCTGTTTGGCTGCATTGGAACAGGGACAAGGAATACTTGTTGCTTGTGTTTCTATTCTTTCTTGGTCCTATTGCTGATCCTTGTTGAGGCTGGAACTGCTGCATTCATATTCTTCGACCATAGCTGGAAAGATGTAATTCCAGTGGATAAGACACAGAACTTTGATGAAATGTATGACTTTCTCAAAGATAACTGGGAGATTGCAAGATGGGTTGCTCTTGGTGTTGTTGTTTTTGAGGTATTGCTTTTCTTGTTAGCTCTGATTGTCAGGGCAATGAACAAACCTGCTGAGTATGACAGTGATGATGAAATCATTGGAAATGCCCGAAACAGTAGCATCCGTCAGCCTC…
PTA.1450.C1	TTTCATATCTGCTGAGGATGCAGGTGCTGATTCAAGGAACAGCGATGAGTACCGAGAAAC[T/C]ATTATTCCAGCTGGAAAGACACATGAGGTTATTTTAAATGTTGAGGCTGTCAACTCATAT	LG_1	31.968		>PTA.1450.C1	GAAACAGCAAATGGATAGGCGGGTGCAATTAGCGCAACTTGGTTCTGCATCAGGTGTATATAAGACACTTGTTAGGTACTTGGTTGGTGTTCCACAGGTTTTATTGGATTTCATTCGACAAATAAATGATGCTAATGGACCTATGGAAGTGCAACGAGAACGTTATGGGCCAGCACTATACACACTCACAAAACTGGTGCTTGCAATTCGGTTGTATCTACATCTCTCTTTGGCACGATATGGACAGAAGAAAATAGGGAAAGATGACATCGCTGCGTTGCAGCAGGCTGTGGTTTTTTACACTGAGGAATTTGGCAAGTTCACTGTATTCATCGGGGAGGTTTTTGTGAATGCCCCATTTTTCATATCTGCTGAGGATGCAGGTGCTGATTCAAGGAA…
rg3_001_g11	GGCGGATGTAGAAATGGTTCCTAGGGACTGCAATGGTTGTTTTTCTAAAAGCTTTGATTA[A/G]GGCTGGCCGTGTAAATAGATTGTTTGGAAAATGTAAAATGTTATGGACTATATCTTGATG	LG_1	32.019		>rg3_001_g11	TGGATCTACTGGGTCGGCCCGCTCGTCGGTGGGCCGCTTGCCGGTTTCGTCTACGAGTCAGTGTTCATGGTCAAGAAGACGCACGAGCCTCTGCTCGGATGGGACTTCTAGATCAGCAGGCTGACCTGCATATTTGCGTCACATTTTGTCATGTATACATACATAGATGTGCGTATTAGGGAATCGATGTTGCTGTTAAATTGCTCCGGCGGAGTGATTCCAGGCGGATGTAGAAATGGTTCCTAGGGACTGCAATGGTTGTTTTTCTAAAAGCTTTGATTAAGGCTGGCCGTGTAAATAGATTGTTTGGAAAATGTAAAATGTTATGGACTATATCTTGATGCAAGCTATTGGTAAACTCCACACGCATGAAACGAACTCTTAGGCGGTGGCTCGCNN…
PTA.2153.C1	GAAAGGTTCAGATGCAATTGGACTTGCTCCAAGGGCAGTGGAGAAATCCAAGAACCGCAA[T/C]TAATGGTTGCTCCCTTCAGTCAAAAGCAAGATGGAGACAGTTAGCCTTAGGGCAAAACCG	LG_1	32.063		>PTA.2153.C1	GTCAGCATGGATGGCGCGCCGTACCTCAGGAAGATCGACCTCAAGACCTACAAGAACTGCAAGGACCTGTCGACCGCACTCGAGAAGATGTTCATTGGATTTACAACTGGCAAGGGTGGTTTATCTGAGAGCCGCACTGATGGCGAATATGTGCTGACTTTTGAAGACAAGGATGGTGACTGGATGCTCGTTGGTGACGTTCCATGGGAAATGTTCGCTGACTCCTGTCGTAGGCTCAGGATCATGAAAGGTTCAGATGCAATTGGACTTGCTCCAAGGGCAGTGGAGAAATCCAAGAACCGCAACTAATGGTTGCTCCCTTCAGTCAAAAGCAAGATGGAGACAGTTAGCCTTAGGGCAAAACCGTCTTATAGTTCTAAGACAGATTCCGCCTTATTG…
PTA.1198.C1	TCTGAATCCTTATTGTTCACAAAGGAGCACGCAGGGGAGCTTCCTCCTATTTCTCTTGCT[A/G]TGGGTGGTGTTCGTCTTTTTGTCGACATATCTGTCCCCAGGAATGTCGGTGCCTGTGTGT	LG_1	32.091		>PTA.1198.C1	AAGGAAAGGAGTAGCATAGCTGTAATAGGCCTCAGCGTACACACAGCACCTGTGGAGATGCGCGAAAAGCTTGCTGTCGCAGAGGAACTATGGCCCCGTGCTATTGCAGAACTCACCGGTCTCAACCATATCGAAGAGGCTGCTGTTCTTAGTACCTGCAACAGAATGGAAATATATGTGGTGGCTTTATCGTGGAACCGTGGTATTAGAGAAGTTGTAGACTGGATGTCAACGAAAAGTGGAATTCCCGCTTCCGAGCTCAGGGAGCATCTCTTTATGTTGCGTGACAGTGATGCTACACGCCACCTGTTTGAGGTATCAGCTGGGCTTGACTCTTTGGTTCTTGGAGAAGGACAAATCCTTGCTCAAGTTAAACAAGTTGTCAGAAACGGGCAAAAC…
PTA.58.C1	TACACCTGTCCCTGGATCTTCGTAGTAGATAGGCCCACACTAAACCATGTAAAGTCACAC[A/G]ATACTTTCTGCGGGAAGAAAAAAAGGAGCAAGTGTAATTTGTAGTCAAGTATAAAGGTAA	LG_1	32.091		>PTA.58.C1	GGGTTGTTCACATGGTCAATCGGGACTATGATGCGATGGCTCGTGATTATTATGCACTTGATTTTTTGAAACCTGAAGTGGATGTTTCCCCAATCGTGCCTGCCCTCAAGAATTTCTTTGATGATGCTTTGGACTCGACAGTGAGTGAGCTAAACTTCAAAACCATAGTTGATGGCTTAGGGGCTGTTCTTTATCAGTACCCATTCAATGTACCGGCCTACTATGCATTGATACTGCGGTCACTCACTGTACTGGAAGGTTTGGCACTCTATGCTGATCCCAATTTTAAGGTGCTCGCTGCGTCATATCCTTACTTTGCTAAAAGGCTACTCACTGATCCCAATCCATATCTCAGAGATGCTCTGATTGAGCTGCTATTCAAGGACGGGAGATTCAGAT…
PTA.866.C1	ATCAGAATCTGGTGGGAAGGTTGGTGACCTGGACTCATATGAAATTGAAGGAGGTGAAAC[A/G]AAATCAGAAATTCTGCAGAATCTTACCGAATTTCAGTTTTCCTGCGTTATGTATAATGCT	LG_1	32.091		>PTA.866.C1	GACTCGACTTCTTGCGGCGAAACAGACGCACCCAATACCATTTGCAACCTCGAATCCGCAAGAAGCACAGAGGAACAGCGCCACCAGCGATGGCGATGTGGGCGGCGGCACTTCGACGCAGGGGGAGTCAGGCCCTCCTCTCTGCTCCCTCCCAGGTTGCTGCCTCCATGGCTGCGCGCTACCCGGCCGCCCCCCAGCCGGAGATTGCTCTGCTTGGTGCACGGTCCGTCTCCACACAAATTGTAAGGACCCGCATGAAGAGTGTCAAGAACATCCAAAAGATTACAAAAGCAATGAAGATGGTTGCAGCATCAAAGCTTCGAGCTGTTCAAACAAGAACAGAGAATTCACGTGGTTTATGGCAGCCATTCACAGCTCTTCTCGGGGATGCACCTAGTG…
PTA.877.C1	CATGATGGTCGGTAACAAGTCCGACCTGTTACATCTAAGAGCCGTCTCCGAAGATCAAGG[A/G]AAGGCATTGGCTGAAAAGGAGGGGCTGTTTTTCCTTGAGACATCAGCTATGGAGGCTGTA	LG_1	32.091		>PTA.877.C1	TGGATCACGAGTACTCCTACCTCTTCAAGATGGTGCTCATCGGGGATAGCGGCGTCGGCAAGTCCAACATCCTCTCCCGATTCACCCGCAATCACTTCTCCCTCGACTCCAAGTCCACCATCGGCGTCGAGTTCGCCACCAAGTCCCTGCAGATGGAAGGAAAAACCATAAAGGCTCAGATCTGGGATACGGCTGGCCAGGAGAGGTACCGTGCCATTACAAGCGCATATTACCGTGGCGCTGTTGGGGCTCTCCTTGTTTACGACATCACAAAGGTGCAGAGCTTTGAAAATGTCAATAGGTGGCTTCGCGAGCTACGTGATCACGCTGATTCCAGCATTGTGATCATGATGGTCGGTAACAAGTCCGACCTGTTACATCTAAGAGCCGTCTCCGAAG…
PTA.1436.C1	TTCCTTGGCAGACCTTCAAGGTGACGAGGACCAGGCTTTCAGGAAGATCAGACTTCGTGC[A/G]GAGGATGTGCAAGGAAAGAATGTGCTCACAAACTTTTGGGGGATGGATTTCACCACCGAC	LG_1	32.262		>PTA.1436.C1	TACCCGGGATTCGGCCATTACGGCCGGGGGCACGCTGCGCCTAGAAGAAATCCAAACCCTAACCCCTTAGCACCGGAAGGCCGCGCCGCCACCCTCCCCTCGCAGCCATGGCTGTCGGGAAGAACAAGAGGATCTCCAAAGGTCGGAAAGGCAGCAAGAAGAAGGCCGTTGATCCCTTCACCAAGAAGGACTGGTACTCTATCAAGGCGCCGACCTTGTTCAACACCCGCAACATCGGCATGACCCTCGTCTCCAGGACCCAGGGTACCAAGATTGCATCTGAGGGTCTCAAGCACAGAGTTTTTGAGGTTTCCTTGGCAGACCTTCAAGGTGACGAGGACCAGGCTTTCAGGAAGATCAGACTTCGTGCAGAGGATGTGCAAGGAAAGAATGTGCTCA…
P5G07	TATTGCTTAGGAACTTGCGACAGATCAGTCCACAGGAGGGTTACTGCCCAACATCCATATGCTTTACTGTATTTTTTTAGCTGTTCAGTGTATGATAGTTGAGC[A/G]TACTAATGGGACACTAGAAAAATGCCCTTGTTTTGCTAAGAATGTGTAGCCAATCATATTAAGCCATCAACATCA	LG_1	33.003		>P5G07	GGCATGTGTTCTGCACAAGTTATTTCTAAATGTTTATTGTGTACTGTTCGGTTTATTAGATTTTGTCTTGATTTGAATCCATTCTCATGTGAGACTCATATTCACTTTACGAGAATACACATTTTGCTGCTATTAGGGAAACTAAATTGCTCGTTTGTATACTGGAACTGAACCCTAAATTATTGCTTAGGAACTTGCGACAGATCAGTCCACAGGAGGGTTACTGCCCAACATCCATATGCTTTACTGTATTTTTTTAGCTGTTCAGTGTATGATAGTTGAGCATACTAATGGGACACTAGAAAAATGCCCTTGTTTTGCTAAGAATGTGTAGCCAATCATATTAAGCCATCAACATCATCCTCAGATCTCAATTTCCATGCATATTCTGCTCTAGCC…
PTA.1663.C1	GGGTAGTATTACATATAAAGGGAAAAGGATAGAATACGCTGGCAACCAAGGAGTCGGCGC[T/C]GTGTCTCAGCAACTATACACGTCGCTGACAAGCCTCCAGATGGGCCAGGAGGAGGATTCA	LG_1	33.003		>PTA.1663.C1	GAAGGCCTAAAGGCGTATAGGAAAAATGATGGCTCCATCCTGTTGTTTCGCCCATTGGAAAATGCGATGAGGATGCAAACTGGTGCTGAGAGGATGTGTATGCCTGCACCTCCGGTCGAGCAATTTGTGGATGCAGTAAAACAAACCGTTTTAGCAAACAAGAGATGGGTGCCTCCTACTGGTAAAGGTTCTTTGTATATCAGGCCATTACTTGTGGGAAGTGGTGCTGTTCTTGGTCTGGCACCTGCTCCTGAGTATACATTCATTATTTTCGCCTCCCCTGTTGGGAACTACTTTAAGGAAGGATTAGCTCCAATAAATTTGATAGTTGAAGATAAGTTTCATCGCGCTACCCCTGGTGGAACTGGAGGTGTGAAGACCATCGGAAATTATGCCTCG…
PTA.2529.C1	GCTATACCCACACCCTCCTGTGCTGATACGGCGTGCACTAGTCGATGACGTGCTTCCTGG[A/G]GGCTATAAGGTTAAGCCTGGTCAAGACATTATGATTTCGGTCTACAATATACACAGATCA	LG_1	33.003		>PTA.2529.C1	GGACAGATAAAAGCACAAAATGCAGTTAACATAATAAGAAATACCGTTGAAGAGCTAATTACGAAGTGCAGGGCGATTGTTGATGCTGAAAATGAACAGATTGAGGGTGATGAATACGTTAACGAGGCAGACCCTAGCATACTGCGTTTTTTACTAGCTAGCCGTGAAGAGGTCAGCAGTTTGCAGCTACGTGATGATCTACTGTCAATGTTAGTTGCTGGTCATGAAACAACAGGCTCTGTACTGACATGGACCATTTATCTTCTCAGTAAGGACCCAGCAGCGCTAAGGAAAGCTCAAGATGAGGTAGATCGTGTTCTACAAGGTAGACTCCCCAGATATGAAGATGTAAAAGAGCTGAAGTACTTGATGCGCTGTATCAATGAGTCTATGCGGCTA…
r_008a_f02	AGGCTGTTTTTGACTTGTGGATTTGAACATCTGATCAGATCCCTTGTCAACGGTGCTCTG[T/C]GATGAGTATATACATTAGGTATAACTGTAGAGGTTTTTGTGCTGACAATAACACATTTTA	LG_1	33.003		>r_008a_f02	CCTGCAGGTACCCGGGAATTCGGCCATTACGGCCGGGTGGAAGAATTACCGAATGAAGGTGGTCAAATAGATGATCTGAAGATTCTGTTTGACTGTATCTGTGAAGCTCTGACAGAGATCCAAGATAGATATTTTAGGTTGTCGTTTCTCAAACACGACATAAGGGCACCTCCAATGGGAGAAAACCTCATCTCAGAAGTTGAGAAATATGTTGAGAATGGTCTCCGGCATAGTTTTCCAAGTACATTAGATCACACGATTAAAATGGATTTGAAGGTTCGGACATGGATGGACATTCGATCGAAAACTGAAGGAATTGTTGTGGAGATATGGGAGTTTGTATTAGATGAGTTAATTGACGAGGCTGTTTTTGACTTGTGGATTTGAACATCTGATCAG…
PTA.462.C1	CATCGAAGACCACCCTCACTTGTATGGAGAAAAGCATGCTTCAGTGCATCCATGCAGGCA[T/C]GCTGCTGTGATGAAAAAGATCATCGATGTTCTAGTCTCTCGAGGAGTTGAACCTGAAGTT	LG_1	33.311		>PTA.462.C1	GAGAGAACAGCAGGCGGCTCTGCCCTGCTCTTCTCGCCGGTGCCTTCTGCTCGGGGCAAACTCCTCCAGTCTCGTCGTCTCTCCCCGTCTCCCACGCTTCCCCCTTCTTCGTCGCCGTCGAGAAGAAGCAACCACCAGAGGCGACGAGGCGACGATGCAGATGAAGCAGAAGATGTACGAGATGTACAAGGGGACGGTGGAGCGGGTCACGGGGCCCCGCACCGTCTCGGCGTTCCTCGAGAAGGGCGTCCTCTCCGTCCCCGAGTTCATCCTCGCCGGCGACAACCTCGTGTCCAAGTGCCCCACCTGGTCCTGGGAAGCGGGCGATCCGAGCAAGAGGAAGTCCTACTTCCCCGCCGACAAGCAGTTCCTCGTCACCAGGAACGTGCCTTGCCTAAG…
PTA.1025.C1	AGCGCAAAAAAGGAGGAATCAGCTGATGCCGGCAAGGAGACAGAAACCAAAACCGAGGCA[A/C]CCCCTGCAGAGTAGTGGGCGGAGCAGAACCAAACACAACGGTACTGCTGAGCACTGCTTG	LG_1	33.314		>PTA.1025.C1	GGTCGCTTGCAAAGACTGAAGGTGAAAGCGAAGAAGGTTCATCCGCTGCTGGACTACTGGAGAAACTCAGTGTAAGTGAAAGCAAACCTGAGGAAAGCGCAAAAAAGGAGGAATCAGCTGATGCCGGCAAGGAGACAGAAACCAAAACCGAGGCAACCCCTGCAGAGTAGTGGGCGGAGCAGAACCAAACACAACGGTACTGCTGAGCACTGCTTGGTGGAAAGAGTCAGTTTGTCGGTCCTTCCTATCTATGGAAGTTGGTATCCAGTCAGAAGGTGTCTTGAGCAGAGTCCATTTTCACCCAGTTGGGGGGCCTTCATGGGTTTGAGTATCCTACTGTTAATTAAGATATCTGCTCACAGTCTGGGGTTGGCATTTTGGATCTGGTGTTGTCTTGCA…
PTA.2005.C1	GCAGCTGCTGAATCCTCTGCAGCAAGCCTTTGCTAGCATTGCCGGATCGATCTCTGGGCA[A/G]CCACCCCTCAAGGTACCTATTCCCGGCAACAACAGGGCCAAGTCCTGGCTTTTGACAACC	LG_1	33.314		>PTA.2005.C1	GTCCCAAGAAATCGACTCCAGAAGCTTGACGATAGTCAACGCTTCAACTATTTCGACTCCATTCGCTTCGTTTTCGTTCAGCGCAACTGCTTCTTTTGAGGCACAAAGTCCATCAAGGATTGAGGTCCAATTCAAAGAGGGGAGCTTCCAGCCACCGGAGATATCATCATCAGTCAATCTTCCTAACCAAATCGCCATATTCGGGCAGAAGATCAGCCTGGAGTCTGTCCAGCAGCTGCTGAATCCTCTGCAGCAAGCCTTTGCTAGCATTGCCGGATCGATCTCTGGGCAACCACCCCTCAAGGTACCTATTCCCGGCAACAACAGGGCCAAGTCCTGGCTTTTGACAACCTACCTGGACAAAGACCCGAGGATTTCTAGAGGTGATGGAGGCGGCCT…
ve_001a_e04	ATATGGTTTAAGTGATGATACAGTGGATTTCATTGGCCACGCACTTGCCCTCCATAGGGA[T/C]GATCGTCACCTCAATGAACCAGCACTTGATACTGTGAAAAGGATGAAATTATATTCAGAG	LG_1	34.523		>ve_001a_d04	GAGAGAATACTAGCTACTAGCAGGCCACCCAGGGAAAAGAACGGCGCCGGAAGAAAAGCAGAGTGCCATCTACACCACGGCGGCGAGCCATTCCTCGAGTTCTTGAGCTTGGCCAGGACTCCGTCGCCGATCATCAAGTCCAATGGAGCAAGGCTCTAAGGAGAGAGGCCTCCCTCCCCAGCTGCTGAACCTCATCCCGGAAGAGAGGGACTGGAAAAAGGTCAGGGAAGCAGGAGATCATGGAGGCAGATCATCAAGAGCCGGAGCAATCTTCGATGCTGCCGGCGACGAGGACTTAAAGCTGGAGCTCAAGCTTGGCCTCCCCGGCATCCAGCGTGAAGAAGATGGAGAGAGCTGCTCAGTGCTCTCCCTCGGCTGCTTCCCTGCAAATTCAAGGCT…
PTA.1349.C1	GTCGTAACGTTGGCTCTAGCATGTTCATGTTCAAATGTTCCTATTGTCGATGTATTCTAC[T/C]GTTATACATATTGATGTTTTGGACGTATTTTCCTGCTCAGTATGACCAAATGTGAGGTTT	LG_1	34.531		>PTA.1349.C1	GACAGATGTTCTTAATATGTACACGTTGATTACTGGAAAGACTGTTGATCTGAGCGTTGATCTCAGCGCTGCCAGCGCTGCTGAAGAATACTAAACGTATCAAACCAAGCATTTCTACAAGACGATACTTCCTGGAGGAACACCACGGAGCTCCTACCGCATGATGACCATGGGGGACACATCAGCTGCATATGGTGTAGGCGTAGGGTCCATGCCTGGTAGCATCACTATGCAAAATTGTTGGCTGTGGGATGGCGCTGGTTTCCTTCATTAAGTGAAGTGTTGATCAATTGGTGTAACAGTATGCTGTCGTAACGTTGGCTCTAGCATGTTCATGTTCAAATGTTCCTATTGTCGATGTATTCTACCGTTATACATATTGATGTTTTGGACGTATTT…
PTA.1742.C1	TGGGGCAAAGGCCGGTTGAGGAGTGAAAACATCGAAGGGCAGACTTCCCATGATCTTCTG[A/T]TCGACTCATAAATCTCCATGTTTTGGCATTTTCCTTTGGCACAATAATATTGTAAAACTC	LG_1	34.866		>PTA.1742.C1	AGACTCCCATCGCAAACGCTCACAGAAACACAACTGCTCCGTCCGTCGTCGCGTGCCCAACCTCCACCGTCCCCCGCGCATCCCGCCGCCGCCGCCGACGCCGACGATGGGTCTCTGGGAAGGCATGTACAAGCTGGTGATGCGCCGCAACGGCGTCTACGTCACCTTCGTCGTCGTCGGCGCCTTCGCTGGCGAGCGGCTGGTGGATTACGGCGTCAACAAGGTCTGGCAGATGAACAACCTCGGGAAACGGTATGAAGACATAACGGGTCTGGGGCAAAGGCCGGTTGAGGAGTGAAAACATCGAAGGGCAGACTTCCCATGATCTTCTGATCGACTCATAAATCTCCATGTTTTGGCATTTTCCTTTGGCACAATAATATTGTAAAACTCCTAATT…
PTA.2113.C1	CCCATTGACAAGCGAAAGCTCTAAAGTCAGTCGATCAGAGATAGCAACACAAGTTACTTT[T/C]TACATGATCCCAGCTCTGCTTCTTGCCTCAAAAAACAGCATAAGCACATCTCTTATGGTT	LG_1	35.133		>PTA.2113.C1	CCTTAGCGGCACACAATTTTTACCGCGTTGGTTTTCTAGTGTAGCATCCAATGGATCTCCAATGCAGAAGACACAGGTCTCGGATGAACTGAAAGCGACTGAAGGGGCCTTCCCTAAAGTTGTGGCATTCAGCCCACTGGAAGCAAGTATTGCTAAACCTAGGAGCAGCCCATTGACAAGCGAAAGCTCTAAAGTCAGTCGATCAGAGATAGCAACACAAGTTACTTTTTACATGATCCCAGCTCTGCTTCTTGCCTCAAAAAACAGCATAAGCACATCTCTTATGGTTGCTGCGGTATACCATCAGATTTACATGTTCAACAAGGAGATCTTTCTGGACTATGTGCACCACGATATCACCAGGAAGTGGGCTTTGATATACTTCAAGCTGCTTTTGCT…
PTA.648.C1	GGCTGCGGAGCAATTCAAGGCGCCTGATCTGAGCAGCGTCATCTCAAACCCTGGTGCTTC[A/G]GCAGCAGCTCAGGATGATGACGAGGATTGTGACGAGGAAGGGGTAGAGCCAAAGGACATT	LG_1	35.133		>PTA.648.C1	GGTCGCAGTGACTCCCTTCCCTTGCGCCTCCACACCTCCGCACTCCCAGCTTAGGGTTCTAGGGTTTCTGCCAGCCAGCCGCGCCGGCGCCTCCTCCCCGCACCCCACCATGACGGCAGAGACCGCCGCACAGGAGGAGCTCCTCCGCGCCGTCTTGGAAGAGCAGAAGAACGCGGCCGCGGCGGGAGGAGATGAGCCGGTAGTTGAGGACGATGATGATGAGGATGACGACGATGATGATGAGGATGACAAAGATGACGATGATGCTGAGGGAGCTGATGCAAGTGGAAGACCTAAGCAGAGTCGGAGTGAGAAAAAGAGCAGGAAAGCTATGCTGAAGCTTGGCATGAAGTCCATCACTGGTGTGAGCCGTGTAACTGTGAAGAAGAGCAAGAATAT…
P5G13	TGCTTGCTACTGCTCCGGCGAGCTCGAGCTCCTCCGCTTGCTGAAGCTGCTGCCATGGCGGCGCCTCTGCTCCTC[G/A]TGCTCCTGCTCGCCATGTTCACCGGCTCAGGTGAGACGCCGAATCCCCCAACCATTGCTTAGATCGACTTCTTCCCTGTTTCTTTTCCC	LG_1	36.189		>P5G13	AAAAATGTGAGGTTGGAGGGAACGAACGGCTAGATGTGGGTTTGTGCGGTCGGTGGCCCGGTGCTCGGTGTTAAAAAGGGGCGCACCGGGGAACCTGACCACACTCCACACCACTCTACCACGCCACGCCGACTAGCTAGCTTCTTCCTCCTCCCCCAATCTTGGTCACTAGCGCCAGCTTGCTTGCTACTGCTCCGGCGAGCTCGAGCTCCTCCGCTCGCTGAAGCTGCTGCCATGGCGGCGCCTCTGCTCCTCGTGCTCCTGCTCGCCATGTTCACCGGCTCAGGTGAGACGCCGAATCCCCCAACCATTGCTTAGATCGACTTCTTCCCTGTTTCTTTTCCCACCCAAGCGCTTCTTGGAATCTAGATTCTTGAGCGGGCTTAACAAAGTTTCTTT…
rg6_014d_a05	GACGGTTTGTTGAGGACTTCGGTGATCTTGTTGGTCTTGTGGGCGATTTGGATCTGCATC[A/G]TAAGATCGCTGTCCCAATGTTCTTTTTGGCGATGGACTCGCCTGATAATTTTGATTCGGA	LG_1	36.807		>rg6_014d_a05	GGGTGTTTGGAAGATATGGTGGTGCTGATGGATTTCTTTTCCTCCAAGACCACATGATTCTTAACTACTGGAACCTTCTGCAAGCAGACAAGGAAAAACTCTGGATTACCAATAAGATTGCACATTCTTGGGTTACGGTTCCACTGGAGAGCAATAAAGAGGAATGGTTTGTTAAGCAAGGTGCGATGGTTAAACAGGTCGTTGGTAATTCCCCTGTTCATTTCCAGACCAAATACAAAGAAAGCATGGGCAAAGATAAGATTGTATTCTGTGGCAGCGAACTGTTTTATGTGCCCCGACGGTTTGTTGAGGACTTCGGTGATCTTGTTGGTCTTGTGGGCGATTTGGATCTGCATCATAAGATCGCTGTCCCAATGTTCTTTTTGGCGATGGACTCGC…
PTA.709.C1	TTCCTTGGTTGAGGAAGATAAACTTGAGCTGGCAACAACTCTCCTGGCAAAGGCAAAAGC[A/G]AAGGGTGTCTCCCTTTTGTTGCCATCTGATGTTGTCATTGCTGATAAGGTTGCTCCTGAT	LG_1	36.889		>Ti_Con_113	GATGAGTCCTGACCGAATGGTTCAAGAGTGGCAGAGGAGGAGAACATGGTGGAGCTTAGAATGGTACGTGAAATACATCAAGATGTAACAAAATGAAGCTTAGCCTCATACGGTCACGGGGACAGCTTCATCAAGTGCAACGACTCCAGGGAGTTGCTTTCCTTCCAACAACTCCAAGCTAGCACCACCTCCTGTTGAGATGTGGCTCATGACATCAGCCACTCCCACCTTCTCAACAGCCGCAACGGAGTCTCCGCCTCCAATAATAGTGGTAACTCCCTTTTTGCTAAGCTCAGCCAACTTCTTTGCAACAGCCTCAGTTCCAACTGCAAACTTGTCAAATTCAAAGACACCCATTGGTCCATTCCAAATGATTGTCTGTGTAGTGTCCAGGGCATC…
PTA.2432.C1	CTTCGACTTCCCGCCGGGCATCATCCCGAAGGGGGTGGTCTCCTACACGCTGGACAACGC[C/G]ACGGGCGACTTCACGGCGCACCTGGACATGAAATCCACCTGCGAGTTCTCCATCCAGGGC	LG_1	37.346		>PTA.2432.C1	GGAAGAAAGAAAGAAAATCTGCGATGATGCTTCCGCTCCTCCTGCTCGCGCCGCTGCTCGCCGTCGCCGGCGCCGGCACGGCCGCGGCGACGAAGACGGCGTACGAGGCGCTGGCGGACTTCGACTTCCCGCCGGGCATCATCCCGAAGGGGGTGGTCTCCTACACGCTGGACAACGCCACGGGCGACTTCACGGCGCACCTGGACATGAAATCCACCTGCGAGTTCTCCATCCAGGGCTCCTACTCGCTCCGCTACAAGCCCAACATCAGCGGCCGCACCTCCGTCGACAAGCTCACCAACCTGGAGGGCGTGTCCGTCAAGATCCTCTTCTTCTGGGTCAACATCATCGAGGTCACCCGCAGCGGCGACAACCTCGGCTTCTCCGTCGGCATCGCCT…
PTA.978.C1	ACCTGTGGGTGTTGAAGGTCTCTTAACTACACGATGGCTCTTACGAGGGAAAGGGCAAGT[C/G]GTGAATGGTGACAAGGATGTCGCATACACCCATAAGAGTCTTCCTTTGCAATGAGGTCAT	LG_1	38.203		>PTA.978.C1	GGGGGCCTGTTGCGCATAAAATATTGGGCTTCCCGAAAGCAGATTCATTACATCTGGAGTACAGTTCTATGGCTTGCACAGTTGAGTTTGTTGATGATGTACAATCAGCAATTGACCATATACATCGCTATGGAAGTGCACATACAGATTGTGTGGTTACTACAGATGATAAAGTGGCAGAGACCTCTTTACGTCAAGTTGACAGTGCTGCCGTAGTATACAATGCAAGTACAAGATTCTCCGACGGGGCTCGTTTTGGACTGGGTGCTGAGGTTGGCATAAGTACTGGGCGTATACATGCACGTGGACCTGTGGGTGTTGAAGGTCTCTTAACTACACGATGGCTCTTACGAGGGAAAGGGCAAGTCGTGAATGGTGACAAGGATGTCGCATACACCC…
PTA.200.C3	AGATGAGCTTCACCGGATGCTCAATGAGGATGAGTTGCGTGATGCTGTGCTTCTGGTGTT[T/C]GCAAACAAGCAAGATCTTCCTAATGCCATGAATGCTGCTGAAATCACTGATAAGCTTGGC	LG_1	38.946		>PTA.200.C3	GCTCTCCTCCATTTCTCTCCTCTTCCTCCTGCCTGCCACCCGATCCCCAACCCAGGAGGAAGCCCGGCGCGAGGAAGAGAGGAGGAGATCGCCCAGGCCTCACGCACAGGGCAGCAGCCGCCGCGATCCCGCGCACGAGCCGAGATGGGGCTCACGTTCACCAAGCTGTTCAGCCGCCTCTTCGCCAAGAAGGAGATGAGGATCCTCATGGTCGGTCTCGACGCGGCCGGTAAGACCACCATCCTCTACAAGCTCAAGCTCGGCGAGATCGTCACCACCATCCCCACCATCGGATTTAATGTTGAAACTGTCGAGTACAAGAACATTAGTTTCACAGTTTGGGATGTCGGGGGTCAGGACAAGATCAGGCCCCTGTGGAGGCACTACTTCCAGAACACC…
PTA.514.C2	TGGAAGATGGTTCGTGATGTCCTCTCGTTCATGAAGCGCAAGCTGTTGTTGTTTGCATTT[T/C]CCCCAGAAAGGACCTGGTGCTTCGAAGGCCTCTAAGATGTGCGCCTGTCTGTGTCGTGCC	LG_1	39.956		>PTA.514.C2	CGGCCATTACGGCCGGGGCAGCGAAGTGGGAGCCAAGCCAAGTCTCCTCTCCTCTCTCGCAGCGCTCGCAGTTCTCTCCCCCCAAATCCGGCCACCTCCCCGCCGGAATTCGTCGCCGGATCGAGCCAGAGCTTGAACTGAGCTATGGACAACTTGTGGCATCTTGGAGATGAGTTCCGTGGGCAGTCCAAGGTGACAGAGGACCGTCAATGGTCTCTAATGACATCAAAGTTGGCTGAGATCACAAAGTCAAAGGCTGAGAGGATGAATGACTTTGACTATGCGCGGATGAACGCTGTCCCTGAGATGAAGCAGTGGGATAGGCTACCCTACCACCAAGATGACAGCAAGATAGACCACCTCAATCTTGGCCTCATGAACTTAGATTTTAAGATGAAT…
PTA.656.C1	CGCCAAGAGGCTGGTGGTGATTGACTTCACTGCATCATGGTGCCCGCCATGCCGCATCAT[T/C]GCTCCAATTTTCGCTGATCTTGCCAGGAAGTTTCCGCATGTTGCTTTTCTGAAGGTTGAT	LG_1	40.354		>PTA.656.C1	GTACGCCTGCAGGTACCCGGGAATTCGGCCATTACGGCCGGGGGAACACAACAAGCGCGTGAGAAATAAGCGGTCCTTGTCCTTGCCGGAGAGAGAGAGAGAGAGAGAGATGGCGTCGGCAGCAACGGCGACGCCGGCGGCGGCGGCGACGCCGGCGACGGATGTTTTGGGGGAGGTGATCGCGATCCACAGCCTCGAGGCGTGGACCATCCAGATCGAGGAGGCCAACGCCGCCAAGAGGCTGGTGGTGATTGACTTCACTGCATCATGGTGCCCGCCATGCCGCATCATCGCTCCAATTTTCGCTGATCTTGCCAGGAAGTTTCCGCATGTTGCTTTTCTGAAGGTTGATGTTGATGAACTGAAGCCAATTGCTGAGCAATTCAGTGTTGAGGCCAT…
r_010c_f02	AGGCCCTCAAGCTGGAGGAGAAGGCACCTGTTGCTGAGAAGCTGGGTGCACCGGAGGATG[C/G]ACCACAGGCAGAGGAGAACAAGGTCAGCAAAGATGCCACTGCAAATGTGGAAGAGGAAAA	LG_1	43.174		>r_010c_f02	CCTCGAAGGAACTATGAGCGCCACAGCGGCACAGGCCGTGGGTATGAGATGAAGCGTGACGGTGCTGGCCGTGGGAACTGGGGAACTGCCTCTGATGAACTTGCCCAGGAAACTGAGGCCCTCAAGCTGGAGGAGAAGGCACCTGTTGCTGAGAAGCTGGGTGCACCGGAGGATGCACCACAGGCAGAGGAGAACAAGGTCAGCAAAGATGCCACTGCAAATGTGGAAGAGGAAAAGGAAGAAGAAGACAAGGAGATGACTCTTGAGGAATTTGAGAAAGTAATGGAGGAGAAGCGGAAAGCACTTCCTGCTTTGAAGAGGTCCGAGGAGAGGAAAGTTGAAATTGATAAGGATCTGCAGGCTATGCAACTGCTTTGCACTAAGAAGGGAAATGATGAA…
ve_006a_f09	CAAAGGTATCAAGTCCTGCAACTGAGACCCTTGACTACCCAGAGGTCCAGTGTGAGAAAC[A/C]ACAACGGGCTGCACAGGAAGTTCCAGTTTATCCTGAGATGCAAGAGCAACACAATGGTGA	LG_1	43.455		>ve_006a_f09	GGAAACAGAGTCAGGAAAATTAAAACGGAATGCTCGGAAGAGTTCTGCGTTGACAGCTGAGCCTCCTCAAACAAACATGCCGGTGGAAACTGAAAAACCTAGACGGAACCCAAGGAAATTCACTAGCGCTCCTGCTGATTCGGTGCCTGATAGCCAGTTAACTGAACTTGAGAAGGTTAAACGTAGCCTTCGGAAGGTAACAAATTCCATGGCCGAAGCCTCAAAGGTATCAAGTCCTGCAACTGAGACCCTTGACTACCCAGAGGTCCAGTGTGAGAAACCACAACGGGCTGCACAGGAAGTTCCAGTTTATCCTGAGATGCAAGAGCAACACAATGGTGATCTATTGGATAATGCAAAAATGGATATCATGGTACCTGATCTGAAACCTGAAGTGGT…
PTA.964.C1	TACAGAGCAAAAGCTGGCATAACATAAGTTCGTAGAAGCAGGCACGTCACAACTAGTCGA[T/C]TACTGACCGTGCCAGGATTTGACCAAACAGGTTATCTACTATCAACTACAGATATGGAAT	LG_1	46.989		>PTA.964.C1	TTTTTCAAGCCAAACACAAGAACAACGAATGATTTAAACCCCAGGGGTACATGCATATCTAGCACCAAAGAACCACATTATAGCAAGTCTCCACACACCCACTAACATGACTCCCACTGATAATAGCATTCTAACACCGACAAGTTGCAATTGAGGTTGCTACCTTAAACCATTCCCAAGATAGGTTACAGAGCAAAAGCTGGCATAACATAAGTTCGTAGAAGCAGGCACGTCACAACTAGTCGACTACTGACCGTGCCAGGATTTGACCAAACAGGTTATCTACTATCAACTACAGATATGGAATCACAACCATCCTTGAAAACCGACAAGTAGTGATTAGCAGAGAAGATAAATCTGCGCAGATACTCTCCACCGCTCTAATGCTTCTTGTCTTTC…
PTA.2760.C1	CAGGGAGATCAAACCGAAAAAAGACAGTGCTCAGCGCAATGTGCTCGCGTCCATGCTGCG[T/C]GTGCAGAGAAAAGTCGTTAGAACGATCAACGAGAGCATGGGTGAGCTTACCAGCCAGAGC	LG_1	49.286		>PTA.2760.C1	TCCTGACGTCGATGGTCCGGTACAAAGCGCGGCAAAGGACCAGCGCCAAGGCTGCATTGGCGCACCCGTATTTTAACAGTGAAGGGCTCCTCGGCCTCTCAGTGATGCAGAACTTGAGCCTGCAACTGTTTCGTGCGACTCAGAAGGACTATAGTGAGGCAGCTCGATGGGTCGTCAGCCTCATGGCAAGATCAGGAACAGAAGCAGCAGGAGGGTTCACAGAAGCACAGCTTCGAGACCTCAGGGAGATCAAACCGAAAAAAGACAGTGCTCAGCGCAATGTGCTCGCGTCCATGCTGCGCGTGCAGAGAAAAGTCGTTAGAACGATCAACGAGAGCATGGGTGAGCTTACCAGCCAGAGCAAAAGCATCTGGTGGAGCCGGTGGATCCCCAGGGAGG…
PTA.977.C1	GGATTCGGCCATTACGGCCGGGGCCTCGTCGGCCGCCATCTCGTCCTTAGGTTTAGGTCT[A/C]CTCCGCCGCCGGTCTCGAGAGCTCGCCAAAATGGTCGCCCACAGGTTCCACCAGTACCAG	LG_1	56.056		>PTA.977.C1	TACCCGGGATTCGGCCATTACGGCCGGGGCCTCGTCGGCCGCCATCTCGTCCTTAGGTTTAGGTCTCCTCCGCCGCCGGTCTCGAGAGCTCGCCAAAATGGTCGCCCACAGGTTCCACCAGTACCAGGTGGTGGGTCGCGCGCTCCCGACCCCCGGCGATGAGCAGCCCAAGATCTACCGCATGAAGCTCTGGGCCACCAACGAGGTCCGCGCCAAGTCCAAGTTCTGGTACTTCCTGAGGAAGCTCAAGAAGGTGAAGAAGGCCAATGGACAGATGCTCGCCATCAACGAGATCTTTGAGAAGAACCCGACCACCATAAAGAACTTCGGCATCTGGCTGCGTTACCAGAGCAGGACCGGTTACCACAACATGTACAAGGAGTACCGTGACACGACCCT…
PTA.767.C1	CTGCCACCCCCGACGATTTCTTCAATGCAGCCATGCTCGATCAGGCTAGGGATACTAAGG[T/C]CAGCAAGGTCAGGTCCAACGTCACCAATATCAATGTCATAAATTTCCCAGGCCTCAACAC	LG_1	57.504		>PTA.767.C1	TACCCGGGATTCGGCCATTACGGCCGGGGAACTCACAATGGCCTCCTCTTCCTCAGTGATTCTCCTTGCCGTCCTTCTTGCCCTGGCCTCATGGCAGGCCACAGCCTACGACCCTAGCCCTCTTCAAGACTTTTGCATCGCTGACATGAAGTCGCCTGTGAGAGTAAACGGGTTTGCTTGCAAGGACCCAATGACTGCCACCCCCGACGATTTCTTCAATGCAGCCATGCTCGATCAGGCTAGGGATACTAAGGCCAGCAAGGTCAGGTCCAACGTCACCAATATCAATGTCATAAATTTCCCAGGCCTCAACACCCTCGGCATCTCGTTGGCACGCATCGACTATGGACCATTGGGTGTGAACACACCACACATACACCCCCGTGCCACTGAGCTCTT…
PTA.1007.C1	TTCTGGAACTTCATTGCTTGCTGGCCCAACAGCCATTATTACTGAAATTAATCAGAAGAT[A/T]GGTGCGGCTGGGGTAGTCAGCCAAGAGTGCAAAACAATTGTTTCTCAATATGGACAGCAG	LG_1	61.962		>PTA.1007.C1	ACCTCCACTCACGCTACAAGGCCGGGCAGTCGAGCACTTACAAGAAGAACGGAACGGCTGCTGCCATTCAGTATGGCACTGGTTCAATTGCTGGGTATTTCAGCGAGGACAGTGTGACAGTAGGCGATCTAGTTGTGAAGAATCAGGGGTTCATTGAAGCTACAAAGGAGCCAGGTGTTACTTTCTTGGTTGCAAAGTTCGATGGCATTCTTGGGCTTGGGTTCCAGGAAATTTCTGTTGGGAAAGCTGTACCTGTGTGGTATAAAATGATGGAGCAAGGTCTCGTCAGTGACCCTGTTTTCTCATTCTGGTTAAACCGACATGCTGATGATGAGGAAGGTGGTGAAATTATTTTTGGAGGAATGGATCCTAAACACTACGTGGGTGAACATACATACG…
PTA.1007.C2	TGGTCTGTGCACCTTTGATGGGACTCGTGGTGTTAGTCCTGGAATTCGGAGCGTAGTCGA[T/C]GATGAAGCTGAGAAATCGAATGGTCTCCGTAGCGATCCCATGTGCAATGTCTGTGAGATG	LG_1	62.999		>PTA.1007.C2	CCTGCAGGTACCCGGGATTCGGCCATTACGGCCGGGGCAAAACAATTGTTTCTCAATATGGACAGCAGATCCTAGACCTGTTGCTAGCTGAGACACAGCCCAAGAAGATCTGCGCCCAGGTTGGTCTGTGCACCTTTGATGGGACTCGTGGTGTTAGTCCTGGAATTCGGAGCGTAGTCGATGATGAAGCTGAGAAATCGAATGGTCTCCGTAGCGATCCCATGTGCAATGTCTGTGAGATGGCTGTTGTATGGATGCAGAACCAACTCTCACAGAACAAGACCCAGGACCTCATATTGGATTACGTTGATCAGCTGTGCAACCGTCTCCCTAGTCCCATGGGAGAGTCAGCTGTGGACTGTGGAAGCCTTGGATCCATGCCTGACATCGAGTTCACCA…
PTA.279.C1	CTGTGGTAACAAGGTTGATGTGAAGAACAGGCAGGTTAAGGCCAAGCAAGTCACATTCCA[T/C]AGGAAGAAGAACCTGCAGTACTATGAAATCTCTGCCAAGAGCAACTACAACTTTGAGAAG	LG_1	67.526		>PTA.279.C1	ACGCCTGCAGGTACCCGGGAATTCGGCCATTACGGCCGGGGGCCCAATTCCAATTCGAATACTAGGGTTTTGCTGCTCCGCCGCACGCATCCTCCAGCCGTCGCCGCCGCCCCATCTCGTTCCCATGGCGCTGCCGAACCAGGGGACCGTCGACTACCCCAGCTTCAAGCTCGTCATCGTCGGCGATGGCGGGACTGGTAAAACCACCTTTGTGAAGAGGCATCTCACTGGAGAGTTCGAGAAGAAATACGAACCAACCATTGGTGTTGAAGTTCACCCATTGGATTTCACCACCAACTGTGGAAAGATTCGTTTCTACTGCTGGGACACTGCTGGGCAAGAGAAGTTTGGTGGCCTTAGGGATGGATACTATATCCATGGTCAGTGTGCGATCATTAT…
PTA.1286.C1	TGTTGCATCAGTCACCTCCTTAAATGGACATGATACTGAATTTTGTGGAAGCTGGTATGT[A/G]CACATCCCGCAGGTGTGTCATCTGAATCTTCAGAGAAAGACCAAGTGGATCCATCCTAGT	LG_1	73.518		>PTA.1286.C1	GCTATAACAATGTTAATTCATACTCCGGTGGTCAACAGAATTACAAGATTCGCTCACCACTGGAAGAAAAAAATAATGTTCCTACCTGTTATACTAATAAAATTTAATCTTTCGGGTATATGGTACATATTTACCTGGGCAGTTACTTGAGATGCAGACTGCAGAATACAAAGCTACGTTATACATGTAGTACACACGAGGTAGTGGGTACACACCATGACGCCAATGCTCTGATGTTGCTTGCGATGTTGCATCAGTCACCTCCTTAAATGGACATGATACTGAATTTTGTGGAAGCTGGTATGTACACATCCCGCAGGTGTGTCATCTGAATCTTCAGAGAAAGACCAAGTGGATCCATCCTAGTCAATCCTCTCAAGATTGTACTTGACCATGTTC…
r_006c_h02	TGTCTGCATGGGTGGGCGTGTGGCCGAGGAGCTCATATTTGGGGAAAATGCGGTCACCTC[T/C]GGTCCCAGGTCTGACCTGAGCCAGGCGACCCAGCTGGCCAAGGCCATGGTCACCAAGTAC	LG_1	93.263		>r_006c_h02	CCTGCAGGTACCCGGGATTCGGCCATTACGGCCGGGGGGCCAAATCCGTGTCGATGCATGACCTTGAGTTTGCCAAGGACAGGATCATCATGGGCAGCGAGCGCAAGTCAGCAGTGATATCCGATGAGGTGAGGAAGCTGACTGCGTATCACGAGGGAGGGCACGCCCTTGTCGCGATGCGCACCGACGGTGCTCACCCAGTCCACAAGGCCACCATCGTCCCAAGGGGGATGGCCCTGGGCATGGTCACGCAGCTGCCGGACAAAGACCAGACCAGTGTGTCGCGGAAGCAGATGCTGGCGCGGCTGGATGTCTGCATGGGTGGGCGTGTGGCCGAGGAGCTCATATTTGGGGAAAATGCGGTCACCTCCGGTCCCAGGTCTGACCTGAGCCAGGCGA…
PTA.403.C1	TGAGATCGCGCTCTGGTTTACGCCCAAGGAGCTGGTCTCTTACACCAGCAACGAGGAGAA[A/G]TGGGTTTATGGCGTGAACTAATGAGTGAATCAACCGTGTTCGGAAGAACAAACAGAAGTC	LG_1	94.104		>PTA.403.C1	ATCTCAAGGAAAGACCTTTCTTCAGTGGATTGTGTGACTTCCTTAGCTCTGGCCCTGTACTTGCCATGGTTTGGGAAGGAGAGGGTGTTATCAAGTACGGCCGGAAACTGATTGGTGCCACGGACCCACAGAAGTCTGAGCCAGGAACCATCAGGGGAGATCTCGCTGTTGTTGTTGGAAGAAACATTATTCATGGGAGCGACGGCCCAGAGACAGCCAAGGATGAGATCGCGCTCTGGTTTACGCCCAAGGAGCTGGTCTCTTACACCAGCAACGAGGAGAAGTGGGTTTATGGCGTGAACTAATGAGTGAATCAACCGTGTTCGGAAGAACAAACAGAAGTCCACTCCCTTTCCATAATCGCCATCTAGACCATGGCTGAGTGTAATAACGCTGGCT…
vr_001c_d03	ACAGTCTAGCGAAGGAGCAAAGCTAAACATGGTTTACGAGGTTGGGGAGCTGTTTGAGCT[A/G]GGAATCCAGCTCTCTTATCTGCTCATACTGCTCGGCCTGCTTGGAACCGGTACATTCTAC	LG_1	96.217		>vr_001c_d03	GATCCCCAGCTCGGGCAGACGCACGCGCGCAACGCAGCCTCGCTTCTCCGATGGCTACCCTCCCCACCGCGGCCAGGGCCTTCGCCTTCCCCGCCAAGCCCTCCTCCGCGTCGTCCTTCTCTCTCCCCCGCGCAGCGTCGTCCTCCTCAGGCAGGCAGGTCATCACGAGAGTGGGGGAGGTTTTTGTGTCGACACAAGTAAAAGAAACTTCAGGTCCCCATTCTGAGGAGGATGTAAGGAGAAACAGGAACCTGCTGCAGAGACTCAGCGTGCTTCCCTGTGGTGCCATGGCATGGCTGAGTCTTGCAGAGTCAGCACAGTCTAGCGAAGGAGCAAAGCTAAACATGGTTTACGAGGTTGGGGAGCTGTTTGAGCTGGGAATCCAGCTCTCTTATCTGC…
PTA.2331.C1	TCCCCTTCGCTTCTCTGAGCTTTTTTCGTAGGTTTTTAGCTGATTGATGTTTTCAAATCT[T/C]CCAGTTGTTCGATTTTTTTCTTCCAATAGAAGAGAGATTTTGAAAGCTTGGCAGAATGGC	LG_2	12.482		>PTA.2331.C1	GCATTCCAGTTGAGAAATCCAGTCCATAATGGGCATGCACTGTTGATGAATGACACTAGAAGACGTCTCTTAGAGATGGGTTTCAAGAATCCCATCCTACTGCTACACCCTTTGGGTGGTTTTACAAAGGCTGATGATGTCCCACTTCCTGTTAGAATGGAACAGCACAGCAAGGTGTTAGAAGATGGAGTACTTGATCCTGAGACTACTGTAGTGTCCATATTTCCCTCTCCGATGCATTATGCTGGCCCAACAGAAGTGCAGTGGCACGCAAAGGCACGAATTAATGCCGGTGCTAATTTCTACATAGTGGGACGTGATCCAGCTGGAATGGGCCATCCAACAGAGAAGAGAGATCTGTACAACCCAGACCATGGGAAGAAGGTCCTAAGCATGGCT…
PTA.1053.C1	AAAGTGCATATTAGCTGGTGGTGATGGTGATGAGGTCAAGACCTGCTTCGTCGAATGCGT[T/C]CTGAAGAACGACTGCAAGTGCAATGCTGAAGGTTCCAGCGACCCAGCACCACAGGCTAAT	LG_2	12.608		>PTA.1053.C1	GATCAACAGCCCACAGCTTATAACAAGCAAATACACATACATACTCAAGAATAGTCTCTCAAAGTTAGCAACAATGGCTTCTGGTGCTCAGGTGAAGATGATTGCCATTGGCATGATGCTGGCCATTGTGCTCGTCGTCGCTGCTAATGCGGAACCAGATCCCTCACATAAGAAGGATATCTGCATCGACAAGACGGACAAGGTTCCTGGTGCCACTGCCTGCATCTGCTCCAAGAACTGTGCATGTGCCGGAAAGTGCATATTAGCTGGTGGTGATGGTGATGAGGTCAAGACCTGCTTCGTCGAATGCGTCCTGAAGAACGACTGCAAGTGCAATGCTGAAGGTTCCAGCGACCCAGCACCACAGGCTAATAAGTAGACTGATGTTTGAAGCTTCAA…
PTA.3049.C1	ATTGTCTGGGATGTACGTTAGCTGGCTTTACCTGAGATACTTCCAAAGGAACCCACTGAC[A/G]GGACTTAAGGGTGATGCAAGTGATGACTTCTCCTTCCCAAGCTTGTTCCCAGATGCCATG	LG_2	15.996		>PTA.3049.C1	GGCGCCGCGGCAGACGCCGCCGGAGCTGGAGCTGCCACCGGCGTGGTTCCCGGGAAGGAGTTCACCAAGACCTGCAAGGGCCTCGTCGTCGTGCTCCTCGGCGGCTACGCGCTGCTCCACTCCGTGCCCACCTCCATAGACTACCTCGCCATCGTCCCCGCCAAGACAATTCCCTATGTATGGACCGTATTCACAGCTGGGTACATCGAGCAAGTGCTTCCAGGGGCTATTGGAAGTTCTCTTGGGCTTCTCTTCTGTGGGAAGGATATTGAACCAACCTGGGGCCGCAAGGAGTTCTTGAAGTTCATTATCTTGATTAACTCCATCTGTGGTGTCCTTGCATTCTGCATTGCTGTTGCACTGTACTATGTCACCGGAAAGGAGAGCTTCCTTGTCACG…
PTA.32.C2	GATCAGATGCATGCAGGTGTGGCCGATTGAGGGCATCAAGAAGTTCGAGACCCTATCTTA[T/C]CTGCCACCGCTCTCAGCGGAGGCCCTCCTGAAGCAGATTGACTTCTTGATCCGCTCCAAA	LG_2	23.393		>PTA.32.C2	GGAAGTGTAGCCTGCCTCCTGCTCCCCTCCAACACCATGGCTCCCACCGTGATGGCTTCCTCGGCCACCACCGTCGCACCCTTCCAGGGCCTCAAGTCCACCGCGGGCCTCCCCGTCAGCCGCCGCAGCGCCGCCAGCCTCGGCAGCGTCAGCAATGGTGGAAGGATCAGATGCATGCAGGTGTGGCCGATTGAGGGCATCAAGAAGTTCGAGACCCTATCTTACCTGCCACCGCTCTCAGCGGAGGCCCTCCTGAAGCAGATTGACTTCTTGATCCGCTCCAAATGGGTTCCCTGTCTCGAGTTCAGCAAGGTTGGCTTCATCTTCCGCGAGCACGGCAGCACTCCCGGATACTACGACGGCAGGTACTGGACAATGTGGAAGCTGCCCATGTTCGGC…
PTA.1395.C1	CCGACGGGATCCTCGTCTCCAGGACTGAGCTGATCGTGTAGTCGTCGATGTTTAGAGTGT[C/G]TGTTTATTCCCCTCTGGATGGATGTATTGTCTTGAAAGTAAAAAATATGATGAAAACCGG	LG_2	35.74		>PTA.1395.C1	ATCGTGACACTCAAGGTGTTTGAGGACAACGTCCTAGTGCGTGAGTTCCTGGAGGAGAAGGGCCAGGGCAGGGTGCTGGTGGTCGATGGTGGTGGCAGCCTGCGCTGCGCCATCCTGGGTGGCAACCCCGTCCAGCAGGCGCAGAACAACGGTTGGGCGGGCATCGTGGTGAACGGGTGCATCCGGGACGTGGACGAGATCAACGGGTGCGACATTGGCGTGCGGGCACTCAACTCGCACCCAATGAAGGCAAACAAGAAGGGGATGGGCGAGAAGCATGTCCCAGTGACCATTGCTGGCACCAGGATCTGCGACGGCGAGTGGCTCTACGCTGACACCGACGGGATCCTCGTCTCCAGGACTGAGCTGATCGTGTAGTCGTCGATGTTTAGAGTGTCT…
PTA.601.C1	CCCACACCACATTTCCCGATCGGAGCTCCCCCAGCCCGCCATGGCCGCCAAGTGCTACCC[C/G]ACGGTCAGCGATGAGTACCTCGCCGCCGTCGCCAAGGCCAAGCGCAAGCTCCGCGGCCTC	LG_2	42.982		>PTA.601.C1	GTACGCCTGCAGGTACCCGGGAATTCGGCCATTACGGCCGGGGGCTCACCCGGACCCCCTCTTCTCCCCCCCACACCACATTTCCCGATCGGAGCTCCCCCAGCCCGCCATGGCCGCCAAGTGCTACCCGACGGTCAGCGATGAGTACCTCGCCGCCGTCGCCAAGGCCAAGCGCAAGCTCCGCGGCCTCATCGCCGAGAAGAACTGCGCGCCCCTCATGCTCCGCCTCGCGTGGCACTCGGCGGGCACCTTCGACGTCGCCACCAAGACCGGCGGCCCCTTCGGCACCATGAAGTGCCCCGCGGAGCTCGCGCACGGCGCCAACGCCGGCCTCGACATCGCCGTCAGGCTCCTCGAGCCCATCAAGGAGCTCGTCCCCATCCTCTCCTACGCCGACTT…
PTA.38.C1	CCACGCCCTCGTCGCCGCCGTGAAGCAGGTGGACGTGGTGGTGTCGGCCATGTCCGGGGT[T/G]CACTTCCGTAGCCACAACCTCATGCTGCAGCTCAAGCTGGTGGAGGCCATCAAAGAAGCT	LG_2	54.475		>PTA.38.C1	GAACGACGACATCAATTTGCAGCTTCTATCTCAGCCATGGAGAAAAGCAGGGTTCTTGTAGTTGGTGGCACTGGCTACATCGGAAGAAGGATTGTGAAGGCGAGCTTAGCTCAGGGCCACGAGACCTTCGTCCTGATGAGGCCGGAGATCGGCCTCGACATCGACAAGCTCCTTATGCTGCTGGCGTTCAAGGCGCAAGGAGCACGTCTCGTCGAGGCGTCGCTTGACGACCACCACGCCCTCGTCGCCGCCGTGAAGCAGGTGGACGTGGTGGTGTCGGCCATGTCCGGGGTGCACTTCCGTAGCCACAACCTCATGCTGCAGCTCAAGCTGGTGGAGGCCATCAAAGAAGCTGGAAATGTCAAGCGTTTCCTACCATCTGAATTCGGCATGGACCCA…
PTA.149.C1	GAGGAATGAACAGTTCTGGGTTATTGGAGGTATCTCTGCCCATTTGTTTGCCGTCTTTCA[A/G]GGTCTTCTGAAGGTACTTGCGGGTATCGACACCAACTTCACTGTCACCTCAAAGGCTAAT	LG_2	62.152		>PTA.149.C1	GGTACGCCTGCAGGTACCCGGGAAATTCGGCCATTACGGCCGGGGTATTCAATCTTGAAGACATAGAGGAGGGTGTTGAAGGTGCTGGGTTTGATGATGAGAAATCAGTTCTCATGTCTCAAATGAGCTTAGAGAAGAGATTTGGCCAGTCGGCAGCATTTGTTGCCTCCACTCTGATGGAATATGGTGGTGTTCCTCAGTCCGCAACTCCAGAATCTCTTTTGAAAGAAGCTATCCATGTCATAAGTTGTGGCTATGAGGACAAGTCTGAATGGGGAACTGAGATTGGTTGGATCTATGGATCTGTTACAGAAGATATTCTCACTGGATTCAAGATGCACGCACGAGGCTGGCGGTCAATCTACTGCATGCCTAAACGCCCAGCTTTCAAGGGATCTG…
PTA.169.C4	TCTGCAAGGGTCTGCTTGGTGACAAGGCTAAGATCAGCATTTATGATCCTCAGGTGACTG[A/T]AGATCAAATCCAGCGTGACCTTGCGATGAACAAATTTGACTGGGACCACCCTGTCCACCT	LG_2	65.386		>PTA.1692.C1	TCTCCTTCTCCTGCTCGCCATCCTCTGCAGCTGTCTCCTTTGTAGGTTCTGCCTCTTCATGTTTCCTCTTCTTTGACGCCACTTCTGACTTCTTTGGTGTTGCTTCAGTGGACAGCACTAGATCTGCTGCTGGGTTGTAAGTTTTAGCAGGTGTGATTAAAGCCCCAGCACCCTTCCGGTCCTTCTCATATGCCTCTATCTTGGGCTTTCCTTTAGTGGAACCTGCAGACTTCCCTAATTCTTTACCCTCAAGGACGCGAAGCCGTGTTTCAAGCTTGATCCTGCTCTCAAGACCCATGGTGTTATCATCACCATCAGCAAGGGCATCATATCTTATGGCAAGTGCAGTCTTAGCAGCAAGTGATCGAGAAATCTTTCCCTTGTGCTTCGGAGCCGCCT…
PTA.486.C1	GTAGTGGGAGGTCATATCCTGGCAAGAAAGTGGATGCCGCCGGAGGAAGTGGACAGAAGC[T/C]CACGAATGGTAAAGCTTAGGTAAAATACCGCAAGAACGGCCATCGAGCTGGATCATGATT	LG_2	66.845		>PTA.486.C1	GAGTTCAAAGAGGATTGCAACACTGAGAAAAAGATTATTGCAAAGATTAAAACCAGTCCTGAAAAATCACTCTGGCTGGAGAAAGAAGACAGTATTCGGCGTGGTCTGTTTGATCTACTACAGAATATAGTGCTGATCAGAGATCCAGAAGACTCTACAAAGTATTATCCTCGTTTTAACCTGGAAGATACTTCAAGTTTTAGGGACATAGATGAACATAGCAAAAATGTCATTAGAAGATTATACTATGACTACTATTTCGCTCGCCAAGAAAGTCTTTGGCGTCAAAATGCGTTGAAGACTCTGCCTGTCCTGTTGGACTGTTCGGATATGTTAGCATGCGGGGAAGATCTTGGTCTTATACCTGCTTGTGTTCACCCTGTTATGCAAGAACTTGGG…
PTA.664.C1	GCTATTTTAAATAAGCACCTGATCAGTGATTGCGGATTAGTGTGCCTCATTCGCCCCATT[A/C]CATATATTTGCCACTGAACATTTCATCACCTTCCATTTGCCCTTCTAAGTGCGTTTGACG	LG_2	67.627		>PTA.664.C1	CCTGCAGGTACCCGGGAAATTCGGCCATTACGGCCGGGGGCAGCATCTTCCATTCGTCAGTCATAAACCCAAGTCGGAATCGCCTTCTTCCTCAACCACTCTCGCATCACGCAGGGGTCACCTGAGGTAGAACACATCGACAATGGTGAAGGCTGTATGCGTGCTTTCCGGCAGTGAGGGTGTCAAGGGCACCATCTTTTTCACCCAGGAGGGAGATGGCCCGACCACCGTGACAGGAAGCGTCTCTGGACTGAAGGCAGGGCCCCACGGGTTCCATGTGCACGCTCTTGGTGACACCACCAATGGCTGCATGTCAACTGGACCACACTTCAACCCCGCTGGTCACGTGCATGGGGCACCAGAGGATGAAATCCGCCATGCTGGTGATCTTGGAAACGT…
PTA.1555.C1	AGTTGGGAACACTTGTCTGTATGGAGCTACGGGTGGTCAAGTATTTGTGAGAGGCAAGAC[A/G]GGAGAAAGATTTGCAGTTCGGAACTCTCTCGGTCAGGCAGTGGTTGAGGGCACAGGAGAT	LG_2	68.988		>PTA.1555.C1	GGTCGACAGAGCTGTCTGTGGTCGAGTAGCAGGTGCCATTGCTAAGAAGTATGGGGACACGGGCTTTGCAGGCCAGCTGAACATTACGTTTACTGGAAGTGCAGGGCAGTCCTTTGGTTGTTTTCTAACCCCTGGCATGAATGTTCGCCTAGTAGGAGAGGCCAACGATTATGTGGGGAAGGGTATGGCTGGTGGAGAGCTGGTTGTAGTTCCTGTTGATGATACAGGATTTGTTCCTGAGGATGCTGCTATAGTTGGGAACACTTGTCTGTATGGAGCTACGGGTGGTCAAGTATTTGTGAGAGGCAAGACGGGAGAAAGATTTGCAGTTCGGAACTCTCTCGGTCAGGCAGTGGTTGAGGGCACAGGAGATCATTGCTGCGAATACATGACTGGTGG…
PTA.615.C1	CGCCATCTCAAACCTTGACGGCGTGGACCTGGACGGCAGGCAGATCCGAGTTACAGTTGC[A/G]GAGTCCAAGCCGAGGGAGCCAAGGAGGTATTGAGATGTCCTGACGTTGGTTAGAGATTGA	LG_2	72.758		>PTA.615.C1	GACTCCTCCTTCCTCCAAACCCCAGCAGCAGCAAAACCTTATCCCGAGCGAGCCTTATCCCCCCAAGCTCGCTCGCAATGGCGGCCACCCTCTTCTCCACCGCGCTCTCGCACCACTTCATCCCGCTCGCCGCCGCCAAGCCCGCCGCCGCCGCCTCGTTCGCCTGCGGGCCTCTGCGCGCGGCGTCGGCGCTGCTGGCGCCGCGCAGGCGGCTGCTGCTGCCCGTGGCCGTCGCGCTGACGTCCGAGTTCGAGACGGAGGACGCGGCCGAGGAGGAGGAGGGCGCGGGCGGGGCCGGCTCCGACGCCGAGTACTCCGAGGACCTCAAGGTCTTCGTCGGCAACCTGCCCTTCACCGTCGACAGCGCGCAGCTCGCCGGCCTCTTCGAGCAGGCCGGCT…
PTA.1220.C1	CGCTGGGCGTTTCGTATGCAACTATGTGTACTACCACTCTCTCCGGTTTGCAGAGGAGCA[T/C]GGAATCAAGTCTCTGTTTGTACATGTGCCCCTCTTCTCGACAGTCGACGAGTTGGTCCAG	LG_2	73.09		>PTA.1220.C1	GGTACGCCTGCAGGTACCCGGGAATTCGGCCATTACGGCCGGGGCCGTTTCTCCAGCCAAAAAAATTTCTTGAGCCGAAGAATCCTGCACAGGAATCCGCCGCCTCCCTCCCTCCAAGCCCGATTCTCGCGTCGCCGCGCGGCCTCTTCGCCCCCAAAGGAAGGGTAAATGGGATCCGAAGGACCTTCAATCGTAACCGTCCACATTACTGGATTTAAGAAGTTTCATGGAGTTGCGGAGAACCCGACTGAGAAAATCGTGAGCAGTCTTAGATCATTCATTGAAGAGAGAGGGCTGCCAAAAAATCTTGTGCTTGGAAGCTGCGAAATTCTCGAAACTGCAGGGCAGGGGGCACTTGGAGCACTATACAAAGTTTTAGAATCTGCCACTGGAGACAGA…
P5G05	TTTCGTCGCACCCACGATGGAATCGTGCACGCTCCATAAATTCCGATAATTTCCAATTACAAAATG[A/C]ATACATTGAAGGATTACAAATTAACTCACATATCTTCCTATCTGGTGTACAATACTGCTAAGTTGAGCCCTAGAAAATTAAGACGTCTTGCTACTCAACACTAGTATACACT	LG_2	73.412		>P5G05	CGCCAGTGTGCTGGAATTCGCCCTTTTCAAAATTTCCATCTACCCGTTGGTAGCATGGAGTTTCGTCGCACCCACGATGGAATCGTGCACGCTCCATAAATTCCGATAATTTCCAATTACAAAATGCATACATTGAAGGATTACAAATTAACTCACATATCTTCCTATCTGGTGTACAATACTGCTAAGTTGAGCCCTAGAAAATTAAGACGTCTTGCTACTCAACACTAGTATACACTATATATGCATATCTCTACATCTCCAGGCTCTTTAGGATCATGGGAAGCCCAAACTTGGGGCGCAGCGTGATCACGTCCATGGGGGCATGGACGTACTTAGGGGACAGGGAGAAGGAGAACCTCTGAAGAATCACGGCGATCACGGCCTTGGCTTCTATCA…
rg3_013d_b06	GAAGAAGAAAAAGAAGAAGAGCAAGGATGGCGGTGATGTTGTTGCTGAACCAGAGAGTGC[T/C]GAAGCTGAGAAAAGTGAGAAGAAAAAGGACAAGAAAAAGAAGAAGAAAGAGGCAGAGGAA	LG_2	73.601		>rg3_013d_b06	GAGGATGATGTAACTGCTACACCCGCCAAGAAGATCAAGGTGGAGGAGGGCACTGAGGCAGTGGAAGAGGAGAAGAGTGACAAGAAGAAGAAGAAAAAGAAGGACAAGGGAGAACCAGGATCAGCTGTGAAGGAGGAAAAGGTCGAACTGTCTGATGAGGAGAAGGGTGCCAGTGAGAAGAAGAAGAAAAAGAAGAAGAGCAAGGATGGCGGTGATGTTGTTGCTGAACCAGAGAGTGCTGAAGCTGAGAAAAGTGAGAAGAAAAAGGACAAGAAAAAGAAGAAGAAAGAGGCAGAGGAAGCACAATAGGTAGGTTGTTAGTTTACATTTCCTGGTGGTTATTTTGGTTGCAATTATGGGGGAGTTTGAACTACCTCTCTTGCTATGTACCCCGTGCAA…
PTA.898.C1	AGCTCAACAAGTGCCAACATGGCGTCCTCTCAACTGTGGCTTCGTCGCCAGCCACTGCAT[T/C]GTCAGATGGTGGATCCACACCAAACTCGTTCTTTGGAAGATTCACATTCTAGTAGTGGTA	LG_2	75.28		>PTA.898.C1	GAGGAAAGCTGGAGATTAAAATGTGAGTCTATGAAGGATCAGAGTAATGGCCATGTTGAAGACCACCTTCAGAAGAATCTAGGGGAGTGGACACTGAAATATGAGAAATTAAAGGAAGAGCACGAATCGTTCCGTGATATTTCTGATAGAATGATTGAAGAGAAGGAACGAGAGATAGCTAAACTCCTCAAGGAAAACAAGGATCTTCATCATTCATTAGAGGCTAAAGCAGCAGTCAGCAATGGTGAGAATCAAAGCCCAGGACATGTTAAACAGGATGTACTGAGCATTGAATTGGCTGAGCAGCAAATTCTGCTTCTTGCACGACAACAAGCTCAAAGGGAAGAAGAATTGGGCCAGTCACAGAGGCATATCTTAGCGCTTCAACAAGAAATTGAG…
PTA.1813.C1	GTGACATGTAGCCAGTTCTCACTAGCAGGAGAGAGGAGCTGCAGCGTAGCAATCCTGTGG[T/C]CTGCTATGGAGAGCAATTTCAGCCTTGAAACTTGGTCATAATCGTGCAGTGATGTAAAAG	LG_2	77.643		>PTA.1813.C1	ATCTTCGCATGGTTTGCTGCACTCCCTCTGATATTTTGGATAGCACAAGCAATTACTAATGCCATAATAAAGGACTTCTTAATTTTGAAGGGACCATGTCCAAATTGTGGCAATGAAAATCTTTCTTTCTATGGGACTATACTGTCAATACCTAGTGGTGGTGCCAAAAACAAAGTGAAATGTGCAAATTGTGGTACTGCATTGGAATATGATGCTGGATCCCGGTTGATTACACTTCCAGAGGCGTAACTGAATGTGACATGTAGCCAGTTCTCACTAGCAGGAGAGAGGAGCTGCAGCGTAGCAATCCTGTGGTCTGCTATGGAGAGCAATTTCAGCCTTGAAACTTGGTCATAATCGTGCAGTGATGTAAAAGTTTATGTCGGCTCTGTTTGTACT…
PTA.1608.C1	CTTCATAGTTCCGATGTAAAGAAAAAGTAGCAAACGATGACCAGTGCCGAGAGCCTGAGA[A/G]AAGTTTTGGCATGTTAACACATGGTGACATTGATTTTGGCCATGCTAAGCAAAAGTTAGT	LG_2	78.124		>PTA.1608.C1	TACCCGGGATTCGGCCATTACGGCCGGGGACAGCGCAGAACAGAACTACACAACACAAGCACCAGCATCATCGCGCGCGAGGAAGGAAGGAAAAGCAAGGCAACCACCGCTGCACGCTGAGAAGAACGTCACGAGAATTCGGTTTGGAGGAAAGTGGAGATGGCGGCTTCCGCGAGGCAGGGGGAGAGGGCGACCAGCTTCGCCATGGCCTGCAACCTGCTCAGCCAGTTCGTCCGCAAGAACGGCGCCGCCGCCGTCGACCTCGGCCTCGGAATCAACAAAGTTGAGGCCGAGGCGAAGACTACTCTGCCCGGAGCGGAGGAGGCGGGGAGGAAGGAGACCATGGAGCTGTTCCCGCAGAGCGCCGGCCTGGGTGCCGTGCAGGACGCGGCTGCCCCT…
PTA.705.C1	GGAAGATTTTATCAGACTTATGCACGGGGAACGATGCATGATATGATACTGTAATTAATT[T/C]CGGACCGGATACGTGTTTCCAACTTTCACCTGATTGTGATATGGATCGATCGATCAGCAT	LG_2	78.373		>PTA.705.C1	GTGAGCAACGTGCTGAAGATGCTGCGCGACGAGTTTGAGCTGACCATGGCGCTCGGCGGCTGCACCTCGCTCGCCGAGATCACCCGCAACCACGTCGTCACCGAGTCGGACAAGTTGGGAGTCATGCCTTCGCGCTTGTAAGTTTTTATCAGATCAAAACAGTCGCACGTACACAAGCCCGTCGACGCGCGCCACCACTTCCGTACGTGCGTTCTCGTCGGCGGCGGCAATTTGTGGAACCCAAGAAAGCGGAAGATTTTATCAGACTTATGCACGGGGAACGATGCATGATATGATACTGTAATTAATTTCGGACCGGATACGTGTTTCCAACTTTCACCTGATTGTGATATGGATCGATCGATCAGCATAATGAATTACATTACCATGA
PTA.1538.C1	AGGATGGAAACCTGGGGAAAAGTCAATGAAGCCTGACCCTAAGGGCAGCAAGGAGTACTT[T/C]GCTGCTATCTAGACATGTCTGTTGCACTTGCAGTAAATTTTTGTCATGGCCGTTGCTCGG	LG_2	79.227		>PTA.1538.C1	GATCGGGAAGAAGTACGTGATTCTGTTCTTCTACCCTCTGGACTTCACCTTCGTCTGCCCAACTGAGATTACCGCTTTCAGCGACAGACACGAGGAGTTCGAGAAGATAAACACCGAAATCCTCGGCGTCTCAGTTGACAGTGTGTTTTCCCATCTTGCATGGGTGCAGACAGAGAGGAAATCTGGTGGGCTGGGTGATCTGAAGTACCCTCTGGTTTCTGATGTCACCAAGTCAATCTCAAAGTCTTTTGGTGTATTGATTGCTGATCAGGGAATTGCTCTGAGAGGATTATTCATCATTGACAAGGAGGGTGTGATTCAGCACTCGACTATTAACAACCTTGGTATTGGGCGTAGTGTGGACGAGACCTTGAGAACCCTTCAGGCTCTGCAATACGT…
PTA.597.C1	TGTACAATAGGGATAGGCAATTTTAGCTGTTGCCACTGTAATGTACATTGTTTGCGCTGT[T/C]AGCACATGTTCATATTGCAGATAAAAGACACGTTAATATTGTATCATCAAGGCGAAGGTA	LG_2	79.561		>PTA.597.C1	GAAGGAGAGAAGGCTACGTGTTGCTATTATTCATGGACTGGCAAGAATGGCTGCAATCATGGCTACCACTTACAGACCATATCTGGGTGTTGGTATGGGACCGTTGTCGTTTTTGACATCGTTGAGGATACCACATCCTGGAAGAGTTGGCGGGAGATTCTTCATCAAGATTGGAATGCCTTTGATGCTGAGCTGGGTTTTAGGTGGCAACAGCTCAAAGCTAGAGGGAAGACCGCTAAGTTGCCGGCTTTCTGACAAGGCAAACGACCAGCTTGGTCAATGGTTTCAGGATGATGATGCATTGGAACAAGCTATGGGTGGAGAGTGGTTCCTCTTCCCTATGAGCTCTGGCGACAACTCGGCCTTGCGACCCATTCGTTTGATCAGGGACGAACAGAG…
PTA.1947.C1	GAAACCTGGATTAGAAATGGCTACTGAACAGAGTGAACTTGATCTGTCATATGGGATGCG[T/G]TACCAAAATGTCACTATTCCAGAGGCATACGAACGCCTCATTTTGGATACGATAAGAGGA	LG_2	79.573		>PTA.1947.C1	GGGAAAAGAGCTGGTCCAAAACTTGCTAGTGCTTCGTTTTGCGAACCGTTTGTTCTTGCCTCTTTGGAACCGTGACAATGTTGATAATATACAGATTGTATTCAGGGAGGACTTCGGAACTGATGGGCGTGGAGGATATTTCGATCAATATGGAATCATTCGTGATATCATTCAGAACCATTTGTTGCAGGTTTTCTGTTTGGTTGCAATGGAAAAGCCTGTATCTCTTAAGCCCGAGCACATTAGAGATGAAAAAGTCAAGGTTCTGCAATCTGTGAACCCGATAAAGGACGAAGAGGTAGTCCTTGGACAATATCAGGGCTACAAGGATGATCCTACAGTGCCAGATGACTCCAATACCCCAACATTTGCATCTATTGTACTTCGGGTACACAACGA…
PTA.29.C1	TCTTGTCAACGAAGGCAAGCTCGCCAACCTGCTCGCATGGCGAGCGGACGAGGATGATGT[C/G]GAGGAGGACGGGTTGCTGTGCTGAGTGAGACGACGTGAATGAATGATCGATCTGCTGTCG	LG_2	79.574		>PTA.29.C1	GGCGGCGTCCTCATCTACCAGAGCTTCACTGCCAACGAAGAAGTTGCTGTCTCTGCCGGGTCTCCCAGGTCTGTCTTCCATTGCTTCGAGGGCGAGAATGGTGAGAACCACCCTCTTGTCAACGAAGGCAAGCTCGCCAACCTGCTCGCATGGCGAGCGGACGAGGATGATGTGGAGGAGGACGGGTTGCTGTGCTGAGTGAGACGACGTGAATGAATGATCGATCTGCTGTCGCTGTTTCGTCCGTGGAATATGTTCTGACTTCCTTGTCTCTATCGTTTCGTTTCGGTTTATTTATGTGAAGCAGCCGGCCAGGCTATTGTAATAAAACTATTGTTGGCTCTAGGTGGTCAGCTGCGTCTACCACAATGAGCATACGTTTGGGGAAAAGTTGTCACA…
PTA.990.C1	CATGGAGTAGCCGCAGGGCTCAAAGTCGAAGTCGCAGACCTCCATCTCAGGGATGATGTC[A/G]GAGATGCCCGAGACCTTGGTCATCTCCTTGGCACAGGAGACGTGGCCATCAGCAGAGGTC	LG_2	79.574		>PTA.990.C1	GCAAGAGCAGAGGCATCCATGCCCATGACCTCGTAGCTGGCATAGCTGAAGCCGTCCTCAGGGGTCACATGGATGGTGGAGAAGGCAGACCCGTGGATGGCGTTCATGGAGTAGCCGCAGGGCTCAAAGTCGAAGTCGCAGACCTCCATCTCAGGGATGATGTCGGAGATGCCCGAGACCTTGGTCATCTCCTTGGCACAGGAGACGTGGCCATCAGCAGAGGTCTTGAAGAATACAGAGGCCTTCTTCTTGTCCAGACCAGTCATGCACATCTCGAGGGTCACCATGGGTTGCTCAGGTTGCTCGGTGGCATAGTAGATGTGCCACTTCTGGCCAGGCCTGGCTGGGTCTCCGATCACATAGGCATTGCCGCCAGACTTGAGGCCGCCGAAGTAGCGG…
PTA.112.C1	TTATGTATGCCAACAAAAGATTATAGTTTTGTTGGTACCTGATTGTTGTACTATCAACCC[A/G]AGCTTCTGCCTTGACAGGATGTTGGTTAAACTTAGCTGCAAGTCTGAAACGGATACAAGA	LG_2	79.802		>PTA.112.C1	GGAGATGAGATGATAGTTAACAACATGAAGGAGTATGAAAATAGAGCAGTTGAACTGGCAACAAACCCGGCAAAGCTCCAAGCACTGACTAATAAGCTTAAAGAAGTCCGTCTAACATGTCCATTATTTGATACGGCTCGATGGGTTCGGAACCTTGATAGGGCATACTTCAAGATGTGGAACCTTTATTGCGCTGGCCGCCATCCGGAGCCGTTTAAGGTAAAGGAAGACGACAACGAGTTCCCATATGACAGATGAGTGGCGTGAAATCTCGGCTGTGTAGATAAAAGCAGAGTTGTAACATAGTCTTATGTAACTCATATGTCTGCGCCCTGTCCTGTACTATCTCGTGTGGAGTCCTACATATGTACCCAAGAGAGAGTCATTTAGGTTTAGTCA…
PKPA_1	TCTCCGTCAAGGCGCTCAAGAAGTGGGCGCGGCAGATCCTCGAGGGGCTCGACCACCTCCACACACACGA[G/A]CCATGCATCATACACCGCGACCTCAACTGCAGCAACGTATTCATCAACGGAAACACTGGACAGGTATCAAAACTGCTTCTTCAACCGAGCGACAGATTTTCCAAATTTA	LG_2	79.84		>PKPA_1	CCCTTCACATCATCGGATTCCACAAGGTCTGGCTCGACCGCGACTCTGGCGTGCTCAACTTCATCACCGAGGTCTGCAACTCCGGGAGCCTCCGCGACTACCGGGACCGGCACAGGCACGTCTCCGTCAAGGCGCTCAAGAAGTGGGCGCGGCAGATCCTCGAGGGGCTCGACCACCTCCACACACACGAGCCATGCATCATACACCGCGACCTCAACTGCAGCAACGTATTCATCAACGGAAACACTGGACAGGTATCAAAACTGCTTCTTCAACCGAGCGACAGATTTTCCAAATTTAGTTATCGATCGATGTTGTTCCTCAGCATTGAATTTCATTGTGCCAGTAATTTAGCCCTTTTAATGAGTACAGCATCTTGGTAGCACTCCGTTTTAATTA…
PTA.1958.C1	CTTCACCACACCGTGGCCGACATCAGGGGTTTCATCGATGCATCCCGGCCAGGAGCTGCT[T/C]GGCCCTATCAGTTGCAGACTGGCTTCCCTCCAAAGCAGCTGACTGACTCTACGCAGACTG	LG_2	79.894		>PTA.1958.C1	CCTGCAGGTACCCGGGATTCGGCCATTACGGCCGGGGGGATGATTGTTCAAGATCCAACAAAGAGAAATAATGTGGACTCAATCTTTGAACAAGCTAGAGTAATGGGTGCTCAGCAAGTTCCACTGCCTCCTTTTGATGACCAATCTTCCAGCTCAAGAAGCTTTACAGGAACGGGTCGACTGCTTTCTGGGGATGCACAGACGGCACCATCTGTTCCCGAACCACCGCAGGATGTACTTCACAATATACATTTCTGGAACAATGGATTCACAATTGATGATGGTCCACTAAGAGGCTATGATGACCCTGAAAATGCAGACTTCATTGAGAGCATCAAGAAGTCCCAGTGCCCCCAAGAGCTGGAACCTGCTGATCGAAGGACATCAGTTCATGTGAAC…
PTA.3050.C1	ACGTGGATTCCATGCTACCGGGGTGAAGAGGATGGGAGGGCATGCGGCCCATGATGGGGA[A/G]TACTACCTCCATGCCAAGCACATGTACAACTTGCACAGGATGAAGCATCAGAAGCTGACA	LG_2	80.08		>PTA.3050.C1	GGTGAAGCCATCCCCACATCGCGCACCCACACCCACAACTCCGGCGGCGGCGACCAGACGAGAACACCAGCACCAACGCGATGGCGACCGCGCTCAACCGCGGCCTCCGCTCCGGGATCCGCCTCCTCGCCAACGGCGCCGAGGCCTCCAAGCCAGCTTCACGTGGATTCCATGCTACCGGGGTGAAGAGGATGGGAGGGCATGCGGCCCATGATGGGGAATACTACCTCCATGCCAAGCACATGTACAACTTGCACAGGATGAAGCATCAGAAGCTGACAGCATGGTTTTCCGTGCTGGGAGCAGTAAGCATTGGCGTCGGTGTCCCCGTATACGCGGTCATCTTCCAGCAGAAGAAGGCCTCTGGATGAGCTTACGTACACCTATTTTTTAATAGCA…
PTA.2907.C1	AATGCCCTCAAGAACGAGGTTCTTAATGATGTGAAGATTTCTGGGTACCCTCCATTCTCC[A/T]CAGTTCCAAGGGCAGCATCAGTATCTTCAACCACAGGTTTTGCGCTACCTCCTTCAGTTG	LG_2	80.102		>Ti_Con_117	GATGAGTCCTGACCGAATAGCTCTGTCACCAATGGGACAACTGAAGGAGGTACTGCAAAACCTGTGGTTGAAGATACTGATGCTGCCCTTGGAACCAGAGAGAATGCAGAGTACCCAGAAATCTTCACAGCATTGAGAACTTCATTCTTGAGGGCATTTTATGTAATGGACAGGGATCTGAAGTCACATAAAAGTATTGATTGTCTGTTCAGTGGAACCACAGCAGTCACAGTGATCAAACAGGGGCATGATCTTATAATTGGCAACTTGGGGGATTCTAGAGCTATCTTGGCCTCTAGAGATGAAGATAATCAGCTTATTGCTCTTCAGTTGACAGTGGATCTCAAACCAAGCATCCCAAGTGAAGCAGCACGGATCAGGCAACGAAGTGGCAGAGTA…
PTA.538.C1	ATGGGTTTCAGCCTGTTTGACTAAGTGGTTGGCATCTCCTATCATCAGCATCGACATTTG[T/G]CCAAGAAACTAGAGTCTATGATGTTTAGTCTTTCTTTAGCTGAGTTGTGAAACACTGGGA	LG_2	80.138		>PTA.538.C1	GGAACCCTTCCTCGCAGAAACCCTAGAGATCACTCGAGCTCCCCGCCGCCGCCGCCCCAGCGACCCCAGCTCTCTCCCTCGCCGATCCAAGATGAAGTACATCGCTGCCTACCTGCTTGCCTACCTCGGTGGCAACTCCTGCCCCTCTGCAGAGGACCTGACCTCCACCCTGGAGTCAGTTGGTTGTGAAATCGACGCTGAGAGGCTGGAGCTCTTGCTGACCCAAGTGAAGGGCAAGGACATCACTGAGCTCTTGGCTGCTGGTAGGGAGAAGTTCGCTTCAGTCCCAAGCGGTGGTGGTGGTGCTGCTGTCGCAGCTGCTGCTCCCACCAGTGGCGGTGCTGCTCCTGCAGCTGAGTCCAAGAAGGAAGAGAAGGTCGTTGAGAAGGAAGAGAGTGA…
PTA.669.C1	GATCGAGGGCGAGGCTGAAACCAGCACAGAGGATAAGAAGACGAAGTGAGCGTATGTTGG[C/G]TCCGCTCGACACAGACACATCTTGGCAGCACTAGCCATTTCTGACACCCGGCACAAGTTT	LG_2	80.151		>PTA.669.C1	GGTACGCCTGCAGGTACCCGGGAAATTCGGCCATTACGGCCGGGCTTTTCGCATTTGTTATTAAGATGCCATTGTTGCATCGTCTCTCAGTTTTCAGAGATGATATTATCTTCTTGATATACCTCTACCAGAGGTGGGTATACCCAGTTGACAAGAAGCGTGTCAACGAGTTTGGCTTCGGAGGGGAAGAAGAACCAGCAGCGCCCCAAACATTGGAAGGAACAGATTCAGCAGGGGCAACCCAGCAGATCGAGGGCGAGGCTGAAACCAGCACAGAGGATAAGAAGACGAAGTGAGCGTATGTTGGGTCCGCTCGACACAGACACATCTTGGCAGCACTAGCCATTTCTGACACCCGGCACAAGTTTTCGGTCTGCCAATTCGGACTTCGGACTGGCT…
PTA.1430.C1	CTATCGATCTGAATATGGAGGCAGAGGCGGGGGTAGAGGTGGCTCAGCTCGTGGAGGTGG[T/C]GAAGTTGGGTACCAGCGGGTCGATCACTCCAGCACCGGTGGTCGTGGTGGTGCTCGGGCA	LG_2	80.168		>PTA.1430.C1	GGTACGCCTGCAGGTACCCGGGAATTCGGCCATTACGGCCGGGCAATTAGAAGAAGCGTTCAAGACATTTGGTACTATTAAACCTGACGGGATCCAAGTTAGAAGCCACAAGATTCAGGATTCTGTTACGGCTTTATCGAGTTTGAGGATGCAAGCTCAGTTCAAAGCGCACTAGCGGCTTCTCCTGTGACGATAGATGACCGGCCATGTCACGTCGAAGAAAAAAGAACCCCTGGTTCACGTGGCAGTAGCAGAGGAAGGTTTCCACCGGGTAGAGGTGGTAACTTCCGAGGTGAAGGGATGAGAGGCCGTGGTAGTTACACTGGCGGGAGAGGCTACGGAAGGGGTGATTTCAACTATCGATCTGAATATGGAGGCAGAGGCGGGGGTAGAGGTGGC…
PTA.652.C1	TGGGTCCATTCCAGAACCGATAAGGTATTGTATGGTCTTCTCAATTTGCCTCATGTCAAC[A/G]CGCCCACAAAGGTACATATACTTGTTCAGGAGATCCCCATGTCTGTTTTCTTCAGCGGTC	LG_2	80.353		>PTA.652.C1	GTCATCCTCGCCGTCGTACATGAGATGAGCAGGCATCGAGATCTTCTTCCTCATCGTGTCAGCAAACGCAAGCACCGTGTAGTCAGGATCGATTTCAAAGAGCTTCTCGACTATCTTGGTGTAAGCTGTCTCATGGCGCTTCTCATCAGCTGCTATCGTACCACATATCTGGGCCAGTTTAAGGTCCCCAAACTGCTTGGCATGCCTAGCGGTATTGCCATGGGATATGAATGTTGCTCTCTCTTGGAATGACGTGTAAAGGAAACCCATGTAGGGATTATTCTCAGTTCCTGGGTCCATTCCAGAACCGATAAGGTATTGTATGGTCTTCTCAATTTGCCTCATGTCAACACGCCCACAAAGGTACATATACTTGTTCAGGAGATCCCCATGTCTGTT…
vr_002b_h03	CAAGATAATTAGGAACCATCCAAGTGCACTTGAGATATATCAGAACCAGCTGTTAGAATC[A/G]GGGAAGATCTCCAGGGAAGACATCGACAACTTACACAAGAAGGTCAGCACTATATTGAAT	LG_2	80.353		>vr_002b_h03	GGGACCATTCATCTTGTCGTGAACAATCAGGTTGCATTCACTACCGACCCCATGTCGGGGAGGTCTTCGCAGTATTGCACAGATGTAGCCAAAGCCGTCGAGGTTCCAATTTTCCATGTGAATGGTGATGACTTGGAGGCAGTGGTTCGTACATGTGAGCTTGCTGCCGAGTGGAGGCAAACATTCCATTCTGATGTAGTGGTGGATATTGTTTGCTACCGTCGATTTGGGCACAATGAGATTGACGAGCCCTCCTTCACCCAGCCTAAAATGTACAAGATAATTAGGAACCATCCAAGTGCACTTGAGATATATCAGAACCAGCTGTTAGAATCGGGGAAGATCTCCAGGGAAGACATCGACAACTTACACAAGAAGGTCAGCACTATATTGAATGAG…
rg3_008b_d08	TAGGCTGTACAAAGAAGGAAAATACGAGGAGGCGTTGGACAAATTCGAGTCGGTGCTGGG[A/G]TCGAAACCAGAGATTGATGAGTCTTCTGTAGCCAGCTACAATGTCGCGTGCTGTTACTCG	LG_2	80.421		>rg3_008b_d08	GAAGAAGATGGAGCAGAAGATCCAAAGAGAAGATGACCTTCGCCCAGGGCTTAGGCTGTACAAAGAAGGAAAATACGAGGAGGCGTTGGACAAATTCGAGTCGGTGCTGGGATCGAAACCAGAGATTGATGAGTCTTCTGTAGCCAGCTACAATGTCGCGTGCTGTTACTCGAAGCTTGACCGGATACAAGCTGGCCTTTCTGCACTTGAAGACGCCATGAAAGCCGGCTATGAAGACTTCAAGACGATTCGCACTGACCCGGATCTAGCAAACTTGAGGAAGTCAGAGGACTTTGCCCCCCTGCTAAACAAGTACGATGAATCATTCATAAATGAGAGTGCCATCAATGCCATCAAATCCTTGTTTGGATTCGGCAAGAAGTGATGAAGATAAGAGAC…
PTA.3076.C1	TTATTTACCTTAGTAGCCCGAGGATGTCAATGAGATTTCAAACTGCTGAGTACCTATACT[A/G]TTCCAATCTTGTAGCAAATGGATTGTTTGTTTTCTGGAAATGTGAGATTTTTGGGTTTGT	LG_2	80.428		>PTA.3076.C1	GCGGAAGGAGAAGGCTAAGGTCTCGTATGACAGGAGGAAGCAACTGACCAAGCTACGCATCAAGGCTGAGAAGGCTGCCGAAGAGAAGTTGGGTTCTCAGCTGGAGATCCTGGCACCAATCCAATACTAGTGTGCTATTGGATTGTTGGACAATGCTTGTGATCTTTATTATTTACCTTAGTAGCCCGAGGATGTCAATGAGATTTCAAACTGCTGAGTACCTATACTATTCCAATCTTGTAGCAAATGGATTGTTTGTTTTCTGGAAATGTGAGATTTTTGGGTTTGTTGGTCTACCCCTTGAGAT
PTA.639.C1	CAGGGTGTGTGGTACGCGCAGCTCGAGTCCAACTAGAGCAGAGTGAAGTAAGCGATGGTA[A/C]CGTTTGTGCATGCGTACGCGGGTTGATCGGTGGAGAGGGAAGAATCGAGGCGACATGTGT	LG_2	80.428		>PTA.639.C1	GGGCAACATCACGCTCAGCGTCACCAAGAGCAACCCGGACACCGGCGAGGTCATCGGCGTCTTCGAGAGCGTGCAGCCGTCTGACACTGATCTCGGCGCCAAGGCGCCCAAGGATGTCAAGATCCAGGGTGTGTGGTACGCGCAGCTCGAGTCCAACTAGAGCAGAGTGAAGTAAGCGATGGTACCGTTTGTGCATGCGTACGCGGGTTGATCGGTGGAGAGGGAAGAATCGAGGCGACATGTGTGTATCTAGTAATGCAAATCCGGGCTGTAATTGGTTTTTATTTTAGCTTCTGTGAATTCTTCCTCACCAACTGAATGATATTGATCCCCCCATGCATGTCTACGTGCTTATCTTC
PTA.830.C1	CCCTGCTGGTGAGAAGCCTGAGCCAGTGAGGACTCATCTCCGCAACATGATCATTGTCCC[T/G]GAGATGATTGGCAGCCTTATTGGTGTCTACAATGGCAAGACCTTCAACCAGGTTGAGATC	LG_2	80.428		>PTA.830.C1	TACCCGGGAATTCGGCCATTACGGCCGGGCGCTGCAATCCGACCATGGCGGACGTAGAAGTCGATCCGGAGGTTGCCGCCGGCGCGCCGCTGAAGAAGAGGACGTTCCGCAAGTTCAGCTACCGTGGCGTGGACCTTGATGCCCTCCTCGACATGTCCACCGACGACCTCGTCCAGATGTTCCCCGCTCGTGCCCGCAGAAGGTTCAAGAGGGGTCTCAAGAGGAAGCCCATGGCGCTCGTCAAGAAGCTGCGCACGGCGAAAAAGAACGCCCCTGCTGGTGAGAAGCCTGAGCCAGTGAGGACTCATCTCCGCAACATGATCATTGTCCCTGAGATGATTGGCAGCCTTATTGGTGTCTACAATGGCAAGACCTTCAACCAGGTTGAGATCAAGCCTG…
PTA.882.C1	CGGACAATCGTTGTACCGTGAAGCTCCTGGAAATGACCCATTTAGACCTGATCAGAAGAC[A/G]CCAGTTAAAAATTTCTTCCTGTCTGGCTCGTACACGAAACAGGACTATATCGACAGCATG	LG_2	80.428		>PTA.882.C1	CCAGGGATCAAAAGACTACTGCCGGCAGAATGGAGGGAATGGGATATGTTTGACAACATATACAAATTAGATGGTGTTCCTGTAGTCACTGTTCAGCTTCGCTACAATGGATGGGTTACTGAAGTCCAAGACCTTGAGAAATCAAGACAATCACAAAAGGCGGTTGGCTTGGATAATCTGCTCTATACTCCAGATGCGGACTTCTCCTGTTTTTCAGACCTTGCACTTTCATCTCCTGCTGACTACTACATTGAAGGACAAGGCTCCCTGATCCAAGCTGTGCTAACTCCTGGTGATCCTTACATGCCATTGCCGAATGAGGAGATCATTAGCAAGGTTCAGAAACAGGTCTTAGATTTGTTTCCATCAGCTCGAGGCTTGGAAGTTACATGGTCCAGC…
PTA.126.C1	ATGGTCTCCAGGTGGTGACGTTTATGTTGGAGGAAAAACAGGGCTGTTTCTCTGGGCAGT[T/C]ACTCTTGCTGGAATTCTGCTGGGCGGCGCTCTCCTCGTCTACAATACTAGTGCCTTGGCT	LG_2	80.447		>PTA.126.C1	GGACAAAGAGAGTGAGCAAGTGAGTGAGTGTAATCACCAACAACATGTCTGCCTCTGTCATGGCTTCGTTGGCTCTGAAACCATCTCCACCTCCACTTTGGGAGCGATCAAAGATCCGAGGCGTGCGACCTTCGGCGAGGCCATCCTTGCTCATAGTGGCCAGCAAGGTGAAGAAGATCCAGACTGCCCAACCCTACGGGCCTGGTGGAGGAGCGGATTTCAAGGACGGCCTTGATGCATCTGGAAGGGTGGCCAAGGGGAAGGGTGTCTACCAGTTTGCCAACAAGTATGGTGCAAATGTTGATGGGTACAGCCCAATATATACCCCAGAAGAATGGTCTCCAGGTGGTGACGTTTATGTTGGAGGAAAAACAGGGCTGTTTCTCTGGGCAGTCACTC…
PTA.262.C1	ACCTGGAGATATCTCATACCCGAAGTTTGCTACTGAAAGCAAGTCCATCCTTGATTCTTT[A/G]AGGAGGAGGGCTCAAATAATGACCGATGGTTTCAATAGTTGCCGAAATGTCGTCTGCAAT	LG_2	80.447		>PTA.262.C1	GGATGAACGTCCGTTTATAAGTTCAAGAAAGGTTTTGTTTGACATGGGTGGTCCAATAAGCAGGGAAGTTCAGTTGGTTTCTTTCCATACTGTGTCCAAAGGTTACTGGGGAGAGTGTGGACAACGTGGCGGGTACTTTGAAATGACAAACATTCCTCCCAAGACAGTCGATGAGATCTACAAGGTTGCTTCGATTGCGCTGAGTCCAAATGTTCCTGGTCAGATATTCATGGGGCTAATGATGAGCCCTCCTAAACCTGGAGATATCTCATACCCGAAGTTTGCTACTGAAAGCAAGTCCATCCTTGATTCTTTAAGGAGGAGGGCTCAAATAATGACCGATGGTTTCAATAGTTGCCGAAATGTCGTCTGCAATTTCACAGAAGGAGCTATGTACTC…
r_010d_g04	AAGAAAAAGAAGATCAAAAGAGAGATCAAAATACTTCAGAATCTCTGTGGAGGTCCAAAT[A/G]TCGTGAAGCTGCTTGATATTGTCAGAGATCAGCATTCAAAAACACCAAGCTTGATCTTTG	LG_2	80.447		>r_010d_g04	GAAAACCAATCGTAGTTGTCCAAACCCTAACACCACCTCGCCGCCGGCGACGTCCGCCTGACGGACGCGCCGCCAGGGAATCCCTGCCCCGCCTTCCAGCGGCCGACCTCTGCCTGATCCGTCGCCCGCCCGCCCGCGGGATCCGGATCGGCTTCAGCCATGTCAAAGGCCAAGGTCTACGCCGACGTCAACGTGGTGCGCCCCAAGGAGTACTGGGACTACGAGGCCCTCGCCGTACAGTGGGGTGAGCAGGATGACTACGAAGTTGTCCGGAAAGTTGGAAGAGGCAAATACAGTGAAGTCTTTGAGGGAATCAATGTTAACAATAATGAGAAATGTGTTATTAAAATCCTGAAGCCTGTCAAGAAAAAGAAGATCAAAAGAGAGATCAAAATACTT…
rg1_012d_f09	CAACCGAATTATTACACTTGAAGGCATGGATAGATTATCTGGCGTGATGGATGATCGTGG[A/G]AAGTTCATATACATATCCATCGAGGAGATGCAGGCTGTTGCAGATTACATCAGGAAACAC	LG_2	80.462		>rg1_012d_f09	GCAATGAGAAGGAAGAAGGATGAGGAGCGTGAGGCCCAAGAGAGATTATTGGAACAACAAGCACTGGCACGGAAAGCCAAGGAAGAGGAGGCTGCTGCTCTGGAATTTGAGAAATGGAAAGAGGCATTTTCAGTTGATGCTGAAGGGACAACTGAAAGCGAGACACAAGATGATGGCCAGGGCCTGCTCCACAATTTTGTGGAGTACATCAAGAAGCAGAAGTGTGTTCCGCTAGAGGACCTTGCTGGAGAGTTTGGAATGCGAACCCAGGACTGTATCAACCGAATTATTACACTTGAAGGCATGGATAGATTATCTGGCGTGATGGATGATCGTGGGAAGTTCATATACATATCCATCGAGGAGATGCAGGCTGTTGCAGATTACATCAGGAAACAC…
PTA.88.C1	TGTTCTCCTGGTTGGCTATGGATCAGCTGGTTACGCGCCACTCCGCTTCAAGGAAAAGCC[A/G]TACTGGATCATAAAGAACTCGTGGGGCGAGAACTGGGGTGAGAGCGGGTACTACAAGATC	LG_2	80.472		>PTA.88.C1	CGGCGCACGACGCGCCGACGCTCCCCACCGACGGCCTCCCGGACGACTTCGACTGGCGCGACAAGGGCGCCGTCGGCCCCGTCAAGGACCAGGGCTCGTGCGTGTCGTGCTGGTCGTTCAGTACCTCGGGGGCGCTCGAGGGCGCCAACTACCTCGCCACCGGCAAGCTCGAGGTGCTCAGCGAGCAGCAGATGGTCGACTGCGACCACGAGTGTGACCCTGATGAACCACGTGCATGCGACGCTGGATGCAATGGTGGCTTGATGACTACAGCTTTCAGCTATCTTGCGAAAGCGGGTGGCTTGGAGACCGAGAAGGACTACCCATACACTGGGGCCAGCGGCACCTGCAAGTTTGACAAATCTAAAATTGCTGCTCAAGTCAAGAACTTCAGTACTG…
PTA.126.C3	ATGGTCTCCCGGTGGTGACGTTTATGTTGGAGGAAAAACAGGGCTGTTTCTCTGGGCAGT[T/C]ACTCTTGCTGGAATTCTGCTGGGTGGCGCTCTCCTTGTCTATAATACTAGCGCCTTGGCT	LG_2	80.603		>PTA.126.C3	GGACAAAGAGAGTGAGCGAGTGAGTGTAATCACCAACAACATGTCTGCCTCTGTCATGGCTTCGTTGGCTCTGAAACCATCTCCACCTCCACTTTGGGAGCGATCAAAGATCCGAGGCGTGCGACCTTCGGCGAGGCCATCCTTGCTCATAGTGGCCAGCAAGGTGAAGAAGATCCAGACTGCCCAACCCTACGGTCAGTGCATGCCCTAGAATTCAGTGATGAAAACTGTAAATATTAGGCTTGAAAGAAGGCTGACTTGAACACGAGTTTACTTTCTCACAAATTTATGGCATGCCGACTTCTAGGGCCTGGTGGAGGAGCGGATTTCAAGGACGGCCTTGATGCATCTGGAAGGGTGGCCAAGGGGAAGGGTGTTTACCAGTTTGCCAACAAGTAT…
PTA.2372.C1	CACCTCAACCGACACTACTGCTCTCGCCGTCGCCTGCTACGATCTCTCGCAGTTCCTTCA[A/G]TACCACCCTTCTGGCCGCTTGGTAGTGGCAGACCTGAAGGCGAAGGACCGTGTTATGAAA	LG_2	80.645		>PTA.2372.C1	GACCACAAACCAGAAGCTCAGAGAGGTCCGTTGCTTGAGGAGGACGGGCCATCCTACGTTCAACTTTTTTTGAATATCTTGCGGAGCATCTCTAAGGAAGAGACCGTGGAATATGTGCTTGCCCTCATTGATGAGATGCTTGCAGCAAATCCTAAACGGGCAGCACTGTTCTATGACAAATCTCTCTCTGGTGAAGACATTTACGATCCTTTCCTAAGATTGCTCTGGAAAGGTAACTGGTTCGTACAAGAAAAAAGCTGCAAGATATTGACCCAGTTAATAAGTGCGAGACCTAAGCTTCAGAATGGCATGGTTCCAAATGGAGAGGCCTCAAATTCAAAGAGCAAGCTTACATCAATTCATGATGTGTTGAAGGGTTTGGTTGATTGGCTCTGTTCT…
PTA.511.C1	TTCTGAGCAACTGCCAGCTCCATATCGAAGCTTGCATGCGAAGCAGCTATATATTTGCAG[T/G]GGAGTATATTTGGTCGTGTGCTAGCAATAGCAGGCGTTACGCTTGCACGCTCTTAGTATA	LG_2	80.645		>PTA.511.C1	GGGGAGGAAAAGGGTGGCAAACGAACCCAGACGCGTCCTCCTCCGCCCATCTATAAATTCCCCTCCTCCCCTCTTCTTTATATAGGAGGCATTAAAACCAAGAGGAGGGGAGAACACCAAGGACTACCAGCGCCTTTCCGCGATCCAAATCTTTCCGACAGAGTTCTTGGTTGATCTCTTCCTCCTCGACCACCTCCCAGGTTTTTGGTGTAGCTTTTGCCCCTCTCACAAAGAGTTTTCATGTCTGATCTTGACGTTCAGATCCCAACTGCCTTTGATCCCTTTGCTGAGGCGAATGCTGGGGACGCTGGTGCAGCGGCAGGAACAAAAGACTACGTTCATGTACGCATCCAGCAGCGTAATGGCCGCAAGAGTCTGACCACTGTCCAGGGTCTGAAG…
PTA.753.C1	GAGCAATACAGAGCTGATGCACAAAAGATGGAAGAGTGGGCACGCTCCCAGAATGGTAAC[T/C]TGTTAGTTGAATTTTCGTCCAGAGATGGCGAAATAGAGTCCATTCTGAAAGATATATCAG	LG_2	80.645		>PTA.753.C1	GATCAGCTTATGGAAGGATACCCTAGCAACGAGGATAGGGATGCCATCTTCAAGTCATATGTAACAGCATTAAATGAAGACCCTGAGCAATACAGAGCTGATGCACAAAAGATGGAAGAGTGGGCACGCTCCCAGAATGGTAACCTGTTAGTTGAATTTTCGTCCAGAGATGGCGAAATAGAGTCCATTCTGAAAGATATATCAGAAAGGGCCCAGGGTAAGGGAAACTTCAGCTACAGCCGGTTCTTTGCAGTTGGCTTGTTCCGTTTGCTTGAGCTCTCAAATGCAACGGAGCCAACAATACTAGACAAGCTTTGTGCTGCTCTAAACATCAACAAAAAAAGCGTGGATAGAGACCTCGACGTTTACCGCAACTTGCTCTCGAAACTTGTTCAAGCC…
PTA.1755.C1	TTCATCTCAAGGACATACTAGGTCTGCAACGACAGAGGTAGCAAACGTTCAGCTAATTGC[T/G]GAACAGCTAAATATGGGGTTAAATCAGCAGAGGGTTCCTGGTCATGAACATCCTGTTGAA	LG_2	80.835		>PTA.1755.C1	GGATCAAGACGTACATTAAGTTAAGAAAGGCACTTCGTTCGCTGGATGGAGCACTTCCAGACGCTACATATGATGAAATCTGCACATATGATGATGAGTGTGCCATCTGCCGGGGACCAATGGCTCGAGCTAAAAAGTTGTCCTGCAACCATCTATTTCATCTACCTTGCTTGCGATCTTGGTTGGATCAAGGATTAATGGAGGGTTACTCTTGTCCAACTTGTCGAAGGCCACTCTTTCTTTCATCTCAAGGACATACTAGGTCTGCAACGACAGAGGTAGCAAACGTTCAGCTAATTGCGGAACAGCTAAATATGGGGTTAAATCAGCAGAGGGTTCCTGGTCATGAACATCCTGTTGAACAGCAGAATCCTTCAGATGCTGTTTGGAGAGGTGCTG…
PTA.663.C1	AGCACCACGCACGCGCGCGCCTTCCGCCTCTAGCGAGCGTACTGGTACGATGGCGCTAGT[C/G]TCCTCCTCCTCCGCTGCCACCGTCGCGGCGCTCCCCAGCAATGGGCTGGCCGGCGCACGG	LG_2	80.864		>PTA.663.C1	GCACTCCCAGCACCACGCACGCGCGCGCCTTCCGCCTCTAGCGAGCGTACTGGTACGATGGCGCTAGTCTCCTCCTCCTCCGCTGCCACCGTCGCGGCGCTCCCCAGCAATGGGCTGGCCGGCGCACGGACCTCCTTCCTCGGCGCCGGCAAGGCCGCGTCGCGGTCGTCGTTCACCGTGCGCGCCGCGGCGCCCGAGAGGCCCATCTGGTTCCCAGGGAGCACCCCTCCCCCGTGGCTCGACGGCAGCCTTCCCGGAGACTTCGGCTTTGACCCATGGGGTCTTGGATCGGACCCCGAGAGCTTGCGGTGGAACGTGCAGGCGGAGCTGGTGCACTGCCGGTGGGCGATGCTGGGCGCGGCGGGCATCTTCATCCCGGAGCTCCTGACCAAGATCGGC…
PTA.114.C1	ACCCAGGCCCATTCCCAGTACATGTTCCCAGGGGTGGCGCATGTAGGGAAGCTTGCGGAG[A/G]GCGTTGGAGTACATCTGGGTGCCCAGCCCCAGCAGGGCACCGATGATGGTCGGCGTCGCC	LG_2	81.053		>PTA.114.C1	AACGAGCAAACGTTATGTTCTCATAGTCATCATTTGGACTGAACAATTATGCATTGGAGAAGGTAACCAATCAGATTCAAGTACCATAAAAAATGGTCTCATACAAGTGAAGGATCACATACTTTGTGAAACATCAGTTTATTACAGTACCACACACCAACCACAGAACCCGTTTTCTTACAGAAACAACAGATGGATGATCCAGACCATGTTCTCCGACCAAAGCAAACTGCAAAAAGCCTGGTTACCGGTATGAATAGCTAATCATCGTCTTCATCAAAGTAGCGCTGCTCGTTGGCTTGTTTTGCACGCTCAAGCATCTTGTCAAGGTCCTGCTTGAGCTTCTCATCCCACTTCACCAGTTGGTTAACAAACACTACACCCAGGCCCATTCCCAGT…
PTA.1487.C1	TCTTGCAAAGGAACTTGTGAGATCAAGACGTGCTGTTAATCGTCTTTATGAAAACAAGGC[A/G]CAACTAAATTCTGTATCAATGCATCTTGGAGAGATTGTTGCAACTTCAAGAACAGTAGGC	LG_2	81.254		>PTA.1487.C1	TACCCGGGATTCGGCCATTACGGCCGGGGGCGCCGTTCCATTCACTAGCAGATTCGCAGGCTGCCTGGCGCAGACGGTTGCTTCCTTCTCGCTGTTTGCCTTTTCTTTCTCGGGGACCTGCGCCGCGTGACCCGCCTGCGAGCGAATAATCTGCGGCGGTTTGGATCCAGTCCTTTCGGCCGGCGCCGATGGAGAAGATGAAGGCGCTGCTGAAGCCGCGGGCGACGCCGCAGCAGCAGCTGCGCGAGTGGCAGCGCCGCCTCCGCAACGAGTGCCGGCCTCGACCGCCGGATCCGAGATGTCCAGAGAGAAGAGAAGAGCGTCGAGAAAGCTATTAGGGAGGCTGCTAAGCGCAACGACGTGGGATCCGCAAAGGCTCTTGCAAAGGAACTTGTGAGA…
PTA.2473.C1	GGACCTGATGACTGCTCTGCAGCTCGTCATGAAGAAGTCAAGTGCTCATGATGGTCTTGT[A/G]AAGGGGCTCCGTGAGGTTGCCAAGGCCATTGAGAAGCACGTGGCTCAGCTTTGTGTGCTA	LG_2	81.254		>PTA.2473.C1	ACCCGGGAATTCGGCCATTACGGCCGGGGGAACGATTGCCCTCCTCGCGAAAACCCTACCGCCGCCGCTCACCGAGCTCCCAAGGCTCCGGATCCCTCTCCCCTCGCAGTTGCCCCGGTTGTTTGTAGCGCTTGAGATGGCGGATGAAGCCCCAGCACAAGTTGCGGCACCTGTTGTGGAGGCACCTACCCCTGTCCTTGGAGAGCCAATGGACCTGATGACTGCTCTGCAGCTCGTCATGAAGAAGTCAAGTGCTCATGATGGTCTTGTAAAGGGGCTCCGTGAGGTTGCCAAGGCCATTGAGAAGCACGTGGCTCAGCTTTGTGTGCTAGCTGAGGACTGTGACCAGCCTGATTACGTGAAGCTTGTGAAGGCACTTTGTGCTGAGCACAATGTTCA…
PTA.3170.C1	TACAGGGGCATCTTTGGCGGCAACCCTCTCTCCTGCGAGACGTTGCGCAAGGGTGTCTTC[A/G]CCTCGGGTGCAGCCTTCACCTTTTTCACGGCCATCCTGAGCGAGTTCTACTACATCAGCT	LG_2	81.254		>PTA.3170.C1	GTGCAGGTCTCCGCGCTCCTCCTCAACCTCATCGCCTTCGGCCTCGCCGTCGCCGCCGAGCAGCGCCGGAGCAAGGCCACGGTGACGCCGGATCTGGTCAAGGAGTACGACTACTGCGTCTACAACTCCGACATCGCCACAGGCTACGGCGTCGGCGCGCTCCTCCTCCTCACCGCCGCGCAGGTCGTCGTCATGCTAGCCAGCAAATGCTTCTGCTGCGGGCGCGGGCTCAAGCCGGGGGGATCACGAGCATGCGCCCTCATGCTATTCCTATTCTCATGGTTGACCTTCCTCATCGCAGCATCATGCTTGCTAGCAGGATCAGTCCGTAATGCGTACCACACCCGGTACAGGGGCATCTTTGGCGGCAACCCTCTCTCCTGCGAGACGTTGCGCAAG…
PTA.212.C4	CAAGCGCAGCGCCCGTGACTCGCACGTCCCGGTGCTGGCTCCCCTCCCCATCGGCTTCGC[T/C]GTGTTCATGGTCCACCTCGCCACCATCCCCATCACCGGCACCGGCATCAACCCGGCCAGG	LG_2	81.274		>PTA.212.C4	GCAGGTACCCGGGAATTCGGCCATTACGGCCGGGGGACCACCACACATCCAACAAGCTCACCTCCTTCTCCTTGCAACAAAGCCTGCTCGATCACTCTCTTGCAGCTAGAAGAAGCCATGGCCAAGGACGAGGTTGTGGAGAGCGGCGGCGACTTCGCTGCCAAGGACTACACGGACCCGCCCCCCGCGCCGCTCATCGACGCGGCTGAGCTCGCGTCGTGGTCGCTGTACCGCGCCGTCATCGCGGAGTTCATCGCGACGCTGCTGTTCCTGTACATCACGGTGGCCACGGTCATCGGGTACAAGCACCAGACGGACGTGTCCGTGAACGGCACCGACGCGCCCTGCGGCGGCGTGGGCATCCTGGGCATCGCGTGGGCCTTCGGCGGCATGATCTTC…
PTA.1387.C1	GAGGAGAAATCTCAGCGGCGGCGGCGCGGCGCTGCAGAGAGAGGTGACCAGGCGAGGAGA[A/G]GGAGATCCGAGCAGAGCCGAAGATGAGCGGGGTCAAGAAGGTGACGGACCTTGCGTCCAA	LG_2	81.287		>PTA.1387.C1	GGTACGCCTGCAGGTACCCGGGAATTCGGCCATTACGGCCGGGGAATCTGAGGTAGTACTAGATCGGAGGAGAAATCTCAGCGGCGGCGGCGCGGCGCTGCAGAGAGAGGTGACCAGGCGAGGAGAGGGAGATCCGAGCAGAGCCGAAGATGAGCGGGGTCAAGAAGGTGACGGACCTTGCGTCCAAGGCCGGCAAGGCGATCGACTGGGACGGCATGGCTAAGATGCTCGTCTCCGAGGAGGCCCGGAAGGAGTTCGCCAACCTCCGCCGCACCTTCGAGGACGTCAACCACCAGCTCCAGACCAAGTACTCCCAGGAGCCACAACCAATTGACTGGGAGTACTACAGAAAAGGAATCGGAGCAAAAGTGGTGGATATGTACAAGCAGGCTTACGATA…
PTA.1174.C1	CCTGTCCAGCATGCCCTTCTTTCCTAAGTTGGTGGAGTACATCATTTCCGGCCCTGTTGT[T/C]GCCATGGTTTGGGAGGGGAAGGATGTTGTCTTGACTGGCCGCAGGATCATTGGGGCAACC	LG_2	81.362		>PTA.1174.C1	AAACAGGGGAGCGCCACCGCGTCTCTTTCACAGACCCATCTCCTCTCCTTCCTCATCCCGCAGTCGATCGCCTCCTCCCTTCCCAGGACTCTCTCCCCAATTCGCGTCGCCATGGAGCAAACTTTCATCATGATCAAGCCCGACGGCGTCCAGAGAGGCCTGATCGGAGATATCATCAGCCGATTTGAGAAGAAAGGGTTCTACTTGAAGGCAATGAAGTTTATGAATGTGGAGAGATCATTTGCGCAGCAGCACTACGCTGACCTGTCCAGCATGCCCTTCTTTCCTAAGTTGGTGGAGTACATCATTTCCGGCCCTGTTGTCGCCATGGTTTGGGAGGGGAAGGATGTTGTCTTGACTGGCCGCAGGATCATTGGGGCAACCAGGCCTTGGGAGGCA…
PTA.2138.C1	TGGAATGGAGACCCTTTCATCAGCAAAGCAAGAAGATATGGTTGATGTTAACCTGAAGTC[T/C]GGCAACGCGAACTCATCCCAGTCACAGGCACAGGCTGGGGGATGCAGTTGTTAGCTCCAG	LG_2	81.362		>PTA.2138.C1	ATTGTATTCGATGTTGCAAGCAGGCAGTCTTTCTTGAACACGTCGAAGTGGATAGAGGAAGTCCGGACAGAGAGAGGCAGTGATGTCATCATTGTGCTTGTTGGGAACAAAACTGACCTTGTTGACAAGAGGCAAGTTTCCATTGAGGAAGGGGAAGCCAAGGCAAAAGACCTGGGTGTGATGTTTATTGAAACAAGTGCTAAAGCTGGTTTTAACATTAAGGCTCTGTTCCGCAAGATTGCTGCTGCACTTCCTGGAATGGAGACCCTTTCATCAGCAAAGCAAGAAGATATGGTTGATGTTAACCTGAAGTCCGGCAACGCGAACTCATCCCAGTCACAGGCACAGGCTGGGGGATGCAGTTGTTAGCTCCAGTCCCTAACATTCGCAGCTCATGAT…
PTA.1961.C1	TGTTTGCTTCTGTTCCTCTTGGCTCAAGCCAGAGCAAAAACTTACTGATGAGCTGTCCCT[A/G]CGATTACTCTGAATTTCGAATGTATAACTATGATATATTTCAGTCTTTTCAAGGTCGATG	LG_2	81.555		>PTA.1961.C1	GAGCGTCATTTTCTCGGTACGCTCCACCAAGGTCGTACAGCGGAACTTCGTCATGAAGGCGGCTTCCGACGAGGGTCCGGCGGAGACGCCAGAGATCGTCAAGGCTGCGCAGGACGCGTGGGCAAAAGTTGAGGACAAGTACGCCGTGGCCACCATCGGCGTCGCCGGGCTCGTCGCGTTATGGACGGCCGTAGGGGCGCTCAAGGCCATTGACAAGCTTCCTATCTTGCCTGGTGTGTTGGAGCTGGTTGGCATCGGGTACACAGGGTGGTTCACATACCGTAACCTCATCTTCCAGCCTGACAGGGAAGCGCTGATCAGCAACATCAAGAGCACCTACAATGAAATCACCGGGAGCAGCAGCTAATTCAGCAGCATTTACAAAATAACTTCGGTAAG…
PTA.2179.C1	TGGTGCGGACCTTGCCGTGTCGTCGCCCCAGTGTTCGCTGAGTACGCCAAGAGGTTCCCT[A/G]GTGCCATCTTCCTGAAGGTGGATGTTGACGAGCTGAAGGATGTCGCTGAAAAATACCAGG	LG_2	81.63		>PTA.2179.C1	TCATCAAGCAAGCAAAGAAAGGAGGAATGGCGGCCGAGGAGGGATGCGTGATCGCGTGCCACACCAAGGAGGACTTCGACGCCAACTTCGCCAAGGGCAAGGACACCGGCAAGCTGGTGATCATTGACTTCACTGCTTCATGGTGCGGACCTTGCCGTGTCGTCGCCCCAGTGTTCGCTGAGTACGCCAAGAGGTTCCCTGGTGCCATCTTCCTGAAGGTGGATGTTGACGAGCTGAAGGATGTCGCTGAAAAATACCAGGTCGAGGCGATGCCCACCTTCCTTTTCATCAAGGATGGTGAGAAGGTTGACACCGTTGTTGGTGGCAGGAAGGACGAAATCCATAAGAAGCTCCTGGAACTCACTGCCGCCCCTGCGTCTGCGTCTGCCTAAGAAACTG…
rg6_015a_e07	ATGCAAATGTTACTATTGAGCATTACCTACAAATCGTAAAGACAGAGCTGGTTACACTGA[A/G]ATCCTCGAAGGAGTTGAAAGTGCTTGAAGAATATGAATACACAGCACACAGCAGCTTGGT	LG_2	81.921		>rg6_015a_e07	TTAGTGAACTGAAAAGACTACTTCCCTATGTTGGCGGACACCATGATAGATTAGCTGGTCAGTCTTACATTGTTAAGCACGGTGATATCAATGCAAATGTTACTATTGAGCATTACCTACAAATCGTAAAGACAGAGCTGGTTACACTGAAATCCTCGAAGGAGTTGAAAGTGCTTGAAGAATATGAATACACAGCACACAGCAGCTTGGTGCACAGCTTCTATGTTCCTGTGGTGAAATTCCATTTTGAGCCTTCTCCCATGCAGGTCCTGGTGACTGAACTTCCCAAATCCTTCTCCCACTTCCTCACAAATGTCTGTGCTATTATTGGTGGAGTTTTCACGGTCGCTGGAATACTTGACTCCATCTTGCACAACACCCTACGGTTCGTGAAGAAGA…
PTA.26.C1	CAGAAAGCCTTTAATTGTGATGTCTCCAAAGAACCTCCTCCGTCACAAGGACTGCAAATC[C/G]AGTCTATCTGAATTCGATGATCTTGCGGGCCACCCTGGATTTGATAAGCAAGGGACACGC	LG_2	81.996		>PTA.26.C1	GTTAGGTTAAGTGGCCAGGATGTTGAGAGGGGTACTTTCAGCCACCGGCATTCTGTCATCCATGACCAGGAAACTGGAGAGCAGTACTGTCCACTTGATAATCTTGTCATGAACCAAAACGAGGAACTATTTACTGTAAGCAACAGTTCCCTGTCAGAATTTGCTGTTTTGGGCTTTGAGTTGGGCTATTCAATGGAGAACCCGAACTCACTGGTTCTATGGGAAGCACAGTTTGGTGATTTTTCAAATGGAGCTCAAGTGATATTTGATCAATTCCTTAGTAGTGGGGAGGCAAAATGGCTCCGCCAGACTGGGCTTGTCGTTTGCCTTCCTCATGGTTATGACGGTCAGGGGCCTGAACATTCTAGTGCAAGAATGGAGCGCTTCCTTCAGATGAGT…
PTA.72.C2	TTATTAACCAGCTAATTAATAGTCATCGCCATCATCACCATCATCATCCGCGCCTTCAGC[A/G]CCAACTTCTTCGTAGTCCTTCTCAAGAGCAGCCAAATCCTCACGGGCTTCTGAGAACTCA	LG_2	82.37		>PTA.72.C2	TTTTTTTGACACAATTTTTAGTACATTACAGAAAAGTAAACACGCATAACAGCAAATATGCAACTCAATGGAACCATACCAGTATACAGAACATAGAGCCAATCATTAACAAGCGAACTACTTATTAACCAGCTAATTAATAGTCATCGCCATCATCACCATCATCATCCGCGCCTTCAGCGCCAACTTCTTCGTAGTCCTTCTCAAGAGCAGCCAAATCCTCACGGGCTTCTGAGAACTCACCTTCTTCCATACCCTCACCGACATACCAGTGCACGAATGCACGCTTGGCGTACATCAAGTCGAACTTGTGGTCGATGCGCGCGAATACCTCAGCAACAGCAGTGTTGTTGCTGATCATGCACACGGCCCGCTGAACCTTTGCCAGGTCGCCTCCCG…
PTA.236.C1	CTTCAGGACCGGCGAGAACCCATGGTGGAAGTAAGCAACACGAGCTCCAGCAGAAGCAAT[A/G]TTCACTTCTGTGATCAGCCCGTATAGCCTTCTGAGAACGCTGCTATAAATGCACCTGTTT	LG_2	82.489		>PTA.236.C1	GGGACACAGGCAGTGCTAGCTCGTTCGATCACCGTCTCCGCACTGCAGCAGCTGCCATGGCGTCCACCGCGCTCTCCACCGCCTCTAACCCCACCCAGCTCTGCCGGTCCAGAGCTTCGCCGTGCAAGCCCGTCAAGGGCCTGGGCATCGGCCGGGAGCGCGTCCCGAGGAACATCACATGCATGGCCGGTAGCATCTCCGCCGACCGCGTGCCGGACATGAGCAAGAGGGAGACGATGAACCTCCTCCTGCTCGGCGCCATCTCGCTCCCCACCTTCGGCATGCTCGTGCCCTACGGCTCCTTCCTCGTCCCAGCCGGCTCAGGAAGCAACGCCGGTGGTGTCGTGGCCAAGGACAAGCTCGGCAACGACATCCGCGTCGAGGACTGGCTCAAAACGC…
RGC11	CCCTTCTAGCTCTTGCTCCTCGCACCATAGC[C/A]TACAAACCATGGCCATGACGATCTCCTCGGATCTTCGAGCTCCTTGCTCTCTCCTCATGGCAACCCTGATGCTGATCATCTTCCAAGC	LG_2	82.489		>RGC11	CCCTTCTAGCTCTTGCTCCTCGCACCATAGCCTACAAACCATGGCCATGACGATCTCCTCGGATCTTCGAGCTCCTTGCTCTCTCCTCATGGCAACCCTGATGCTGATCATCTTCCAAGCGCAAGGCATCACTAGGCACTACAATTTCAATGTATGTCTATCAGTATATGTATTCCACAATTCATCTAATAGTGTACATGTTTTGCATGCATTTCCGGCCGTGATTTTGATTTCTTACATGGTGCATCCACTGCAGGTTCAAATGGCGAACGTGACGAGGCTGTGCGCCACCAAGAGTATCGTGACGGTGAATGGGGAATACCCCGGGCCGGCGCTGGTGGCGAGGGAGGGCGACCGCGTCCTCGTCCGCGTCACTAACCACGTCGCTCACAACATGAC…
PTA.1343.C2	GCCCGTGACGCGCCGTGTGGTGGTTGTCGCCGCGGCCGTCGGCAAGAAGTCGTGGATCCC[C/G]GCCTTCAAGAGCGACGCCGAGTTCATCGACCCGTCCTGGCTCGATGGCTCGCTCCCCGGT	LG_2	83.948		>PTA.1343.C2	GGCAATCGTTGCACGCACGCTCCAACAACAGCAGCCACTCTGCCCGCCAGCGGAAGGCACTCGACCAGCAATAATGGCGCTCGCCTCCACCTCCGCCACCGCCGTGCTCAAGAACCCATTCCTCGGCGCGAGGCGCGCGCTCGCCAATGCCGCCGTCGGGGCCGCTGCCAAGCCCGTGACGCGCCGTGTGGTGGTTGTCGCCGCGGCCGTCGGCAAGAAGTCGTGGATCCCCGCCTTCAAGAGCGACGCCGAGTTCATCGACCCGTCCTGGCTCGATGGCTCGCTCCCCGGTGACTTCGGCTTCGACCCTCTTGGCCTGGGCAAGGACCCGGCGTTCCTCAAGTGGTACAGG
PTA.2280.C1	TGGTCATGGTGAAATAGTTGACAGGAATACTCCGAAGCTGATTCATGCCTTAAGCCCGGA[T/C]GGTTCTGGCTGCAAGAAGTTGGAGTCTTCAACAGCTATTCCATTTTCAGCCAAAGTTTGG	LG_2	83.948		>Ti_Con_104	GATGAGTCCTGACCGATACATTCAGAACACAGGTCCAGGTTGATTCTGCTAGCCACCTCTAAGAGGCGCATTATACACCGTTGCTGCTAAGACACATCATCATAACTCAAACGCCAGGAGGTCCCTCTTCCCGGAAGAGCGCTTCGGCAGAATGGAATGCACAAAAACTGGACACCACTACATGGGAACTGGTGAGCCAATGGACACGGCTTTTTTTATGGTGGCGCTAGGGTTATGTGAACCAACTAGGATGTCACGCGCATTCTCTTTACATCGTTCTCGGGTACACTTGCATCAGCGCCATTGCCACTTGCCGCGACTTCGCCCGGTTTTGCAACCTTCTCATCAGGAACGAGAGCATATCTTTCTGAGGGAGAGACCCAAATTTTGGCTGCAAAT…
PTA.3115.C1	GAGGATACCTACTTCCGCAAAGACATATTCAGCTCTGTCACCAGAACCCTAGAAGCAAAC[A/C]CAGCAGGTCAGGCTATATTGAGCTCACATGCTGCTGTCAACGACGCGTGCAACAGCCTCT	LG_2	84.766		>PTA.3115.C1	ACGCCTGCAGGTACCCGGGAATTCGGCCATTACGGCCGGGCACTTCGCAACCAGGGTCCCATGATTAACAAGGCACCATCTATCAACAGGCCATCACCAATCAACCCCAGGCTTCTTCCTCAGGGCACTGGAGCACTGATTGGCAAGAGTGCACTTTTGGGCACCGGTGGCCCACCATCTCGCCCAACTCCCATTCAATCACCAGCTCAAACTACAGCATCACCAAAACCATTAAGTGCAACTCCAGCTTCTGTACCTATTCCTGACAAAGCAGCCAGTTCTGCCAAGGTGATCCCTGCCAGTCTTCAGAAGAAGACAATATCTCTTCTCGAGGAGTATTTTGGTATTCGTATCTTAGATGAAGCACAACAATGTATTGAGGAGTTGCAGAGTCCTGAT…
rg1_006b_a03	TGCTGATCTCGAAGAAATGGCTCAAGAATACAGAGTGCGCATGATAGAAACTATTGTTGA[A/G]TTGGATGATGAAGCTATGGAGGGCTATCTGGAAGGAAATGAACCAGACGAGGAAACTGTG	LG_2	84.766		>rg1_006b_a03	GTGGCAAACTTGGGTGCAAATCCTTTGGTGATACAGTTGCCGATAGGCTCAGAGGACAATTTCCAAGGAGTTGTTGATCTAGTCAGAATGAAGGCTATTGTATGGACAGGAGAGGAACTTGGTGCACAATTTTCATACGAAGACATACCTGCTGATCTCGAAGAAATGGCTCAAGAATACAGAGTGCGCATGATAGAAACTATTGTTGAATTGGATGATGAAGCTATGGAGGGCTATCTGGAAGGAAATGAACCAGACGAGGAAACTGTGAAGAAATTAATCAGAAAAGGAACAATAGGTGCCAGCTTTGTCCCCATTTTATGTGGTTCAGCTTTCAAAAACAAGGGTGTTCAGCCATTGCTTGATGCTGTTGTTGATTACTTGCCATCGCCACTTGAC…
PTA.2404.C1	CCTTTGGTTTAACTTGTATGGAAGATGTGGCAACTCTAGCTGCTCTTCTGCATTCGAGCA[T/C]GTGTTTGTTGGTGAAATAAAGGGAGAGAGACAAGGAGAGACTGAGGTCTCAGGCTTCCAT	LG_2	85.3		>PTA.2404.C1	ATATGGCATATGGAAACTTGTTCAGCTGGCTAGGCGATGATGTGTTTACCAAGCCCACGTACTCCCGCTTCTGTGCGCTTCTTGATAATTACAATCCACACCAAGGGTACAAAGAAGTTGTTACTCAGCAGGAAAAGCATGAAGAAGTAGCATTTATTGAAGAGATTGCCAGGACAGCGCCGATCAAGTACTTGCATCAGTATTTAGTGATGAAGGGAGTCGCATCTCAAGACTACGATGACTTCAAGACAATGTTGACATCCCTTTGGTTTAACTTGTATGGAAGATGTGGCAACTCTAGCTGCTCTTCTGCATTCGAGCATGTGTTTGTTGGTGAAATAAAGGGAGAGAGACAAGGAGAGACTGAGGTCTCAGGCTTCCATAACTGGATTCAGTTTT…
PTA.817.C1	ACCCAACGGTGTTCTTGCTGGTTACCCAGTTGTGGATTTACGAGCGGTGCTGGTTGATGG[A/C]TCCTACCATGATGTTGATTCAAGTGTCCTTGCATTCCAAATTGCAGCCCGGGGGGCCTTC	LG_2	85.656		>PTA.817.C1	GTAGCCCTTGCTGGTCTGAAAGATACAATTACTGGTGAAACACTATGTGACCCAGATAACCTTGTAGTGCTTGAACGCATGGAATTCCCTGATCCTGTCATTAAGGTTGCTATTGAACCAAAGACCAAAGCTGATGCTGACAAAATGGCAAATGGATTAATAAAGCTTGCTCAGGAAGATCCATCATTCCACTTCTCTAGGGACGACGAAACCAACCAGACAGTTATTGAAGGGATGGGAGAATTACACCTTGACATCATTGTGGACAGATTAAAGAGAGAGTTCAAGGTTGAGGCAAATGTTGGAGCTCCACAAGTCAACTACCGTGAAAGTATTTCCAAAATTGCAGAGACTCATTATGTCCACAAAAAGCAGTCTGGTGGATCAGGGCAGTTTGCA…
PTA.655.C1	GATGCTTTGGGGCATAAACAAAAAAAAAAGTTCCCTGGTCACAAATAGGGCAAGAGTGAA[T/G]TGTTCATCCGTGGTTGCTTGCTTCCCTTTTCTTTCACCCATCCAAGTGTGTAGTGTGCTT	LG_2	86.136		>PTA.655.C1	GACACACACAGTCCCACGACGCGAACAGCTGCCACAACAGCAACAGCTAAGCGGCAGCCTCGCCCACCAGACGTACAGAGCCACCGATTGCCATGGCTGCGGAGGAGGCCAAGAAGGTGGAGGTGGAGGCCGCGCCGGAGCCCGAGGTGGCGCCGCCGGCCGTCCCCGCCGCCGAGCCGGAGGCCCCCGCCAAGGACGTCACCGAGGAGAAGGCCGTCGTCCCGGTCGAGGAGGACAAGGCGGCCGTCGATGACTCCAAGGCGCTCGTCCCAGTCGAGAAGGTTGCAGATGAACCAGCTGCTGAGAAACCCGCCGACGAGAAGCCCGCACACGGGGGCTCAAATGACAGAGATATCGCTCTCACAAGGGTGGAAACAGAGAAGAGGAACTCTCTGATTA…
PTA.1473.C1	AGATTTGATCCAAATAGCAGCACAACAGGCACTCAAGAAAACATTTCTTGATGAGGCCAT[T/C]GCCAAGGCCGGTGGGAACATAGATAAGGGAAGAACCCTATACTCAGCATACGGGTCAAGT	LG_2	86.333		>PTA.1473.C1	GGCGCACAACACAGGCACCAGCCAGCCAGCCCAGCCGACTGAGAACGCTCAACTCGAACGGAGGAAATGGCGGGTGCGACCTTCCTCTCAGCTCCGGCGCTGCTCGGCCTACCGTCGTCCTCTTCGTCCCCGGCACGAGGCAGGCATGCGCAGATTCAAGTGTGCTGCCGGATCACACCTGAGGGTTCTGAGGCCGGACAGCCTCTGCGATTCCACAGAAGGGATCTCATCGGAGGCTGCTTCGGCGCCGCCGTTGGATTGGAAATTATCGAGGGTTCGACAAGGTTCACAGGAGAGGCTGCTGCAGCCGATCTGATCGAACGCAGACAGCGCTCTGAGTTCCAATCAAGCATCAAAGGCACCCTCACAGCAGCCATAGAGGCAAAGCCAGAGCTCGTC…
PTA.1287.C1	TTTCCTCAAGCAGCCCAAGGTTTTCCTCAGCACAAAGAAGGCTGACAAGGCTAAGAGGCC[T/C]GGCAAGGCTGGCAACCGTTTCTGGAAGAGTGTTGGCCTTGGCTTCAAGACCCCAAGGGAA	LG_2	88.757		>PTA.1287.C1	TACCCGGGAATTCGGCCATTACGGCCGGGGGCCGCCATCTGCAAGAAGCCTCAGCTCTCTCTGCTCCCGCACCTCACCGCGCGCCGCCGCCACCTCGAAGCTCGACTCTCGCAGAGCAGCCATGGCGGAGCAGACCGAGAAGTCTTTCCTCAAGCAGCCCAAGGTTTTCCTCAGCACAAAGAAGGCTGACAAGGCTAAGAGGCCCGGCAAGGCTGGCAACCGTTTCTGGAAGAGTGTTGGCCTTGGCTTCAAGACCCCAAGGGAAGCCATCGAGGGCACCTACATCGACAAAAAGTGCCCATTCACTGGTACTGTTGCCATCAGGGGCAGAATCATAGCTGGAACATGCCACAGCGCCAAGATGAACAGGACCATCATTGTCCGCAGGAACTACCTCCA…
PTA.449.C1	CAGTTACTCCCCGTCCACGACACTTTTCGAGGTGTCACGCGAGGAGGAATTTGCACCAGT[T/G]AAGAATGCAAACGGCGCAGCTTATGACACCCCTGATACCGCCAAACTGATGCTGCTCCGG	LG_2	90.206		>PTA.449.C1	GCTGCAAAGGTTGTTAGGAAGGCTTATCCACAAGAGAATGTTGGAGTGTTTGTTCAACGAGGTCGTGGTGGACCTCTCTCCGTGGTCGAGTATAGTGAAATGGATGCAGCTATGGCTACTGAAATCAATCAATCAACAGGACGCCTTCGTTATTGTTGGAGCAATGTATGCTTGCATATGTTCGCTTTGGACTTTTTGAATCAAGTGGCAAACAGCCTTGAAAGGGACAGTGTGTATCATCTTGCAGAGAAGAAGATACCTTCCATTCATGGGTGTACAATGGGCCTGAAGCTTGAACAATACATATTCGATGCATTCAGTTACTCCCCGTCCACGACACTTTTCGAGGTGTCACGCGAGGAGGAATTTGCACCAGTGAAGAATGCAAACGGCGCAGCT…
PTA.1036.C1	GCCAAATGTTGAGATGCAATACAGACTGAATTGGGCCAGTGCTGGTGAAAAGCGTGATGA[T/C]AGCCCTGATTATACAATTTTTGTCGGGGATCTTGCTGCAGATGTTACAGACTACATGCTA	LG_2	90.667		>PTA.1036.C1	GACAGTAAAATCATTTGAATCCAATAGGTCCAAAGCCTCCGTGTACAAATCGCAACCCTGAAATTTCCATATCCTCTCCCCCGTGCGTCTCTCTCTCTCTCTCTAGGGTTACGTTCTCTCGCCATGATGCAGCAGCCCCCGCCGTCGCAGCCGCACCCCGGCATGCCTCCGCAAGGCGCGACCGGGCAGCCGCCGCACTGGGGCGCGATCCCGCCGCCGATGCCGCAGTACGGGCAGCCCCCGCCGCAGCAGCCGCATGCGATGTGGGGCCAGCCGCCTCCACAGGCGGCGCCCTACGCGCAGGTGCCTGCTCCGCAGCAGTACTACGCTGCGCCGCAGGCTCCGGCCGCCCCCGCGGCGGCGGACGAGGTGAGGACGCTCTGGATCGGGGATCTCCAG…
PTA.109.C1	TAAAAAGGCTGACATCGGTATTGCTGTTGATGATGCTACTGATGCTGCAAGGAGTGCATC[T/C]GACATTGTGCTTACCGAGCCAGGTCTAAGTGTCATTATCAGTGCTGTCCTCACCAGCAGA	LG_2	97.303		>PTA.109.C1	GTCACTTCCTGTCGATGAGCTAATTGAGAAGGCTGATGGTTTTGCCGGAGTTTTCCCTGAGCACAAGTATGAGATTGTCAAGAGGCTGCAGGAGAAGAAGCACATTGTTGGTATGACTGGAGATGGTGTCAATGACGCTCCTGCGCTTAAAAAGGCTGACATCGGTATTGCTGTTGATGATGCTACTGATGCTGCAAGGAGTGCATCCGACATTGTGCTTACCGAGCCAGGTCTAAGTGTCATTATCAGTGCTGTCCTCACCAGCAGATGCATTTTCCAGAGGATGAAGAACTACACCATTTATGCTGTTTCCATCACCATCCGTATTGTGCTTGGCTTTATGCTTATTGCTTTGATCTGGAAATTCGACTTCGCTCCCTTCATGGTCCTTATCATTGC…
PTA.2758.C2	GAACTGAGCAAAGTTTAGGCCCCAACGTAACTGTCAAACTGTTTTGTGAAGCCTTCTCGT[C/G]TTTTGATGGATGCCACTGCACCGGGATGCCACTCCCTGCCTTCTAGCTAAACCGAAGGAT	LG_2	99.066		>PTA.2758.C2	GGTGAACTTGAAGAGCATTGCACAGATAAATACTCCAGATGCGTCTCCTCTTCTTATCCAGCCATTTGACAAATCTTGCCTCAAGCTCATTGAGAAAGCTATAGTTGCTGCAAATATTGGGGTAACACCAAGCAATGATGGAGAAGTGATACGAGTCACTGTCCCACCATTGACATCTGACCGCAGAAAGGAAATGGCAAAAACCGTAGCTAAACTATCTGAAGAAGGCAAGGTTGCAATAAGAAACATAAGAAGAGATGCGATCAAAGCTTACGATAAACTAGAGAAGGAAAAGAAACTTTCTGAAGATAACAAGAAGGATTTATCAGCTGATCTACAAAAAATTACAGACGAGTACATGAAAAAGGTTGAAGCCCTCCAAAAGGCGAAGGAACAGGA…
PTA.3100.C1	GATGCTAAGTTTCATAGTGTAAAACATTCCAAGGTTTTGAACTGCATGGCCTGTTGGTGG[A/T]TACAGGAAAGATGCTTATTTGGATGCATGGTTTACCTGTCTATTGGATGGTTATTTAAAT	LG_2	103.659		>PTA.3100.C1	GTGAGAAAAGGAGGCCTTCCGGATGCTGTTGTTTGGAACCCTTGGGACAAAAAGGCTAAGGCAATGTCAGATTTTGGGGATGACGAATATAAACGCATGGTATGTGTGGAGGCAGCTGCTATAGAGAGGCCAATTACTCTGAAGCCTGGTGAAGAGTGGACTGGAAAATTGGAATTATCTGCAGTCCCGTCTAGTTATTACAGTGGTCAATTGGACCCGGATCGTGTTATTCAGGATTCAGTCGTCCCGGAGGATTCCATCAGCTAGCCCTTAGTGAATCTTGTGCAGGTAGACTATTAATATCGTATGCACAAGGGAAATGGCATCAAGGAGTGTCAAAACATTCCTTCCATTCTATTCAATCTTTGTTGTTTTCGGCATGCGCATCAGAACAAAGCG…
PTA.2544.C1	CAAGGACTCGGCGTCCTTCGAGAACCAGCTCTCGCAGGAGGCCAGCGACCCCGAGAAGGC[A/G]CGCAAGGTCTGGGAGCTCAGCGAGAAGCTCGTCGGACTCGCCTGATCGATTCACACGCAT	LG_2	137.586		>PTA.2544.C1	CAAGGGGTTCGTGTCCGAGGCCGAGTCCGGCAAGAGGCTCGCGCAGGTGGTCGGGGAGCCCAGCCTGACCAAGTCCGGCGTCTACTGGAGCTGGAACAAGGACTCGGCGTCCTTCGAGAACCAGCTCTCGCAGGAGGCCAGCGACCCCGAGAAGGCACGCAAGGTCTGGGAGCTCAGCGAGAAGCTCGTCGGACTCGCCTGATCGATTCACACGCATGGATCTACGCCTACGCGTGTGCCCAATTTGTTGCATAATTACCATTATTCCCACTTCTTGTTTAGGAACTCAATTGCGCGAGAGGTCTTGCGAGCGCCCGCGGGAGTACATAGATCTCGTGTGAAAAATGTGTACAATTTTCGGCGAACCATGGAATAAAACTGCAGGCCTAATTGAGGTTT…
PTA.1161.C1	AGTTGAGAAGATATTCCTTGCACAGAAAATGATGATTTACAAGTGCAACCTCGCTGGCAA[A/G]CCTGTTGTTACAGCTACGCAGATGCTTGAATCAATGATCAAGTCTCCTAGGCCAACTCGT	LG_2	140.319		>PTA.1161.C1	GTGAGAACACCGCGATGCTTGGAGAGAGGAAGAATTGCAACTTGCCAGGAATTGTTGTGGACCTCCCCACGCTGACGGAGAAGGATAAGGAAGATATTTTGGGATGGGGCGTGCCAAATGACATCGACATGATTGCTCTGTCTTTTGTCCGCAAAGGGTCAGATTTGGTGACCGTCAGAAAGCTCCTTGGACAGCATGCAAAGCGCATCAAGTTAATGTCAAAGGTTGAGAACCAAGAGGGCATTGTAAACTTTGATGAAATTTTGAGGGAAACCGATGCCTTTATGGTTGCCCGAGGTGATCTTGGAATGGAGATTCCAGTTGAGAAGATATTCCTTGCACAGAAAATGATGATTTACAAGTGCAACCTCGCTGGCAAGCCTGTTGTTACAGCTACGC…
rg3_001_b07	GAGGTTTGAGGTGTCTCCAGGGAAGATCATGCATCATGGGTGTGTCGTGTGTATGGTGTC[A/T]TCTGTTATTTTAAGTACTGTATGTACTCTTTACTCTATTAAGAGAAGATCCGGTCTGTGG	LG_2	151.464		>rg3_001_b07	TCCCTGCAGTGGTCTGACGAATTCCAACTACACTGAACTGGGTCAGCTCTACGAGAAATACAGGGAGAAAGGATTGGAGATATTGGCGTTCCCCTGCAATCAATTTGCCGGACAGGAACCAGATAGCGATGAGCAGATTGTGGAGTTTGCCTGCAATCGTTTCAATGCAGAGTATCCAATTTTTCGCAAGGTTGATGTTAATGGCAACAATGCCGCTCCACTGTACAAGTTCCTGAAGTCAGAGAGAGGCGGTCTATTTGGAGAACGTATCAAATGGAACTTCACCAAGTTTCTAGTTGACAAAGAGGGGCACGTTGTGACTCGCTATGCGCCAACCTGTTCCCCGTCCAACATTGAGAATGACATCAAGAAGCTGTTGGAGGTTTGAGGTGTCTCCAG…
PTA.714.C1	TGGCTTCCCAGCTCAAGTCAGGCAGGGGAGGAAAACGATAGTAGCAGCTGCTCCACCACA[A/T]AATTACTACAGGCGTACACAGTAATAATAGACACAGCAAAGGAAAAAAGAGTCTCTTCAT	LG_3	0		>PTA.714.C1	GAGGAAACGAGCTAAATAGGATTGCTGATATACATGTTCAGTAGTATTCATTATCACGATTTATTGGCTTCCCAGCTCAAGTCAGGCAGGGGAGGAAAACGATAGTAGCAGCTGCTCCACCACAAAATTACTACAGGCGTACACAGTAATAATAGACACAGCAAAGGAAAAAAGAGTCTCTTCATCTCCACTTGAAATTGTCCTTTTCCGCAACCAAGGGGCGCAGGCGAAGAGTATGTTCTTAGGCGGACTTCACGGAGGCGGCGTTGATGATGTCGATGAACTCGGGCTTCAAGGAAGCTCCTCCGACAAGGAATCCGTCAACGTCGGGCTGCGCGGCCAACTCGTTGGCGCTTGCGCCGGTCACAGAACCTCCATAGATGATCCGTGTGGTTTCAG…
PTA.2970.C1	TACGAGATCTGTAATCTTCATAGAAATGTTGAGACCATCTTAAGGCAAGCATATGTACAC[A/G]CTCATCTTTGACTATCAGGTCCAGTGGCTGAATCTGAAATAGGTCTTCCAGTTCTCGTAC	LG_3	0.321		>PTA.2970.C1	CCCTAACCACCACACTCGCAGGCACATTGGTTGTTTGAACATCAGTCTCCCTGTCTGCATCCAACAGGTACGTGCCTTCTCCAGCAATGCACTCAATCAGATGTATAAAAGCTGATAGTTGTCTGCCGAAGAACTTCTGAAGTCCGGTCAAGGCTATGAGATGCCACCAGATATGTGAGGGCTGCATATCTTTCTTGGCTCAGGTATAAGGGCTTTCCTCTGTGCATTTCATGATCCTCCTCGCCGAAGGCGACGAGGTACAGAGATGGCCAAAATGCAAGACGAGCCGATCGTTGCAACAGGATCGTTGTTTTCCTCACCAGAAGAAATATACCAACACCAGCACCGCACTGGGATGCATGATTTAGGCATTTACCCGTCCTGCAGCATGGTTTCCAA…
PTA.1575.C1	CCCCTTAGCTGATACACCTGTGGTGACATTTTGGGAGGGGGAGATAGTTGATGCTAAAAA[T/C]TATACATTTTTCACTGGCAAGTGGGAAGCATCAGCAGAGGATGATGTAAGGCACTGGTCC	LG_3	7.81		>PTA.1575.C1	CCTGCAGGTACCCGGGAATTCGGCCATTACGGCCGGGCACAACCCGGGACTCTTCTTCTCCAAACATCATCCAGCCTCGTCGCCGGCGACCTCACCCGCCGTCGCGGCCGTTTCCGCCGCCGAAGATGCCGGTGAGGGTGGTCGACACCGCCACCCCTTCGTCGCAGCCTTCGTCAGGTCAAGATACAAATGCTGTGCAGCCTTCTGCTCCTAGCTGTTCACTCTTAACTGCTGGAAGATGTTTCGCAGGAACTCAGAATGTTTCAAGTCTGCAGAAAGATGAAGCATGGAAAGTCAATGTGCGTATCCATGGCTGTGATCTCGAACAGGGGTATTTATGTGGAACGATGGAAGCTCTTAATGTCCCCTTAGCTGATACACCTGTGGTGACATTTTGGG…
PTA.334.C1	AACGGAGGCTGCAAGTGCAACCCGTGCACCTGCAACCCGTGCACCTGCAAGTGATCCATA[T/G]GATTTCAGTTAAGCACGATGGATGGATCATCGATGAGTGGACCGGTACTAGTATGAGTCG	LG_3	22.04		>PTA.334.C1	GGCAGATCACGCGAGTTCTTCAGTCTTCACCAGAGAGAAGAGAAGCAGATCCAGGTGCTGTGTTGAGATCTTCATCATGTCGTGCTGTGGTGGCAACTGCGGGTGCGGATCCGGCTGCAAGTGCGGCAACGGCTGCGGAGGGTGCAAGATGTACCCTGAGATGGACGAGGGGGTGACCACCAGCCAGACTCTCATCATGGGAGTTGCGCCCTCTTCCAAGGCATCGTTCGAGGACGCGGCCGCCGCCACCGGAGCAGAGAACGGAGGCTGCAAGTGCAACCCGTGCACCTGCAACCCGTGCACCTGCAAGTGATCCATAGGATTTCAGTTAAGCACGATGGATGGATCATCGATGAGTGGACCGGTACTAGTATGAGTCGCGCGTGGTTTGTGTCTTGT…
PTA.747.C1	AGAGAGTAAAACTGTCAGAAATTAATGCTTCTCTTGAAGACAAGTTGACATCCGCAGAGG[T/C]GCAGCTTAAGCAACTTCAAGCTGAAAAGGGAGAAGCATCTGCTGAGACTGAGAAGCTGAT	LG_3	25.71		>PTA.747.C1	GGCACTTGAGGAAAAGAATTTGCGTTGCCAATGTGAAAACCTTGAGAAGAAGTTGCTGGCTTCACAATCAGAAATCAATAGCCTTCAGAAGGATCTTGAAGAAAAGGTCCGTTCTTTCGAGAGTATCAAAGAAATCAGCAGTGGAAGGGAGGACTTTGAAGCTGCAGCTCTGGAAAACAAGAACACAATTAGTGAATTGGAAGGAGAAATGGCTTCAGCAGCTAAGCATTATGAGGCCCAACTTTCATCTCGTGATCTTGAAATTGAGAAGTGCAAGCAGGAGCTTGAGCAAGTATCTGAGAGGTATTCCCATGATAAGTCTACTCTTGAGACTGAAATCAGAAAGCTCGAAGAAGTGGTCCAGAACAATGAGCGAGACTTAGCGAATGTGTCGCAAGA…
PTA.676.C1	ATCTCATCACTCTGGAAGTGTAAGGCGGTCAAACAGAACCAAGAAGCTCTGCTCAGGCAC[A/G]CTGTACAGGAAACCGAGCTCTGCGCCACCGAGATGTGGGATCGCACTCTTCCCATTGAGC	LG_3	26.884		>PTA.676.C1	TTTCTCTATAAACTCAAGAATGTCTAACCGATTGGTTCCTGTCAGGTAGGACGAGGATCCAACTGTCCCAGGGAGCGCTTATGATGACTGAGAAAGCCGCATGTACCCTATTTGATCACCCGAAAGCGGACGAGCCTCTCTGACTTGTATTCATGCAATCTGCATGTGAGAATCAGTTCATTTCGACACAATCTCATCACTCTGGAAGTGTAAGGCGGTCAAACAGAACCAAGAAGCTCTGCTCAGGCACACTGTACAGGAAACCGAGCTCTGCGCCACCGAGATGTGGGATCGCACTCTTCCCATTGAGCACCAATAGCTCACCGTCCACCCATCGCGGGTTTTTGAATCCAGGTTGTGCTATTCTCCCCTGGCCTTTATAACTGGCAGTCACACCAA…
vr_001a_a09	TGGATCCAAAGTCATAATATTTTGCTCCACAAAAAGGATGTGTGATACTCTGTCAAGAAA[T/C]CTATCACGGCAGTACCGTGCATCTGCCATACATGGTGATAAATCACAGGCTGAGAGGGAT	LG_3	28.162		>vr_001a_a09	GAAGATTGAATGACATTCTAGAAATGGGAAAAGTGAGCCTTCGTCAAGTAGCATATCTTGTTCTTGATGAAGCTGACCGTATGCTTGATATGGGATTTGAGCCACAGATAAGGAAAATTGTGAAACAAGTACAACCTAAGAGGCAAACTCTTATGTTCACTGCCACTTGGCCAAAAGAGGTGAGAAGAATAGCGTCAGATTTGCTGACTAACCCTATCCAGGTTAACATTGGGAACACTGATGAGCTGGTTGCAAATAAGTCAATCACTCAGCATGTGGAAGTTACCACAAGTATGGAGAAACAGAGACGCCTTGAGCAGATCTTGAGATCACAGGAGCCTGGATCCAAAGTCATAATATTTTGCTCCACAAAAAGGATGTGTGATACTCTGTCAAGAA…
PTA.850.C2	GCTTAAGCTGTGCGACTTTGGGAGTGCAAAAGTTCTGGTCAAGGGAGAACCAAACATATC[A/G]TACATTTGTTCCCGATACTATAGGGCTCCAGAGCTCATATTTGGTGCTACTGAGTACACT	LG_3	29.271		>PTA.850.C2	GGCCGGGGCCGGGGAAGAAGAGCGAGAGGGAGGAGGGCAGGCCATATCATACATACGGGGCGGCGAATCTAGTAGCGGAGAACCATCCGAGGGATCTCTCTGTCGACGACGAGGAGGAGGAGATACAAACCCAAAGATCCGCTGCTTCTGCAATTTGATGCGCGGCTGACTCTGCATCTGCTAGCTTCCGCAAGAGATGGCTTCGGTAGGCGTTGCTCCGTCAGGGAACAAGAGCAGCAGCGGCACCAGCATGGGTGCTGAGAAGCTACCGGATCAGATGAACGAGCTCAAGATAAGAGATGATAAGGAAGTGGAAGCCACTATTATTAACGGCAAGGGAACAGAGACCGGTCACATAATTGTCACAACTACCGGTGGCAAAAATGGCCAACCCAAACA…
PTA.1219.C2	GCCATCAGGAATCCCGTGAAGTTAGAATTTGAAGACTTTTACTTTGATGATTGTACCGTC[T/G]AAGCTATTGTTGCTATAGCATTCAGTATGGATCTGATATGTTTTGTTGCATGATGTTGAA	LG_3	29.385		>PTA.1219.C2	GGGTCCCTTCTCCATCTCCACTTCCTCGGCGGCGGCGCGGCGGCGACAAGACAAGGCGAAATGACCAAGGGTACGGGCAGCTTCGGCAAGCGCCGGAACAAGACGCACACGCTGTGCATCCGCTGCGGCCGGCGCAGCTTCCACCTGCAGAAGAGCACCTGCTCCTCCTGCGGCTACCCCGCCGCTCGCATCCGCAAGTACAACTGGAGTGTGAAGGCTATCAGGCGCAAGACCGCGGGAACTGGAAGGATGAGGTACATGCGCCACGCGCCTCGCAGGTTCAAGAGCAACTTCAGAGAAGGTACCGAAGCTGCCCCCAGGAAGACAGCTGCCTCCAACTAGGTCTGATTTTGCCATCAGGAATCCCGTGAAGTTAGAATTTGAAGACTTTTACTTTGA…
PTA.2225.C1	CACTGGCAGTGAAGGTCCTCCAGCAATACGGTGTCTCTATCAGTGCTAGAGATATTCTGA[C/G]TAATATGAAGCTCAAGGAGAGTGTCAAAGCTCACACTAACTGGCCTACATTTCCCCAAAT	LG_3	29.507		>PTA.2225.C1	GGACTCTATCTCAAGGGAACTCTTCCTTTTCCTCCCGCGAGTCAGGACTCGGCCCAACCCAACCCGACGCCGCAAGCGGTGAAGCAAGCCCTACTCTACAGCCGCCGCCGCCGCCGCCGCCGCCTCGCCGCGACACCGCGTCCCCGCCGTCTCGACCCCGTCCGCAATCTTGAGGGTAAACATGGCGAGGTTGATGTCGACTTCCCTCGTCAGGGGGCTCGTGCGATCGTGCCGCGCGTCCAGCACCGCGACTGTGTCACGACCAACTTTCCAACAGCTCATGCCCTACTCATCAGCACCCAGTGGTGATTCTAACGTGAATGAAGGCACAAGTACAACACGAGTAGCTGCTGATCCTGATACGCATCAAGATTTCCAGCCTACAAGCAAAGGTTCTGG…
rg1_013d_h02	TTATTCGGGCACACTTGCTGTCGTTGGCACTGTCCTGTATGTGCTGTCTTTTGCTCTTGG[A/C]GCTGGCCCTGTTCCAGCACTTCTCCTTCCCGAAATATTTGCATCCAGAATTAGGGCCAAG	LG_3	29.507		>rg1_013d_h02	GTACATCAGTGTTCCGCAGTGCCGGCATTACATCTGATGTTGCAGCGAGTGCTCTTGTCAGTGCCGCCAATGTTTTTGGCACCATGATTGCATCTTCACTGATGGACAAGCAAGGAAGGAAGAGCCTTCTGATAACAAGCTTTTCCGGAATGGCTGCATCAATGTTACTCCTGTCACTGTCGTTCACCTGGAAGGCTTTGGCACCTTATTCGGGCACACTTGCTGTCGTTGGCACTGTCCTGTATGTGCTGTCTTTTGCTCTTGGCGCTGGCCCTGTTCCAGCACTTCTCCTTCCCGAAATATTTGCATCCAGAATTAGGGCCAAGGCTGTTGCATTATCACTGGGCATGCACTGGATATGCAACTTCTTTATCGGCCTGTACTTCTTGAGCGTCGTTA…
PTA.573.C2	AATATATGATGTAGCTGCTATACTTACATCCATCCAGTCGCTGCTGTGTGATCCAAACCC[A/G]AATTCACCTGCAAACTCAGAAGCTGCCCGCATGTTCAGCGAGAACAAGCGAGAGTATAAC	LG_3	29.563		>PTA.573.C2	GGCCCGCAGCCTGACCTAACGCCGTCCATCCCGTCGTCTCCATGCTGCTCTAGGCGGAGAAGGAGCCCACGCCCCCGCCGGCGGCCGCATCTCAGGGAGACTCGGAGGAGGAGGATGACGACCCCGTCGAGGAAGAGGCTGATGAGGGACTTCAAGCGGCTGATGCAGGACCCTCCCGCGGGCATAAGCGGCGCGCCGCAGGACAACAACATCATGCTGTGGAATGCTGTGATATTTGGCCCTGATGATAGTCCGTGGGACGGAGGTACGTTTAAGCTGACTCTCCAGTTCAATGAAGAATATCCTAATAAGCCACCAACAGTTCGGTTTATTTCTCGGATGTTTCATCCTAACATTTATGCTGATGGAAGCATATGCTTAGATATCCTACAGAATCAG…
PTA.429.C2	AACAGCTACGGCATCGTCATGGTTGACACCGAGAAGAGCCACTTCGAGGTTCAGGAGGTC[A/G]CGGAGAACGACGGCAAGTGCAAGTGCGGCACCAGCTGCAGCTGCACCAACTGCACCTGCG	LG_3	31.272		>PTA.429.C2	ACGCCTGCAGGTACCCGGGATTCGGCCATTACGGCCGGGAAGCAAGAGCATAACCAAGAAACCACAGATCCATTTGCGTAGTACTCTCTCCACTCACAAGTCAATCCACCATGTCGAACACCTGCGGCAACTGCGACTGCTCTAACAAGAACGACTGCCCCAAGAAGGGAAACAGCTACGGCATCGTCATGGTTGACACCGAGAAGAGCCACTTCGAGGTTCAGGAGGTCGCGGAGAACGACGGCAAGTGCAAGTGCGGCACCAGCTGCAGCTGCACCAACTGCACCTGCGGCCACTGAAGAAGCCCTGCTGATGGGCCTCTCGCGCCACGGCCGTCTACACGTACTAGTACCCAACTTACGCACTCCAGTGGTGCGTAGTTGTGTCAATAAAAGTTTC…
PTA.1613.C1	CTGAACACAAGGAGAAGGCTACTGCTGAAGCCATTGCGCATAACACCCTTACAATGCTGA[A/G]GAGGAGAGTACCACCTGCTGTCCCTGGAATCATGTTCCTTTCTGGCGGACAGTCCGAACT	LG_3	31.37		>PTA.1613.C1	GACCACCTCCTATTTCTCGCCGTCGCGTCCTGAAACTCCAAGCCCTTCCCACACAGCCCGATCGCATCGCATCGCCCGAGCGTCAGGATCAATGGCGATGTTGACGGCGAAGCTGAGCTGCTCCCCGGCCGCCACCGCCAGCCTCGGCCGCCGATCCGGGCCCGCCCGCCGCGCCGCGGTCGTCCGCGCATCCGCCGGCTCCTACGCCGACGAGCTCGTCTCCACCGCGAAAACTGTTGCTTCCCCAGGGCGTGGGATCCTAGCGATTGATGAGTCGAATGCAACATGCGGAAAGAGATTAGCATCCATTGGTTTGGATAACACGGAAGTTAACCGCCAGGCCTACAGGCAGCTTTTACTGACCACTGCTGGTCTAGGCGAATACATTTCTGGCGCTAT…
P5G08	TAAGGGTGGCTACTTCCTATTGTTATGCTCCATCAACCACAAAAAACATGAGGCACCGA[A/G]AAATGTTTTCACCTTAATCTCTGGGGGAGAGGCTTCAATAACCTCCACAACCTTGGGCTC	LG_3	31.405		>P5G08	ATTGGCAGCAAGTTTAGTCCTTATATATTTTTACTACAAGTTACTTCAAAATTTTAGGCAGAAATCTTAGCCACAAAGATGGACGATTTGGTTTTGTTAATTATATATGCTTACCAATCTTGGCCAACTCGTCAAGGAACTTGGTAACTGCAACCGAGTTCTTCTTGATCTTGGCTGGTTTCTTATCCTTTATCACCCCCTACAATAAGATATCAGGTAAACTGGGTTATAATTAGCACTAAGGGTGGCTACTTCCTATTGTTATGCTCCATCAACCACAAAAAACATGAGGCACCGAGAAATGTTTTCACCTTAATCTCTGGGGGAGAGGCTTCAATAACCTCCACAACCTTGGGCTCTAGCTCTGTCTTCTTGTCTTCAATCTCCTTGCTGATATCC…
PTA.1037.C1	ATGCACCTATGGCTTACATCGAGCTCGTCTAGGGAATCATCCATTAGTTCCAGTCCATCC[A/G]TTGATGCGGTTCAGGCCACGTGTCTGCAAATAGCCTTTTGATTATCTGTTTTCCTTATGT	LG_3	31.631		>PTA.1037.C1	GCAGATCAGCGGAAGGCACTTCTGCGTGGGCTGACCACACAGCTGCTGAAGCATGGGAGGATAAAGACTACCAAGCCAAGGGCAAAGGCAATGAGGAAGTGGGTTGATAAGATGATCACGCTGGCGAAGGATGGATCTCTTCACAAGAGGAGACAGGCCTTAGGGTATATATATGAGAAACATATAGTCCATGCATTGTTTGCTGAGGTTCCGGACAGGTATGGGGAAAGACCAGGGGGCTACACAAGGATCATCCCAACGTTTCCCAGGCGGGGAGACAATGCACCTATGGCTTACATCGAGCTCGTCTAGGGAATCATCCATTAGTTCCAGTCCATCCATTGATGCGGTTCAGGCCACGTGTCTGCAAATAGCCTTTTGATTATCTGTTTTCCTTAT…
gsa_002a_a07	CTACCGCCGCCGCTGGGTCATCCACGTCGAGCGGATCACCAGGGAGAAGGTCAACGGCTC[A/C]ACCGTCAACGTCGGCATCCACCCCTCCAAGGTCGTCGTCACCAAGCTCAAGCTCGACAAG	LG_3	33.014		>gsa_002a_a07	GGCCTCCACACACTCCTCCCCACCCAGAACCCTAGCCGCCGCCGCCCAGGTAAGGGTTCCCCTACCACCACCCCCGCCGCCGCCATGAAGCGCAACCCCCGCGTCACGAGCTCCCGCCGGAAGTGCCGCAAGGCGCACTTCACTGCCCCATCCTCCGTCCGCCGCGTGCTCATGTCCGCCGCGCTCTCCTCGGAGCTCCGCCACAAGTACAACGTGCGCTCCGTCCCGATCCGCAAGGACGACGAGGTGCAGGTGGTCCGCGGCACCTACAAGGGCCGCGAGGGCAAGGTGGTGCAGGTCTACCGCCGCCGCTGGGTCATCCACGTCGAGCGGATCACCAGGGAGAAGGTCAACGGCTCCACCGTCAACGTCGGCATCCACCCCTCCAAGGTCGTCGTC…
PTA.2448.C1	AGAATCGGTTGAGGGGAGTGTCTGTGCGGTAGAAGTGGGTTACTCTGCTGGTCGCATACA[A/G]AGCGTCAGCCCTTTGACACCTTCCAGTCTGTTGATAGAAGTTGTAGGTCTGAGACAGCAA	LG_3	33.447		>PTA.2448.C1	GGGAGAGAGGAGCCACTGAATCATGTCGAGGCTGAGCGCCAAAGGAGGGAGAAGCTGAACCAGCGATTTTACGCGTTGAGAGCTGTTGTGCCCAACATCTCAAAAATGGACAAGGCCTCTCTGCTGGGTGATGCAATAGCATATATCACTGACCTTCAGAAGAAGCCCAAAGATATGGAAGCAGAGAGAGATCGATTTGTCGAGTCCGGTATGGTGCCCACTAGACCGGACGTGGACATCCAGGTGGTGCAAGATGAGGTTCTTGTCCGAGTAATGTCTCCAGTGGACAAACATCCGCTAAAGAAAGTGTTTGAAGCGTTTGATGAGGCGGAAGTCTGCGTAGGTGAGTCAAAACTCACAGGCAACAACGGAACGGTAGTCCATTCTTTTATCATCAAG…
ve_001b_a03	AGTGACTCCTGGAATTTATCCACCATTTCAGTCCTCATCTGTACCTTCGCCTCATCCGTA[T/C]GCTCCTCTTACAAATTGGCAAATGGGGAGGCCACCTGTAGTTCCTGGATCATATATGCCA	LG_3	33.712		>ve_001b_a03	CACCATCCTAAGCAAGATGGATCTGTTCAACCTATATTGTTAAACAGTAATGGATTCCCTCTACGTCAGGGTGAGAAAGAGTGCTCCTACTACATGAAGACTGGACAATGCAAGTTTGGTTCTACATGTAAATTTCATCATCCAGAATTTGGTGGTGTTCCAGTGACTCCTGGAATTTATCCACCATTTCAGTCCTCATCTGTACCTTCGCCTCATCCGTATGCTCCTCTTACAAATTGGCAAATGGGGAGGCCACCTGTAGTTCCTGGATCATATATGCCAGGCTCTTATTCTCCAATGATGCTATCATCTGGAATGATTCCCGTGCAAGGATGGAGCCCTTATCCGGCTTCAGTAAACCCTGTAGCATCAGGTGGAGCCCAACAAAGTGTTCAAACT…
PTA.2739.C1	CTTGGATATTCTTGAGTCAGATCCAGAAGGCCGAGAAGCGTGTTGGCCTTTAAGAGCTGT[A/G]TTATGCTATACCTGCCCAAGGAATAATAATAGTGTTTCTTCTATGTACATTATAAGCCAG	LG_3	33.893		>PTA.2739.C1	TATGACCAGAGTGTTGAGTTACTCAGAGACAAACTTGGTGCTGGGGAGATGTCTACAATGCTTGGGGCCAGTGCTGTCTCAGGATTCTTTGCATCTGCTTGCAGTTTGCCCTTCGATTATGTGAAGACACAGGTTCAGAAGATGCAGCCCGATTCCACTGGAAAATATCCATACACTGGATCTCTTGACTGCGCAATGAAGACCTTGAAAAGTGGCGGACCATTTAAGTTCTACACTGGTTTTCCAGTCTACTGCGTCAGGATTGCTCCACATGTCATGATGACTTGGATATTCTTGAGTCAGATCCAGAAGGCCGAGAAGCGTGTTGGCCTTTAAGAGCTGTGTTATGCTATACCTGCCCAAGGAATAATAATAGTGTTTCTTCTATGTACATTATAA…
PTA.1882.C1	CGCCTGGTTGATGTTCCTCCTATTGAAGAATTCGCTGGCATGGGGCTGTCAAAGGTGATA[A/C]GGGCAGATCAGAAGAGGTTTTTCTTTGATCTGGGCAGCAATAACAGGGGGCATTATTTGA	LG_3	34.49		>PTA.1882.C1	GAGGTAGATGTTGAGCGCCTGGTTGATGTTCCTCCTATTGAAGAATTCGCTGGCATGGGGCTGTCAAAGGTGATACGGGCAGATCAGAAGAGGTTTTTCTTTGATCTGGGCAGCAATAACAGGGGGCATTATTTGAGGATTTCCGAGGTGGCTGGAGCTGACCGTTCATCAATAATCTTGCCGCTTTCTGGTCTGAAGCAGTTCCATGAGATGGTTGGACACTTTGTAGATATAATGAAGGACAGACTTGAAGGAATGACGGGCGCGAATGTGCGCACTGTTGAGCCCAGTCAGAGATGATTAGCTCGACCTTGTGGCCCTTACTGCTGTTATGCCTCCTCTAGGATTCCTCGGTCATGTTATGTGTGGTTGTGTAGATCACACAGTGTTAATTCATCT…
PTA.1535.C1	CTACAACCAGCTTGCTACAAACACATTGGAGCGGGTGGCCCCTCTGACGCATGCTGTCGG[T/C]AATGTGTTGAAAAGGGTGTTCGTCATTGGTTTCTCGATCATCATCTTTGGCAACAAAATT	LG_3	35.271		>PTA.1535.C1	GACACGAAGTCAGTAGGGCTCCTGGAGAAGTACCCTGCAATCACCACCGGATTCTTCTTCTTCATGTGGTACTTCCTCAACGTCATCTTCAACATCCTCAACAAGAAGATCTACAACTACTTCCCCTACCCATACTTCGTGTCAGTGATCCATCTGCTCGTGGGTGTCGTGTACTGCCTCATCAGCTGGGCCGTCGGTCTCCCAAAGCGTGCGCCTATCAATTCTACGCTCCTGAAGCTGCTCTTCCCTGTGGCTTTGTGCCATGCTCTTGGTCATGTCACAAGCAACGTGTCCTTTGCTACAGTTGCAGTCTCATTTGCCCACACTATTAAAGCTTTGGAGCCCTTCTTCAATGCAGCTGCTACCCAGTTTGTCCTTGGGCAGACAGTTCCCTTGTCT…
PTA.622.C1	GAGGAAGCTTGACAGGATGGTAGAAATCAACCTGAAGATCATTGCTATTGGAGAGTCCAA[T/C]GACTTACCCCTGGTGAAGAACCTCAAGAGGGTTCCTCTTATCGCCCAACTGGTGTCTGAG	LG_3	35.604		>PTA.622.C1	GTCCAGGGACGAGGCCAGGCACGCTGGGTTCCTGAACAAGGGACTATCCGACTTCAACCTGGCGCTGGACCTCGGGTTCTTGACCAAGGCTAGGAAGTACACCTTCTTCAAGCCCAAGTTCATCTTCTACGCCACCTACCTGTCGGAGAAGATCGGGTACTGGAGGTACATCACCATCTTCAGGCACCTCAAGGCCAACCCGGAGTACCAGGTGTACCCCATCTTCAAGTACTTCGAGAACTGGTGCCAGGACGAGAACAGGCACGGCGACTTCTTCTCCGCGCTGATGAAGGCGCAGCCGCAGTTCCTCGACGACTGGAAGGCAAAGCTCTGGTCACGCTTCTTCTGCCTTTCGGTGTATGTAACCATGTACCTGAATGACTGCCAACGCAGTGCCTT…
P5G04	AGTCCACGGGCAAGCCCCAGTGGCAAAGCTGAGGATATCCGAAAACGGCTGAACTCTCTGGAAGACGA[T/C]GAAGACCTCAGTTGGGATGTCGACGAGTAAGAACAAACAACGCACTCCTAAACCGAGTGCTCCCAAAGCCTCAAGTGAAAGATGTTTACACAGTTTTTACCTGTTTTGTCT	LG_3	35.832		>P5G04	CATGCTCGAGCGGCCGCCAGTGTGATGGATATCTGCAGAATTCGCCCTTCTGTGGTAGCCTATGACATGTTCTGGTGCAGGTATTTCTTTGCTGTCGACAAGCTCAGGCAAGCAGAGGATGCTCGCACCAAACTCGTCAGCAGGGCCATGTCCAAGGAAGACGAGGAGGAGCTCAGCTGGGAGGTCGACGATGACGAGGATGACAATAAAGCTGATCACAAAGAAGGTACTAGCACAATACCCGATAAGAAAGATGGGCAAATTGGTGAGTCTGTTAGCCATGAAGCACAGGATGAAGGAAAACAAGAAGCAGTGAATGAAAAGATTTCGGTAGCAGCAAAGGATGATAATGGTGAATCCAGTGGTGAGGCGTCGACACCAAAGTCGAGCAATGGCACA…
PTA.68.C5	CCGCAAGATGAAAGACACTGATTCTGAGGAAGAGCTCAAGGAGGCATTCCGTGTGTTCGA[T/C]AAGGATCAAAATGGTTTCATCTCTGCTGCTGAACTGCGTCATGTCATGACCAACCTGGGT	LG_3	36.079		>PTA.68.C5	GTACCCGGGAATTCGGCCATTACGGCCGGGGACCCACACCAACGCTCATTCCCCGCATCGCCAACGCCACCTTCCTCCCCCTTCCTCCCCATCTCACTCGCACCCAATGGCGGACCAGCTCACCGACGACCAGATCGCCGAGTTCAAGGAGGCCTTCAGCCTCTTCGACAAGGATGGGGACGGTTGCATTACCACTAAGGAGCTGGGAACTGTCATGCGTTCACTGGGACAGAATCCTACCGAGGCAGAGCTTCAAGACATGATCAATGAGGTGGATGCCGACGGCAATGGAACAATTGATTTCCCTGAATTCCTCAACCTTATGGCCCGCAAGATGAAAGACACTGATTCTGAGGAAGAGCTCAAGGAGGCATTCCGTGTGTTCGATAAGGATCAAAA…
PTA.2974.C1	GTGAGCTGCCCTTGGACGGCTGAAAAGCTTAATGGCTCAGTGCTCAGGGTCAATAAGGGG[T/G]TTTTGCCCAGGACATCCTCCTTCGTTTTTTGCGCGGTTTGAGAAAGGATTACTTGAATCT	LG_3	36.75		>PTA.2974.C1	GTACTAAGCATGGCCAATGCGGGCCCTGACACAAACGGAAGCCAGTTTTTCATTTGCACTGCGAAGACACCATGGTTGGACGGCCGCCATGTCGTGTTTGGACAAGTCTTGGAGGGCATGGACGTTGTGAAGGAGCTTGAATCACAAGAAACCAGCAGGTCCGATACTCCCAAGCTGCCCTGCCGAATTGTGGATTGTGGTGAGCTGCCCTTGGACGGCTGAAAAGCTTAATGGCTCAGTGCTCAGGGTCAATAAGGGGATTTTGCCCAGGACATCCTCCTTCGTTTTTTGCGCGGTTTGAGAAAGGATTACTTGAATCTCCAACTAGCTAGTCAACTACAAGTACAGGAATCTTATGAGGCTCGTTTCACCAGTGTAACGTTGTTCCAGGAAACTGAA…
PTA.1402.C1	GGATGACAAGGAAGATGGTAACGAAGCTGTCCAGCAATGGGAGGACGACTGGGATGATGA[T/C]GATGTGAATGATGATTTCTCGCTGCAGCTGAGGAAAGAGCTGGAGGAAGGCAGCGCTCCG	LG_3	36.802		>PTA.1402.C1	GGCGAAGCAGCTAGAAACTAGCACCAGTGTTGATGGCGGCGTCGGCACCGGCGGACCCGAAGGCGGAGGCCGCCAAGATGGACCTCCTCGAGGACGACGACGAGTTCGAGGAGTTCGAGATCGACCAAGAATGGGATGACAAGGAAGATGGTAACGAAGCTGTCCAGCAATGGGAGGACGACTGGGATGATGATGATGTGAATGATGATTTCTCGCTGCAGCTGAGGAAAGAGCTGGAGGAAGGCAGCGCTCCGAAGAACTGAACTACTACCCAAGCAATGTCAAGCTTGCCTACACTTATCTTCGTTCAGGCACTGTGTACCCATTGCTTTCTGAACTGCGATGGCTTTGTATCGTACATGTAGTTATGTGGCTGTGAGCAGCTAATTTCTGCAACTG…
PTA.204.C2	CGCAAAGCCAACCATGAAGAAGTGAAGCCTTGGGAACGGGATCAAGTTGACTGCAAGCTT[T/C]CGGAGATCAGAGTTCAGCTGTCCTGGGAAGCGAAGGCAGCATGTGACACCGCTCATTGTC	LG_3	37.062		>PTA.204.C2	CTGGGCAAATACTCTTTCCATATACGCGACAGCAATACAGAACAGGCAGAAAACATGTCCCGTCTGGTAGCGGTAGTAAGCTACCACGGCGGTACTACATACTCAACATATAGGCATAGCATAACCAAACATACGGCAGCTTAAAGAACGGCAGATTCAGAGGGTAATTATACAACAGGCAATCTGGCAGCTTCAACCACTTACTCATCCTGGATCGCCTCCTCTTCATCCTCATACTCACCCTCCTCATCTGCTGTCGCATCCTGATACTGCTGGTACTCAGAGACCAGGTCGTTCATGTTGCTCTCAGCTTCGGTGAACTCCATCTCGTCCATGCCCTCACCCGTGTACCAATGCAAGAAAGCCTTCCTCCTGAACATAGCCGTGAACTGCTCGCTC…
PTA.1045.C1	CGGCTGAAAAGCTAGACCTGGAGTATTGTATCATTATTTGTTTCCTTAGTAAAATAAAGG[T/C]GCGATTGTCCGGTAAACTAAATAAATCTCGTCTATTTTCGCAGCGGGTAGCACTATTTGT	LG_3	37.153		>PTA.1045.C1	GAAACTAGGTGGTGCAACAGCTGAGATTATGTGTGATCTCCTTTCATTTGAAGCTGACAGAAGAGCTGTTAACATTACAATAAACAGTATCGGGACTGAGTTAACTAGAGATGACCGCCGGAAGCTATACTCCAACTTCGGTTTATTGTCTCCATATGGTCATGAAGAGCTGGCTGTCTGTGAAGATGTTGACCAGGTGCGTGGTGTAATGGAGAAGTATCCTCCATACCAGTCTATTTTTGCCAAGATATCATATGGCGAAAGCCAGATGTTGGATAAGGCCTTTTACGAGGAGGAAGTGCGGAGGCTGTGCCTGTCATTCGAACAACAGTTCCACTATGCTGTTTTCTTTTCATACATGAGGCTGCGAGAGCAGGAGATAAGAAACTTGATGTGGAT…
ve_004c_b06	AGCATTTAAGGATTCATTTGAGAAGGCCCTTGAAAAGGATGGATTTGCTGTTGCTGCTCG[T/C]GATTCTGTCCGCATTTTCTTGGAGAAGTTCGACAAAGGATCTGAAGATGCTACTATTGAA	LG_3	37.234		>ve_004c_b06	GGGAGGCTATTTATTTTGATGAAGGTGTCAGAACGTCAAAAAGGCAACAACTTGAGTCTAAACTCTTGCAGCTTGTCAATCCTGCATACCAATCTCTTCTGGGTCATTTACGGGCCAGAACTTTAGAAGCATTTAAGGATTCATTTGAGAAGGCCCTTGAAAAGGATGGATTTGCTGTTGCTGCTCGCGATTCTGTCCGCATTTTCTTGGAGAAGTTCGACAAAGGATCTGAAGATGCTACTATTGAACAAGTGAACTGGGACTCCTCGAAAGTTAGGGATAAGCTTAAGCGTGACATCGAGGCACATGTGGTGTCAGTCCGTGCTGCAAAACTTTCGGAACTTTGTGCCGGATATGAGGGGAAACTTACCAAAGCTCTGGCAGAACCTGTAGAAGCTC…
PTA.1257.C1	GATCGCAGCAAGATCCTCTCCCTCCGATTCGACGACCAGATCAGGAGGGAGATCGGGACA[T/C]TGAAGCTTCTCAAGCACCCCAATGTCGTCCGCTTGCATGAGGTTGCAGCTAGCAAAACTA	LG_3	38.218		>PTA.1257.C1	GGCCTCATCCATTCCATTTCTCGCCCAATCCACCAAAGAAGAAAACACACACGCAGAGAGAGGAAACACAGATTAGCCGGCCGGTTGTCGGCTTCGGATCTCGCGAGGGAGGAGGCGTTTGTGAATGGTGAAGAGCGGCGAGGAGGATCAGTGCACCCGGTCGTCGCTGTTGGGGAGGTATGAGATCGGTCGGACCCTCGGGGAGGGCAACTTCGGCAAGGTCAAGTACGCGCGCCACCTCGCCACCGGCGCCCACTTCGCCGTCAAGATCCTCGATCGCAGCAAGATCCTCTCCCTCCGATTCGACGACCAGATCAGGAGGGAGATCGGGACACTGAAGCTTCTCAAGCACCCCAATGTCGTCCGCTTGCATGAGGTTGCAGCTAGCAAAACTAAGAT…
PTA.2871.C1	TGATTATCCTTTCAAACCACCAAAGGTAGCGTTTCGTACCAAGGTGTTCCATCCAAACGT[C/G]AACAGCAACGGGAGCATTTGCCTGGACATCTTGAAGGACCAATGGAGCCCTGCTCTGACT	LG_3	38.28		>PTA.2871.C1	GAAGCAAGCTGCAACTAGCATCAAGATAGACAGCAAAGGGGAGAGGCTCATTTACATATATAGCCCTGTCCTACCCTTTTCCCTGGTTCCATTATTGGTTCTTGTGAAGGGCGGAGAAACAGAAGCAGAGAGCAAAGAGGACATCAGTCCTTCAACCAGCGAGGAGGACAAGCAAGTGTATGCATGATGGCGTCTAAGAGGATACAGAAGGAGCTCAAGGACCTGCAGAAGGATCCCCCTACCTCATGCAGCGCAGGTCCTGTGGGTGAAGATATGTTCCATTGGCAGGCAACAATAATGGGTCCATCTGACAGCCCATATGCTGGTGGAGTTTTCCTAGTTACTATCCACTTCCCTCCTGATTATCCTTTCAAACCACCAAAGGTAGCGTTTCGTACC…
PTA.955.C1	GAACTACTGCAAGGAGAACCCGGAGACCGACGAGTGCCGCACCTACGACAGCTGAGC[A/G]TACGTGTTAATTAATTTGTTCTAGACTGGAAGATAAGATCGATACTTGAAGGGGTCGCTG	LG_3	39.02		>PTA.955.C1	GAACTACTGCAAGGAGAACCCGGAGACCGACGAGTGCCGCACCTACGACAGCTGAGCATACGTGTTAATTAATTTGTTCTAGACTGGAAGATAAGATCGATACTTGAAGGGGTCGCTGATCACACAAGAAATGATACTTGGAGGGGAGTGAAAAGAAAGAAATCAAGGTTTTTTACCCGGTGAATATGCACCATGATTCTGTGTTTTCTCCACCTCAGTTGTTGCTATTCAATATACACCTGTATGTAATCGAAAATGGTTATATGAATAATCATATTTGTATGACATGTTTCTACTCGGAGTTGAAAATTTATTTCAAAAAA
PTA.291.C1	GTATGACGAGGTATTAAATAGCCAGAGAGATCGGGTATACGCAGAAAGAAGACGTGCTCT[T/G]GCATCTGGTAGTCTGGAATCACTTATTGTGGAATATGCTGAGTTAACGATGGACGACATA	LG_3	39.042		>PTA.291.C1	GAAGCTGAAGAGCGTCTCTCCTACTCATGTGAGAAGGGACCAACACGTGATGAAGTAATTGCAACTCTGAGAAACGCGTTCATGAAGATAGCAGATGAATTTAAGATTTACACAGAGGAGGAAAAGAAGAAGGTCATCGCAACAGGTGGGCTTCATGTAGTAGGCACTGAACGACATGAGTCGCGCAGAATTGACAATCAGCTTCGTGGTCGAAGTGGCAGGCAAGGGGATCCTGGGAGCTCTCGCTTCTTTCTTAGTCTTGAGGATAATATTTTCCGCATATTTGGAGGTGACCGCATACAGGGTCTGATGCAAGCCTTCAGAGTTGAAGATCTTCCTATTGAATCAAAGATGCTAACAAGGGCCCTAGATGAAGCTCAACGGAAAGTTGAGAACTAC…
PTA.695.C1	CAAGATCACTGTAGCGGGCTTGCAAAACTCAATTGGTTGCTCTTCCCCTGTAAATTAAGT[A/T]TACTACTACCGTGTCGTATGTTGGAAGAAGTGTTATGCCCCCTTAACTGTAATGGTGCAG	LG_3	39.042		>PTA.695.C1	GTACCGTGGTGCCCATGGCATCATTGTCGTTTATGATGTGACTGACCAAGAGAGCTTCAACAACGTCAAGCAGTGGCTAAATGAAATCGACAGGTATGCTAGTGAAAACGTGAACAAGCTTTTGGTGGGGAACAAATGCGACTTAGCTGAGAGCAGAGTAGTTTCTTACGAGACTGGCAAGGCCCTTGCTGATGAGATTGGAATACCATTCCTGGAGACAAGTGCCAAGGATGCAACAAATGTGGAGAAGGCATTTATGACCATGGCGGCAGAGATAAAGACCAGGATGGCAAGCCAGCCTGCTGCAAATGCTAGCAAGCCTGCGACCGTGACAATGAAGGGTCAGCCTGTTGCGCAGCAAAATGGTTGCTGCTCGTCTTGATCGTCAAGATCACTGTA…
rg6_011d_b05	GCCCACGCTATATAAAGAGGGACCAAATGGTGCGAAGAAAGACCATCTGCTGATCATTGA[T/C]ATAGACGAAGAGAGGACTCCTATCTCTGGTAGCTGAGTCCTAAATGTACATACTGAAATG	LG_3	39.548		>rg6_011d_b05	GGTAACAAAGGAAGGTATGAAGATGAAGCTTCCACGGTATGACAAGTCTGCTTTCGGTGGAAGAGGTGACCGGGCTGATCCTTCAACATGGCCGGAGGTTGAAGGGCCCACAGAGGTTGTTCTCTTCGAAGGATGGATGCTGGGATTTAAACCTCTTCCAGATGAAGTTGTAACGGCAGTGGATCCTCAGCTTGAGGTGGTTAATAAGAACCTAGGTGCATACTATGATGCATGGGACAGATTCATTGAATCATGGATTGTCATAAAAATTAAGGAACCTAACTGTGTATTTCAATGGAGACTGCAGGCAGAGGTAGCTATGAGAGCTGACGGTAAAGCAGGGATGTCTGACGAGGAGGTTATGGATTTTGTATCACGCTACCTACCAGCATACCATGC…
gsa_007c_a07	CAAGGAGGAAGCTGAGGAGGCCAAGAAGCAGCTCGAGGGGGTCGGCGCCAAGGTGACAAT[T/C]GCGTGAGAGTAGGTATACTAGGCTCCTTTTTTTCTCACCACCTTGTAATTTTCATCAAAA	LG_3	39.575		>gsa_007c_a07	GGCCTCATCTTATCCCCTCCATTGCTCGCGCTTCCTCCTCCCTCCTCCCGCTCACTCCCGAAGCCAAGCCTCCAGAGCTCCCAATGGCATCCACCACCTTCTCCTCCGCCTTCTCCATCCTCTCGCTCCCCTCCACCTCGCCATCCCCCTCGGCCTCGGTCCCCAGGACTCTCCCCATGGTCAACCGCCGCCGCCGCGCCGTCGCCGTCGCCTCCACCGCCACGGAGTCCCCGAAGGTCCTTGAGCTCGGCGATGCCATTGCCGGGCTCACCCTCGAAGAGGCGCGCAACCTCGTAGACCACCTCCAGGAACGCCTCGGCGTCTCCGCCGCATCCTTCGCGCCCGCTGCCGCGGCGGCGGCGCCAGCAGCTGCGGTGGCCGAGGAGGCCCCGGTCGAGA…
PTA.251.C1	TGGATGCAGTGCCATGGAGTACGAGCTTGTTGTTTTGCAGTGCTGAATGCTGGATGGCTC[A/G]ATGTGAATTTGTAATAAGCCATATAGTTGTTTCTACCATTTTCTGACGACCGGTTGTACG	LG_3	40.06		>Ti_Con_121	GACTGCGTACCTAATACAAAATGTATTGTGCAAAAAGATGCGTGGCCAGTCTCAACTTTGAGCACAAGGCTCTGGAAGGTCGGTCAGGACTCATCAGTCAGGACTCATGACTGCGTACCTAATACAACATCATCATCAAAACTGCGACCAACTGTGCTTACTACAAATACAGACTAATGGTCTTCGTGTACTATCCCATAAAGTTACAGTTTCTCGGTCAGGACTCATCGTCAGGACTCATCGTCATCTTCTTCCTCCTTCCGCCCCAGGCTCATCAGGAACGCCCCCGTCCAGGCCGCGCCCGTCGCACCTGCATTGATGGACGCCGCCGTGGAGCGCCTCAAGACCGGTCGGTCAGGACTCATCATCTCGTAGACTGCGTACCTAATTATTGATGCA…
PTA.2415.C1	TACCTACATTGATTCAAGGTTGACGATTCTTCGGGGTGTCAGTGGGTCGGCTTTACTTTT[A/C]ATTAGATCAAATCGCATGTCTGACTCCTGACTCTTGAAGAGAACATTGTAATCCATTTTT	LG_3	40.312		>PTA.2415.C1	GGGGAAAAGCTTCAAATATCAAGCAGTTGCCAGCTAGCCTCCCCGCAGCAAGCATTAATGTCGACGATGACGAAGTCGACGTGTCTATGAGTTGCGGGTCCACTTTGAATGTCAATTCTGCACGGAAAGTGCTGCAAGAGGTCCGTACTCAGACCCCGCCAGAAATGTTCGACTTGTCAAAGATTGTTTGCGGTACCTACATTGATTCAAGGTTGACGATTCTTCGGGGTGTCAGTGGGTCGGCTTTACTTTTAATTAGATCAAATCGCATGTCTGACTCCTGACTCTTGAAGAGAACATTGTAATCCATTTTTCCTGTACATTCTTGTATCTCTAGGTGTACGTTATTCATTTGTAACAAGTGTACATAATAGGGTGTGTAGGCCTAAGTTAAAAGAA…
PTA.2492.C1	CAATGGAACTGAAAAACCGAACTTCCTATATCCAAGTGCTGTTGACAATTTCCGGAGGCA[A/G]TTTGCCAACTTGGAGGAAAATGGAGGGAAGGGAGGAGCAGTTGTTTCATCAGACAGGAAG	LG_3	40.354		>PTA.2492.C1	GGGTACGCCGTCGCTGGATACTGTTTCCAGGGTTCGGAATGAGAAGGCTAGGAGGTACTTGAGTAGTATGAGAAAAAAACAGCCAGTATCTTTTTCTGAGAGGTTCCCTAAAGCAGATCCTGCTGCACTCAAACTTATGCAGCGGCTTTTATCATTTGACCCCAAGGATAGACCAACGGCGGAAGAGGCTTTAGCTGATCCATATTTTAAAGGCCTTGGGAAGGTAGAGAGGGAACCATCCTGCCAGCCAATAACGAAACTGGAGTTTGAGTTTGAACGGAAAAAGGTTACCAAAGAGGACGTAAAGGAGCTTATATTCCGGGAGATATTGGAGTATCATCCTCAACTTCTCAAGGATTACATCAATGGAACTGAAAAACCGAACTTCCTATATCCAAG…
PTA.24.C1	AGCACGAAAAACACAATCCTTAAGAAATATGATGGCAGGTTTAAGGACATATTCCAGGCG[A/G]TCTATGAAGCTGACTGGAAATCCAAATTTGAGGCTGCCGGAATATGGTATGAACATCGTC	LG_3	40.38		>PTA.24.C1	GGCGTTCGAGAAGATCAAGGTCGCCAACCCCATCGTCGAGATGGACGGCGATGAGATGACCAGAGTGTTCTGGCAGTCTATCAAGGACAAGCTTATCTTCCCATTCTTGGACTTGGACATCAAGTACTACGACCTGGGAGTTCTGCACCGTGATGCAACCGATGACAAGGTCACAGTGGAGGCTGCAGAGGCCACTCTCAAGTACAATGTGGCTATTAAGTGTGCAACTATTACTCCAGACGAAGATCGGGTTAAGGAGTTCAACCTAAAACAAATGTGGAGGAGCCCAAATGGCACAATTAGGAACATTATAAACGGCACTGTGTTCAGAGAACCAATTATTTGCAAGAATGTTCCAAAGCTTGTTCCAGGATGGACCAAGCCCATTTGCATTGGAAG…
PTA.927.C1	GGGTTCAGCTACTCAAGCTAGATTATGCATCTTGTTTTAGTGGCCCTTGTTCAGTTAAAC[T/G]GCTGTGGTATCTTCTGTTTTGACTGTCTAAAGGCATAATGTCTGCCTTGGTACTTCTGCT	LG_3	40.864		>PTA.927.C1	CCTGCAGGTACCCGGGAATTCGGCCATTACGGCCGGGCGCCAGATCGTCTCCGCGTCCCGCGACAAGACCATCAAGCTCTGGAACACCCTCGGTGAGTGCAAGTACACCATCGGCGGCGAGCTCGGAGGCGGCGAGGGCCACAACGGCTGGGTATCCTGCGTCCGTTTCTCCCCCAACAACTTCGCCCCAACCATCGTCTCGGGCTCGTGGGACCGCTCCGTCAAGGTGTGGAACCTCACCAACTGCAAGCTCCGCAACACCCTCGACGGCCATGGTGGGTACGTCAGTGCCGTCGCAGTGAGCCCAGACGGTTCGCTCTGCGCCTCTGGTGGTAAGGATGGAGTCACCTTGCTGTGGGATTTGGGTGAGGGCAAGAAGCTCTACTCGCAGGACGCGGG…
r_013d_g11	TGAAATACTTCCTCCTGGAATGCCGCCACTATCTGCAGCTCCCATTGTTATTAAAAAGGC[T/G]GCCACTGCAAAACCTGGGCTTCCTAATGCAGCTATAGGTGGTCCCATGAATCAAGCAGGT	LG_3	41.318		>r_013d_g11	AGAGCACTTGCATGTTTGCTGACAATGAGCAATAGCCGAGACGTGGGACAAGAAACTACTGCTACTGATGTTACACAGATTCTCAATTTGGCAGTAGCTAAGCAGGCTAAGCAAGAAAGTCTTGCAGATGCTGTGCAGGGAATAGTGAAATTTGTCAAGGAGTTCTTTGACCTTATTGATGCGGCAGATGCCACCGGCCAGGCTGAAATTGCTCGTGAAGTTTTGAAGAGATTAGCCGCTGCAGCTTCTGTAAAGGGAGCTCTACATGGACAAACCTTACGAGGCCTTGCACTCCGTCTTGCAAACCATGGGGAGCTTACTCGACTGTCGGGTTTGGTGACCAATTTGATAACAGCTGGCCATGGGCGTGAAGCAGCATTTGCAGCTGCAGTTCTGGGC…
PTA.1100.C1	CTTCTAAATTGGTTTCACCTATCTGGAGTTGTGGTGGTCGACAATATGTCTTACTATTTC[T/G]ATGTTAGGAGTTGAATTGAAACAGACCTTGTCATGTATGCAAACTCCAGTGTTCTGTTTT	LG_3	41.646		>PTA.1100.C1	CACACCCTTCACAAGGTCACTCAGTACAAGAAGGGTAAGGACAGCCTGTCTGCCCAGGGAAAGCGCCGCTATGACAGGAAGCAGTCAGGATATGGTGGTCAGACCAAGCCTGTTTTCCACAAGAAGGCAAAAACTACCAAGAAGATTGTGCTGAAGCTGCAGTGCCAGAGCTGCAAGCACTACTCCCAGCGTGCCATCAAGAGGTGCAAGCACTTTGAGATCGGTGGAGACAAGAAGGGCAAGGGAACATCTCTCTTCTAAATTGGTTTCACCTATCTGGAGTTGTGGTGGTCGACAATATGTCTTACTATTTCGATGTTAGGAGTTGAATTGAAACAGACCTTGTCATGTATGCAAACTCCAGTGTTCTGTTTTTAAGCAAGGCTCGACTTTTGGCTA…
PTA.1913.C1	GTACCAGCACTGAAGGATCCGACAGAAGAACCAAACCCAAAAGTGCTACGTTATGTTGTG[T/C]ATATATTCATATTTTGGATCGAAGAATGATGTAACAGCCTTTTAGAAAACTTCGTTGCCG	LG_3	42.094		>PTA.1913.C1	GCACGGAAACATGTGCTGGATCCTTTGTCTCGCTACCAAATCAGATGTCCATGATAGGGACTGTTGGTCCTCCAGTGCCAAATATTGATGCCCGTCTCGAATCTGTCCCTGAAATGAATTATGATGCACTTGCAAGCACACCCCGTGGAGAAATCTGCATCAAGGGAGAAACATTATTCTCAGGGTACTACAGGCGTGAAGACCTTACGCAGGAGGTTTTGGTTGACGGATGGTTCCATACAGGAGACATTGGTGAGTGGCAACCTGATGGAAGTATGAAAATCATAGATCGCAAAAAGAACATCTTCAAGCTTTCACAAGGAGAATATGTGGCAGTTGAAAATTTGGAGAACATTTACGGTGTCGTTTCTGCTATAGACTCGATATGGGTATATGGCA…
PTA.750.C1	AACGCGAAGAGGAGAAAGCTGCTAAAGAACAGAGAAAGACTGAAGCGCGCAAGTAACTGC[A/G]AAGATTGAGGAGGCATGAGCTGAGCTGTGCTGGCTGGATATTTATTGTTATGCATCTAGT	LG_3	43.327		>PTA.750.C1	TACCCGGGATTCGGCCATTACGGCCGGGGATCCCGCGTACACCTTAGGCGAACCCCCCTCCTCCTCCTCTTCCATCTCCCTTCCACACGCCTCCTCTCTCCTCCTGCGCCGCCGCCGCCGCCGCAACCATGGGCAGGGGCAAGTTCAAGGGCAAGCCCACCGGCCGTCGCAACTTCTCCACGCCAGAGGAGATCGCTGCTGGAACTTCAGGGCGCCCACGCTCCTTTAAGAAGAATGTAGCTGAAGCAGAGGAGGAAGAGGAAGAAATAGAAGAATCTGAAGAGGAAGAATCCGAAGACGACGGTGAAGAAAAGAAACATAAAGGAACTGAAGGTATTATTCAAATTGAAAACCCAAACCTGGTGAAAGCAAAGAATATAAAAGCCAAGGAAGTTGATC…
PTA.918.C1	CACAGGAGATGATTAGGAGGAGGATGTGAAGGGCTATTGCCAGGTGATGGTCCTCTGGAC[A/T]CAGTAAATAAATCGTCAGCCCGAGGCGCATGGAATTCAGCTCTCATAATTTATTGTGGTT	LG_3	44.754		>PTA.918.C1	GGGACGGTCAAGTGGATCGTCAAGAAGAGCTGCTGTTTCAAGTAGCCGGGATGCTATGGCAAGCGATACTTATGAGCCTTCGCGATCACGCACAACTGATGCAAGCCCTGGGGCATTTCGTAGGGCCTCAGGTACTCAGAGAAGCCCACCAATAGATTCTGCAGAGCCAAAGCGCTCCTCTTCAGCGCGGCACCCATCCAACACAAAGAACTACGAGTCTGCTCTCAAAGGTATTGAAGGTCTTAATTTTGATGGCGATGAGAGGGTTCAGTACTAGTAGCACTGAAGAATTCTACTTCTACATGTGCCGTGTATAAATCATAATCTGAAGATAAGCACAGCATTTCCTGTTGAGTTTTGGATCACAGGAGATGATTAGGAGGAGGATGTGAAGGGCTA…
P7G05	TGGAATTTTCACTCGAGTTGCTCGGCTCCTTGTCAAATTCACTGTTCCTGTTTTGTTGCTCGCTCCTCGTCAAATTTACTGTGCTTGTTGTT[T/A]AACAATTGGTTGAAGGGAAGTTGTTGTACAATGTTGCGTCAAAACATGACACTATTGCAGATGCACGGTACAAACCCTGATGAGCCA	LG_3	46.774		>P7G05	CTGGAGGCAAGGGTGTCTGATTTCGGTATGGCGAGGATGATGAATGTGGTGGACACACACCTGAGTGTATCCACTCTCGCCGGCACCCCTGGGTATGTGCCTCCAGAGTACTACCAGAGCTTCCGATGCACCACCAAGGGCGACGTGTACAGCTACGGCGTCGTCTTGCTGGAGCTGCTCACCGGGAAACCGCCGACGGATTCAGCAGATTTTGGTGAGGACAACAACCTCGTAGGATGGGTGAAGATGCACACGAAGCTGAAGATCACCGACGTGTTCGATCCAGAGCTGCTGAAGGATGATCCTTCCCTGGAGCTCGAGCTGCTGGAGCATTTGAAAATCGCGTGTGCGTGCTTGGACGACAGGCCGTCGAGGCGGCCGACGATGCTCAAGGTGATG…
EXP2	CCGGCGCCTATGGCTCGTGGCAGAGCGCCCACGCCACGTTCTACGGCGAGGC[C/T]GACGCGTCCGGCACAATGGGTGAGCTGAGTTCGTTATTACACTGTTCAAAGCAAAAGCATCATTACC	LG_3	46.988		>EXP2	CTCTGCCCTCCTAACGATTCCGACGGCCAGGAGCGCTAGCCTATAAGTAGCTCGCCGGGAACACAACTCTCTTCACAACCAAGCAACCATCAGCGCCTGCCTCAGCAAGTCGGTCCCTTTATCTAGCTGCTAGCTGCTAGCTACAAAGACGCACCACAGCAGCTAGCTCTGCAATGGCCTCCTGCAATGCTCTGCTTCTGTTCTTCTCGGCAGCCTTCTGCTTCCTTGCACGGCTGGCCGCCGGCGCCTATGGCTCGTGGCAGAGCGCCCACGCCACGTTCTACGGCGAGGCCGACGCGTCCGGCACAATGGGTGAGCTGAGTTCGTTATTACACTGTTCAAAGCAAAAGCATCATTACCTGTGGACAGTAGTACCTAACTAAAGAGGTTACTGCAGGC…
PTA.2418.C1	CGCCCATGGGCTCAAGAAGCTCGGCACAGTCACAGTGCAGGAGCTGCCCTACTTTGACAC[T/C]GTCAAGATCACTTGCGCCGATGCCAACGCTATCGCTGAGGAGGCTCGCAAAAACGAGATG	LG_3	47.171		>PTA.2418.C1	GGGCCGACATCGCCGTCGGCTCAGCGCAGAGGTTCGGCGTGCCCATGGGCTACGGCGGCCCGCACGCAGCCTTCCTCGCAACCTCGCAGGAGTACAAGAGGCTCATGCCAGGACGCATCATCGGCGTCAGCGTCGACTCCAGCGGCAAGCCCGCGCTACGCATGGCGATGCAGACCAGGGAGCAGCACATCCGCAGGGACAAGGCCACCAGCAACATCTGCACCGCGCAGGCCTTGCTCGCCAACATGGCGGCGATGTACGCTGTCTACCATGGCCCCGCTGGGCTCAAGGCTATCGCCGACCGTGTCCACGGCCTGGCTGGTACTTTCGCCCATGGGCTCAAGAAGCTCGGCACAGTCACAGTGCAGGAGCTGCCCTACTTTGACACCGTCAAGATCA…
PTA.204.C3	GGATGCCACCGCCGACGAGGAGGGTGAGTACGAGGATGAAGACGATCTGCAGGCTGAGGA[T/C]GACATGTAAGGAGATCTGTGTGGCTTTGCTGGGTGTTGATCTAGGGCAGAGTTTGATCTG	LG_3	48.468		>PTA.204.C3	GATCCGAACCTGCCGTTCGCTTCCCCTCGCCGCCACACTCCCCACTCCTGCTGAGTTTCGTCGGGTGCGTTCGCCAATCAGAAGATGAGGGAGATCCTGCACATTCAGGGCGGGCAATGTGGCAACCAGATCGGTTCCAAGTTCTGGGAGGTGGTGTGTGACGAGCACGGCATCGACCCCACGGGGCGGTACGTCGGCACCTCGGACCTGCAGCTGGAGCGCGTCAATGTCTACTACAACGAGGCTTCCTGCGGCCGTTTCGTGCCCCGGGCTGTCCTCATGGATCTTGAGCCTGGTACCATGGACAGCGTCCGCACTGGGCCGTACGGGCAGATCTTCCGCCCTGACAACTTTGTGTTTGGGCAGTCTGGTGCTGGTAACAACTGGGCCAAGGGTCAT…
PTA.1113.C1	AAGGCCTGGCTGTATATGATACCAACTGCTAGATGGTAACATGAAGGAAAAGAATGCTAG[A/T]AAGTAATGGGCGTACAAGGTTACCGAAGATCGGGTGATATAGATTGTTAGGTCCGCACTT	LG_3	48.47		>PTA.1113.C1	GGCTGGTCATCTGGTGCCCGAGCTTGGCAAACTGGAGCATCTGCAATATCTGGAACTCTACAAAAATAATATTGAAGGAACGATCCCGTCAGAACTTGGTGATTTGAAGAACCTAATAAGCTTGGACTTGTACAAGAACAACGTTTCGGGGACTATTCCTCCGGCACTTGGGAAGTTGAAATCCCTTGTATTCTTGCGGCTTAATGGCAATCGTTTGACCGGGCCAATTCCAAGGGAGCTGGCTGGAATATCTAGTCTCAAAGTTGTTGATGTTTCTGGTAATGATCTGTGTGGAACAATTCCAACCACTGGACCATTTGAGCATATTCCTCTCAGCAACTTCGAGAAGAACCCGCGCCTGGAAGGTCCAGAACTACAAGGCCTGGCTGTATATGATAC…
PTA.2768.C1	TCCACCAATGGCACCAAAAGCAGAAGATGATGCTCTATGGGGTCCTATGGCTGCTCCAGC[A/G]CCAAAAGGTGCATCAAAGTCTGCAGACACAAAACCCTCAGTACCACACAATGACCCTGAT	LG_3	48.963		>PTA.2768.C1	GGTACGCCTGCAGGTACCCGGGAATTCGGCCATTACGGCCGGGTCCGTAGATGGATGGGGTGAGCTCGAGAATGACAACCAGGGAGAGAATGGTAGCGACAACGAAGGATGGGATGATGTAGATCCATTTGAGGAGAAGTCAGCACCATCTCTTCTGTCCAACATACAGGCTGCTCAGAAACGTCCGGTGGTGCAACCGAAGCAACCAGTTCCAAGTTCATCAAGATCAAATCCACCAATGGCACCAAAAGCAGAAGATGATGCTCTATGGGGTCCTATGGCTGCTCCAGCACCAAAAGGTGCATCAAAGTCTGCAGACACAAAACCCTCAGTACCACACAATGACCCTGATGACCTCTGGGGTTCAATAGCTGCACCTCAGCCAAAATCATCTGGGAG…
RGC2	CTGGGTCGCGTCGCACGGCAGCTGGCCGAGCCCCAGCTCTATGGTCATGCTCACGTCCACCGGCGACGGGACCGCCGCGGGCAGGCCCCTCAGCCCGAAGTAGAAGGC[A/G]TTGGCCGTCGTCGTGTCGAAGTTGGTCGGCATGGTGGGCATGGCGGGAGTGGCGGTGGCCGACGTGCCGTT	LG_3	49.73		>RGC2	CCCTTCACTTTGGTCCCCTCCACCATCGCCGTGCCGTTGGGCGGCACGCCGTCCGGGAAGTCGGCCGTGTACACTCCAGGGCTGCCGTCAAACTGCGCCTCCAGCAGCGACATCTGTGTCGGGAGGCGGAAGGACACGCCGTTCATCGCTGCCGCAAAGGCTTTGCCCGTGCAGCTGGTCTGGGTCGCGTCGCACGGCAGCTGGCCGAGCCCCAGCTCGATGGTCATGCTCACGTCCACCGGCGACGGGACCGCCGCGGGCAGGCCCCTCAGCCCGAAGTAGAAGGCGTTGGCCGTCGTCGTGTCGAAGTTGGTCGGCATGGTGGGCATGGCGGGAGTGGCGGTGGCCGACGTGCCGTTGTAGAGCAGGATGGCCGTGGCGGTGGAGTCGTCGTCGGTG…
PTA.1162.C1	TCATCTATGAGCAGGATATGTCACCACCAGAAGCTGAGAAGAAAGAAAAAAGAGATGAAT[A/G]AAGATGCTGCACTCAGATTTTTAAAAAAAGTAGCAATAGAGCTGTATCGGTATTTTCACT	LG_3	50.309		>PTA.1162.C1	GAAAAGCAGCATACCAAAGATTACAGCAACCAAGAGGAGATGCTTACTCTTCACACCGTTCGGACATCCCTTCTTCCCTTGCCGCGAAGATCCTTGCGGCACCGCGGACACAGCCTTCCAAGCAGGAGAAGATCTTCCATCTGCGCCTGCAGCTCTGAAGATGCTGGATCGGACACTCCCCTACCGCACGGGGGAGATGGCCGTCAGCAGGAGGTGCTTGCCAAAATTGCCATGCTTCAGACGCAGAAGGTCCGGATCACAAACTTCTTGGACGAGCGGTCCGCTTACTTGACCAAGTTCACCAAGGATGCCGACAGCGAGTTCGATATGATTGGGCAGAACGCCATGAAAGAGCTCGATCAGATTGGGGACCAGATAATGGAGCGGCTGGACAGCAAG…
PTA.1484.C1	AGTGCCAAAGGTTGATTCATTTCATCACGAGTATAGCTCAATGGCATGCACCCTCGAATT[T/C]GTTGATGATGTACAATCAGCAATTGACCATATAAATCGTTATGGAAGTGCACACACAGAT	LG_3	50.48		>PTA.1484.C1	GAGGTGGAATGCAAGCTAAAGTGGCTGCTGCTGTTAGTGCCGCATCAAAGGGTGTACCTGCTGTAATTGCCAGTGGATTCGTGGTAGATAGCATTATTAAGGTTATGCGAGGAGAGAAAATTGGTACACTTTTCCACAATGAAGCAAATATCTGGGACTGTTCCAAGGAAGTGACCACGCGTGAGATGGCAGTTGCTGCGAAAGATTGCTCACGGCATCTACAGAACTTGTCCTCAGAGGAGCGTAAGAAGATTTTGTTAGATATTGCTGATGCTCTGGAAGCAAATGAGGACTTAATTATATCCGAGAATGAAGCAGATCTAGCTGTGGCACAAGATTCAGGTTACGAGAAATCTTTGGTTTCTAGGATGACCCTGAAGGCAGGAAGGATAACGAGCC…
PTA.396.C2	CCCCCCGGACTACCCCTTCAAGCCTCCGAAGGTATCTTTCAAGACAAAAGTCTTCCATCC[T/G]AACATCAATAGCAATGGAAGCATATGCCTCGACATTCTGAAGGAGCAATGGAGTCCTGCT	LG_3	50.959		>PTA.396.C2	TACCCGGGATTCGGCCATTACGGCCGGGGGCCCAATAACGCCTTGTACCTAGCGCTAGCGCACACAAAACAAGCACCCCGGGGCGGAAAAAGGAGCGAGGGCTCTCTCCACCCGGACCTCTCGTCTCCGCCGCTGCGCTCTCAAGAAAAAAAACAGGAGCTTATCATGGCTTCAAAACGTATCCTCAAGGAGCTAAAGGACTTGCAGAAAGATCCTCCGACATCATGCAGTGCAGGTCCCGCTGGCGAGGATATGTTCCATTGGCAGGCAACCATTATGGGCCCGCCTGATAGTCCGTATGCTGGAGGTGTTTTCCTAGTGAATATCCATTTCCCCCCGGACTACCCCTTCAAGCCTCCGAAGGTATCTTTCAAGACAAAAGTCTTCCATCCGAACATC…
r_010b_g07	CGGCAGGCGGGTGTGTCCCGGCGCGCAGCTTGGGATCAACCTTGTCGCGTCCATGATCGG[A/C]CACCTCCTGCACCACTTCACCTGGTCGCCGCCGGAGGGGACCCGGCCGGAGGACATCAGC	LG_3	51.512		>r_010b_g07	TGGGACAGCCCGCTCGAGTTCCGCCCGGAGCGCTTCGTCGAGGAGAACATCGACATCAAGGGCTGCGACTACCGCGTGTTGCCGTTCGGCGCCGGCAGGCGGGTGTGTCCCGGCGCGCAGCTTGGGATCAACCTTGTCGCGTCCATGATCGGCCACCTCCTGCACCACTTCACCTGGTCGCCGCCGGAGGGGACCCGGCCGGAGGACATCAGCATGATGGAGTCCCCGGGGCTCATCACCTTCATGGGCACGCCGCTGCAGGTCGTCGCCAAGCCGCGCCTCGACAAGGAGGAGCTCTACAAGCGGGTGCCGGTCGACATGTGAGCCACCGTGGCTCCACGTTGAAGACTTTACTGCATTGTCTGTCGGAAAAAGGGTTGCGTCTCCATTCCTCTGTTT…
PTA.30.C2	GGTTCCATCTGCTTTTGATCCGTTTGCTGAGGCAAATGCTGAGGACTCTGGCGCTGGTGC[T/C]GGATCAAAAAACTATGTGCATGTGCGTGTCCAGCAGCGCAACGGAAGAAAGAGTCTGACA	LG_3	51.79		>PTA.30.C2	GGGTGGACGGAACCGGAAGACGGGGCAGATATTTCCTCAGGTCAAGTCGTCTCGTGCTCGTCCCCCTCGCCGTCCGCAGCCGGCAGCTCGCACCACCAGCCAAGCTCACACATCAAGACAATAAACAGAGCCTCGTCTGTTTGGGGCCAATCAAACCCAACAGCCAAGGTTCATGTCTGATCTGGACTCCCAGGTTCCATCTGCTTTTGATCCGTTTGCTGAGGCAAATGCTGAGGACTCTGGCGCTGGTGCCGGATCAAAAAACTATGTGCATGTGCGTGTCCAGCAGCGCAACGGAAGAAAGAGTCTGACAACTGTTCAGGGATTAAAGAAAGAGTACAGCTACAACAAGATTCTCAAGGATCTCAAAAAGGAATTCTGCTGTAATGGTACTGTAGT…
PTA.1224.C1	TCCTCCATCAGTTAGATTTACTTCTGAAATGTGGCATCCAAATGTCTATCCGGATGGGCG[T/C]GTATGCATCTCTATTCTTCATCCACCTGGTGATGATCCCAACGGATACGAGCTTGCTAGT	LG_3	53.905		>PTA.1224.C1	GAAGATTAACCGAAACAGAGTTGGCATCTACTCCTACTCCTATCAACGAACAGCCGCAGACTCGAATTCAACCACCTCTCCGCTTTCTCCTTCTCTCTCTCCTCCGTCCCCGATTCCTTCTCCAAGCTCTACTCCCAAACCACCTCTATAAATAAGCCAGGCGGCCCGCCCGCGGCGGCCATCAATCAATCCAGCCACCCGAAGATAACGAATTACTCCTCCGCTCGCCGCCGGAAACCCTAGCCGCCGCCGCCGCCGCGGATCCCATGGCCACCGCCTCCAGCCAGGCGAGCCTGCTGCTCTCCAAGCAGCTCCGAGATCTCGCCAAGCACCCCGTCGACGGCTTCTCCGCCGGGCTCGTCGACGACAGCAACGTCTTCGAGTGGCAGGTCACCATCA…
PTA.349.C1	TGCTTATGATGAATTTTACCTATCGTTCTGGACAATATACACCCATCCATGTGGAGTGCA[T/C]GATGTAAATAATCATTTCAATCTTCATGAGAAAATTGTTGCTTTCTGATCTC	LG_3	56.442		>PTA.349.C1	GGGAGCTGACGAGGTGGAAACTACCACTGCTGGAGCTGATGTGGTGGCAGTGACCGGACAGGTCACGGATGTGTGCAAGGACACCTTCTGGCCAACTGTCAAGGCAGCAGGGCCAAAGCTCGTTGTCCTGGACATGTACACCCAATGGTGCGGCCCTTGCAAAATCATGGCACCGAAATTCCAGGAGATGTCCGAGAACGACCATGACGTCGTCTTCCTAAAGCTCGATTGCAATCAAGACAACAGGCCTCTTGCAAAGGAGCTTGGTATAAGGGTTGTACCAACATTCAAGATTTTCAAGGACGGGAAGGTGGCCAAGGAGGTCACTGGTGCAAAGCTTGATGAACTAAAACGTGCGATTGAGGAAGTGAAGTCAAGCTGAGCAATACCCTGAAAAAA…
PTA.813.C1	TACATCAAGCTTGTTAGGAAGCATGGGCTGGAGATCTCTCAACCTGGTTTGGAACCTGAT[A/C]GAGGTCTGACATGGCAAATGACTAAGCGGCGAGGTGATCGAGAAGTTCACAAAGTAACTG	LG_3	56.726		>PTA.813.C1	CGGAGATTATGGGGTGAACCTAGTGAGGATCTTACTGTCCAGCCAAGGTACCTTGTTACATTTACAGTTGGAATTGGGCAAAAGGCAAATATTGATGCAGCAGTCAAAAAGTTCTCGGAGAACTTCACAATTATGTTGTTCCACTACGATGGCCGGACTACTGAATGGGATGAATTTGACTGGTCAAAAAGGGCTATCCATGTGAGTGTTAGCAAGCAAACTAAATGGTGGTATGCCAAGCGATTTTTACATCCTGATGTCGTTGCCCGTTATGACTACATATTTATCTGGGATGAGGATCTAGGTGTTCAACATTTTAATGCAGAGGCGTACATCAAGCTTGTTAGGAAGCATGGGCTGGAGATCTCTCAACCTGGTTTGGAACCTGATAGAGGTCTG…
DR-1	GGACGTTCTTATGCCTCTCAAGAACAGCTATGATAACTTGCCCACTGACAAG[C/T]TGAGGCTCTGCCTGCTGTATTGCGCCCTGTTTCCAGAGGACTTCTCCATTTCCAAGGATTGGATCAT	LG_3	57.5		>DR-1	CCCTTAGCACGCCATCACTGTTCTAAAGATTGCCCCATGGCAACTTCTTGGCATGGAGGTGGACGTTCTTATGCCTCTCAAGAACAGCTATGATAACTTGCCCACTGACAAGCTGAGGCTCTGCCTGCTGTATTGCGCCCTGTTTCCAGAGGACTTCTCCATTTCCAAGGATTGGATCATAGGCTACTGCATTGGTGAAGGTTTCATAGATGACCTATACACAGAGATGGATGAGATATACAACAAAGGGCATGACCTTCTCGGCGACCTCAAGATTGCATCTTTGTTGGACAGAGGTAAAGACGAGGAACACATCAGTATGCATCCCATGGTCCGTGCGATGGCTCTGTGGATAGCATCGGAGTTCGGCACTAAAGAGACCAAATGGCTTGTCCGTGC…
PTA.268.C1	CTTCCAAGAGCGTGCGACCTTCATCTCGCATGGAAATACTGCTCGCCATGCCAAGGACTT[T/C]GGTGACCTAAAGCTCGCACAGATCTGTGGTATCATTGCCTCAGATGAGAAGCGGCATGAG	LG_3	58.628		>PTA.268.C1	CGCCGCAGCAGCAGCGTCAGGGTCCTCGCCGTCGCGTCGTCCGCTAAGGTTGAGAGTAAGAAGCCGTTTGCTCCTCCAAGAGAGGTGCATGTCCAGGTTACACATTCAATGCCACCTCAGAAGATGGAAATATTCCAGTCTCTTGATGGTTGGGCTAGAGATAATCTCTTGCTACATCTTAAGCCAGTCGAGAAGTGTTGGCAGCCGCAGGATTTCCTCCCTGATCCAGCATCTGATGGATTTCATGATGAAGTAAAGGAACTCAGAGAACGTGCCAAGGAAATCCCTGATGACTATCTTGTTTGTTTGGTTGGAGACATGATTACTGAGGAAGCTCTTCCTACATACCAGACTATGCTTAACACCCTTGATGGTGTCCGAGATGAAACAGGTGCAAGC…
PTA.1637.C1	GTTTGAGAAATATGGACCAGACAGGAAAAAGGTAAGCGTTTACCCATATGAGAAACAGCC[T/C]GAGAACCCAAACAGTTACAGAGCAAGGAAGAGAGAGAACTTCCGCTTGCAGCGTGAGCGC	LG_3	58.742		>PTA.1637.C1	GGGGGCCGGTAGCACCAAGAACGGCAGGGACTCCAAGGGACAGCGCCTCGGGGTCAAGATTTACGGCGACCAGCTCGCCAAGCCCGGCGCCATCATCATCCGCCAGCGCGGCACCAAGGTCTATCCTGGAAATAATGTTGGAATGGGCAAGGATCACACCCTCTTCGCTTTGATTGATGGACTTGTCAAGTTTGAGAAATATGGACCAGACAGGAAAAAGGTAAGCGTTTACCCATATGAGAAACAGCCCGAGAACCCAAACAGTTACAGAGCAAGGAAGAGAGAGAACTTCCGCTTGCAGCGTGAGCGCAAGAAGGCAAGAGCAGAGAGAACTTATGAGCCACAGTTGGTGTTGGCAGCTGCCGATGGAAGTGCTGAGGTCAAAGCAGACTGCTGATA…
PTA.2923.C1	GGTGATCATCGCGGACGACATTGTCCTGCCCTTTGCCGATGCCATCCCGTGGGACGAGAT[T/C]GGTGTGTTCATCGCAGAGGACGACGTCCCGAAGCTGGACACCATCCTCACGTCCATCCCG	LG_3	59.378		>PTA.2923.C1	GGGTGGTTACTATGCAAGAGGTGCTCGTGCATCGGTGTGGGAGAACTTCAAGAACAACCCTCTTTTCGACATCTCGACGGACCACCCACCCACCTACTATGAGGACATGCAGCGCGCTATATTCTGCCTGTGCCCGCTGGGCTGGGCCCCGTGGAGCCCCCGTCTGGTGGAGGCCGTGGTGTTCGGATGCATCCCGGTGATCATCGCGGACGACATTGTCCTGCCCTTTGCCGATGCCATCCCGTGGGACGAGATAGGTGTGTTCATCGCAGAGGACGACGTCCCGAAGCTGGACACCATCCTCACGTCCATCCCGATGGAGGTGATCCTGCGGAAGCAGAGGCTGCTGGCGAACCCGTCGATGAAGCAAGCCATGCTTTTCCCACAGCCCGCCCAGCC…
PTA.1900.C1	GCAAGATCTACTCAGTCGTCTTGGCATAGTCATCATGCTTGGTTTGGCTCTTTTGTGCAC[T/C]TCAGGACCCTTCACTCTTCTTCTTTTCAGGAAGCAGTTTCGAATTTTGTACAGCTTATAT	LG_3	60.493		>PTA.1900.C1	GGAAAACAGGGAGAGGTGTATGTGAACTACTGGGAGTGGATCCTGCTGATGTTGATATTATGATGGGAACATTTACAAAATCATTTGGGTCGTGCGGAGGTTACATTGCAGCATCAAAAGAGATAATTGACCATCTCAAGCATGCATGCCCAGCCCATATATATGCAACATCCATGTCACCTCCAGCAGTCCAGCAGGTCATCTCCGCGATAAAAGTTGTCCTTGGGGAAGATGGATCTAACAGAGGGGCCAAGAAACTTGCTCAGATTCGGGAGAACAGCAATTTTTTCCGTTCAGAGCTTCAGAAAATGGGGTTTGAGGTGCTAGGAGACAATGACTCACCTGTCATGCCCATCATGCTTTACAACCCTGCTAAAATTCCTGCATTCTCAAGGGAGT…
PTA.1842.C1	GTTGCCCTTCTCCGTCAAGCTCGTGAGCAGGCTGTCAAAGCTCTTCTTGAAGGAGGTCAC[A/G]CCCTCATGCTCCAGCTGCTTCCCAACCTCTTCCCAACTGATGCCCAGCTTCTCCAGGGCA	LG_3	63.323		>PTA.1842.C1	CAAAAACCATTGATCAGGAAACGCATAGCAGCTGTTGCAAAGCAACAAGCCTCGGTTACAGTTACACAATGACGGCCAGGCACGCCTAGAATACAAATGCTGACCCAGAAAACTGGGAGCTTTTCATTTCCGAAATGGGAAGAGGAGAGCCAGCAAGCTGGCATTTATTCGGTAATCATTCGCTGGCAACCGCTGGTAGCAAACCATTCTATCCGATAATTTTAGCACCTACAGATTGGCGGCAGTTTTGAGGGCGTTGCCCTTCTCCGTCAAGCTCGTGAGCAGGCTGTCAAAGCTCTTCTTGAAGGAGGTCACGCCCTCATGCTCCAGCTGCTTCCCAACCTCTTCCCAACTGATGCCCAGCTTCTCCAGGGCACTGTATATGCCTTCAGCTTCTGA…
PTA.456.C3	AGCCTTCGAGGGAGAAGGCAGGTGATACACCATCATCTCAAGCAGAGCACGACTGGCAGG[C/G]AGCCAGGTTTGCATGACACGCTTCATGAGAGGCTTGCCCATTAGGTCCTTCTCGTCATTC	LG_4	12.048		>PTA.456.C3	CAGATAGATGGGCTCCAGCAGCCTTGGCTTAGCAGTGAGCTGGGAAGCGAAAATGACCCTCCTGGCCGTTGGGATAACCTGGCCACCACCCCCTGTGAATGGCGTCAGTGTGGAGGACAACATCACAGACCTCAAAGCAGATGCCACGCATGTTCTCGTCAGCCAGTGCACCTTCCTTCGATGCCCACTGGAAGCCAGCAACAACAGAGTCCTTGATCTCATTCAGGTACTGCACTCCCTTACACATGTCAACAACCATGTTCGGGCCTGTGGTCTCAGGTCCAAAGCACCAAATCTTCTTGGCGAGATCCTTGTCCCACCCAAACTCCTGAGAGAGGATCTGGGAGCGCACCTTAGGATCATCACGTGGGCCAATGCGTCCCTCATCAATGGCCTCAG…
PTA.1809.C1	CAAGAAGGTTAGCGGCACCACGGAGAGGCCAAGACTCAGCATTTTCCGCTCAAACAAGCA[T/C]TTATATGCTCAGGTGATCGACGATACAAAGTCATGCACTCTGGCTTCAGCCTCAACAATG	LG_4	17.381		>PTA.1809.C1	GAAGGCGAGCCATTAGGCGCGTGAGACGACGAACCCCAGTGCCGAGCAGTGCAGCGAGCAAGTGAGCCATGCTAGCCTCACCGGCGCTCGCCGGCGCCACCCACTCCTTCCCCGCCTTCGTGTCAGGAAACCACCTCCCGTCCGCCTACGCGCCCTCGCACTCGCCGGCGCGGCGGGCCTCCCTGGTCGTCCTCGCCAAGGCCAAGGTGTCCACGCCCCAGGCCGACCGCATCGCCCGCCATGTCCGCCTCCGCAAGAAGGTTAGCGGCACCACGGAGAGGCCAAGACTCAGCATTTTCCGCTCAAACAAGCATTTATATGCTCAGGTGATCGACGATACAAAGTCATGCACTCTGGCTTCAGCCTCAACAATGCACAAATCTCTTTCAAAGGACCTCG…
PTA.931.C1	TGAATCTGCTCTGGTGACGATGAGGCCTGCACTCACCAGCAGAGCCGCAATGTCCTCCGG[T/C]TTAACATCTGAACTCTGATGGATTGTTCATGATTGGCACTACATCAGCTGCAACATATGG	LG_4	17.381		>PTA.931.C1	CCCGCAAGGACCTCATCAACGGATTCCCGCAGAAGACCATCTTCGACAGCCTCGACGAGAACGGCCTCTCCTTCGGCATTTACTACCAGAACATCCCCGCCACGCTTTTCTACCAGAGCCTGCGACGGCTCAAGCACCTCGTCAAGTTCCACCAGTACAGCCTCAAGTTCAAGCTCGACGCCGCCAAGGGCAACCTGCCCAACTACGTCGTCATTGAGCAGAGGTACTTCGACTGCAAGGAGTTCCCGGCCAACGATGACCACCCGTCGCACGATGTCGCCAGGGGGCAGAGGTTTGTCAAGGAGGTCTACGAGACGCTGCGAGCCAGCCCCCAGTGGAACGAGACCGCTCTGATCATCACCTACGATGAGCATGGAGGGTTCTATGACCATGTCCCCA…
PTA.1792.C1	GGACTTCATCGTCAGCGCCATCGTCAAGGACGAGCAGGAGTTCATCGAGACCAACCCGCT[C/G]CTCAACAAGGTCGACGGCCCACCGCCCAAGGCCAGCGGCACCGTTTCCAAGAAGGCCGGC	LG_4	17.575		>PTA.1792.C1	CAAAAGTACCACACATATCGATCGCTGCCAAGAACACCAAGAGGTCCAAGCAAGCAGAGAGGTAATAGTAGCAATGGCGTCGGTTGGGTTCGGCAGCAGTGTGGCGGCAGTGGCGCCGGCCTCATCGACGGCGGCAGCGGGACGGACCAGCCTCCCGCGGCGGTCGCGGCTGGCCGTGCCAGCGGCGACGAGGGACACCCCGGCGCCGGCCAAGAAGGAGAAGGGCATCCTGGACTTCATCGTCAGCGCCATCGTCAAGGACGAGCAGGAGTTCATCGAGACCAACCCGCTCCTCAACAAGGTCGACGGCCCACCGCCCAAGGCCAGCGGCACCGTTTCCAAGAAGGCCGGCGGCACCACGTCCAAGAAGCCCGCGGCCGAGGAAGGCGGCGGCGGGTT…
PTA.2443.C1	CTGTGTTTTCTGTAGCAGAGTATTGTTGCTATGTTCTATTTTGGATTTAGAATGTTCACC[A/G]CCATCTAAGTAAAGCATGCGTGACCAACTAATTCGTATACTGCTTAAAAGGAAACCCCCA	LG_4	17.631		>PTA.2443.C1	GGGGGAGAAGAGGTAGTGGAGGCGCGGCCGCTCTAGTCTTCTTCTTCTTCTGCTCCCTCCACCGCCGCGACCGCGAGATCTCCGGCATCCTCCGGCCCCCATCCCTGTGAGGCGTCTGCAACAATGGCTGCGAAAGGAGGCGGGCCGAGCGACCTGGAGAAGGAGCAGATGTTCGGGATGGCGGAGAAGGAGATGGAGTACAGGGTCGACCTCTTCAACCGGCTTACACATAGTTGTTTTGACAAGTGCATTGAGAAAAGGCATAAAGAAGCTGAGCTCAATATGGGAGAGAACAGTTGCATTGATCGGTGTGTTTCAAAGTACTGGCAGGTGACTAACTTGGTTGGTCAGATGCTCGGGAATCGGCCTCAGATATGAGCTGGGAAGCAGTAGCTGTGT…
PTA.395.C3	GGACTGAAACAAATGACGTATAGTGTATTTCTCACTACATAAAATTCATGAAAGTCACTA[A/C]TGGTAAAACTTAGTCGACCTCCTCGATCTTGGGGCCAGCACCGCCGCTGGAAGCAGGGGC	LG_4	20.474		>PTA.395.C3	GCAAACTCAGAAGCATTAAGCTGAATCAACAATGAGCCAAAACATGCATCATTGCATTGTACGCGACAGATATAAGTCTGACATTAACCGACAGTACAACAAAACTTCCAGCCCAGGTGATATGATTGGCACCTGGGACTGAAACAAATGACGTATAGTGTATTTCTCACTACATAAAATTCATGAAAGTCACTAATGGTAAAACTTAGTCGACCTCCTCGATCTTGGGGCCAGCACCGCCGCTGGAAGCAGGGGCATCATCATCTCCAGCCATGTCAGCACCAGCGCCCTGGTACATCTTGGCGATGATGGGGTTGCAGAGGCCCTCGAGCTCCTTCATCTTGTCCTCAAACTCATCAACCTCAGCGAGCTGGTTGTTGTCCAGCCATGTGATGGCCT…
PTA.770.C1	ACCTGAGAACGACTGCCGCTACGCAGTCTTTGACTTTGACTACATGACCCCTGAGGAGGT[T/G]CCCAAGAGCAAGATATACTACATCTTCTGGTCCCCAGACTGCGCCAAGGTGAGGAGCAAG	LG_4	20.647		>PTA.770.C1	GCCTGCAGGTACCCGGGATTCGGCCATTACGGCCGGGGACACAACCCCAGCAATCCACCTCCCTCCCCACCTTTCCCCTTCCTCTTCCTCCCTCCCTCCCTCCCAGCCGGATTCCCTCGCCGAGCTCCGCGATGGCGAACGCGGCATCGGGTGCTGGAGTGAATAGCGAGTGCATCACCAAGTTCAACGAGCTCCAGGCCAAGAGGCTGCACCGCTACGTGACCTACAAGCTGCAGGACTCCAAGGAGGTGGTCATCGATCAGGTCGGGGAGCGCGGGGCGACCTACGAGGATTTCGTCAGCGCTCTACCTGAGAACGACTGCCGCTACGCAGTCTTTGACTTTGACTACATGACCCCTGAGGAGGTGCCCAAGAGCAAGATATACTACATCTTCTGGT…
r_011c_f09	GACCCACGCCGCCGCCGCAACCCTAGAACCTCC[T/C]TGCGCACTGCCTCTGCCGGGCGCCTCCCCACCTTGCCGCAACCATGACGTTCAAGCGAAG	LG_4	21.619		>r_011c_f09	GACCCACGCCGCCGCCGCAACCCTAGAACCTCCTTGCGCACTGCCTCTGCCGGGCGCCTCCCCACCTTGCCGCAACCATGACGTTCAAGCGAAGGAACGGCGGGCGCAACAAGCACGGCCGCGGCCACGTCAAGTACATCCGGTGCTCCAACTGCGCCAAGTGCTGCCCCAAGGACAAGGCTATCAAGCGTTTCTTGGTGAGGAACATCGTTGAGCAGGCTGCAGTCAGGGATGTGCAGGAGGCTTGCGTGCATGATGGATACGTTCTTCCCAAGCTGTACGCCAAGGTGCACCACTGTGTCTCTTGCGCCATCCATGCTCACATTGTCCGTGTCCGCTCCCGTGAGAACAGGAGGAACCGTGAGCCACCGCAGCGGTTCAGGCGCATGGATGATGGCC…
PTA.311.C1	AACTTGAGAGCAAACAGAGACATCCAGAGGCAGCACAATTCAAAGATGACACGCAGTTCT[T/G]AACTATAATAATAAAGCGAAGTGCATTAGACGACTCCCAGCTAGTAAAACTCTTTACTGC	LG_4	22.188		>PTA.311.C1	ATCGACAATACTTATGTAGCATCCATTGATATGATTAAGAAGAGCAACATTGTACCATAATCCAAAACTTGAGAGCAAACAGAGACATCCAGAGGCAGCACAATTCAAAGATGACACGCAGTTCTTAACTATAATAATAAAGCGAAGTGCATTAGACGACTCCCAGCTAGTAAAACTCTTTACTGCGACACCCTAAGCATCTATCTTCTCAACTGGTGCATCAAGCAGAAGGGCCTTGGTAGGCTTCGCCAAGAGGTCGGTGAACTCCTGGTAGGGCGCCTTGGTGAAAGTGGTCTCCCTCCAGAAGCCAGGAGTGAGGAATCCATAGGTCTTCATCAAGCAGTCAAAGGTGGCCTTGACGAAGTTGCCAAGGGTCTTGGTAGATCCACGGGACGAGGT…
PTA.1977.C1	ACAATGATGCATTTGACATGCACCAACATGCCAGTAGAGAAGATCGATAGTGCCTTGGAT[A/G]CCATTAAGTCCAATGGGATTCAAAATGTTTTGGCACTTAGAGGAGACCCTCCACATGGTC	LG_4	22.252		>PTA.1977.C1	GGCGCACCACGACGGACGCCATTAGAGCAGCGAGAGGTTGTAGAGGAAGATGAAGGTGATCGAGAAGATCCAGGAGGCGGCGGCGAATGGCCGGACGGCCTTCTCCTTCGAGTACTTCCCGCCCAAGACGGAGGAGGGCGTCGAGAACCTCTTCGAGCGGATGGACCGCATGGTGGCGCACGGCCCCAACTTCTGCGACATCACCTGGGGCGCCGGGGGATCCACCGCCGACGTCACCCTCGACATCGCCAACCGCATGCAGAACATGGTATGCGTGGAAACAATGATGCATTTGACATGCACCAACATGCCAGTAGAGAAGATCGATAGTGCCTTGGATGCCATTAAGTCCAATGGGATTCAAAATGTTTTGGCACTTAGAGGAGACCCTCCACATGG…
PTA.200.C5	ACGTGATGCTGTGTTGCTTGTGTTTGCTAACAAGCAAGATCTTCCAAATGCTATGAATGC[T/C]GCTGAGATTACTGATAAGCTTGGGCTGCACTCCCTTCGCCAGCGACACTGGTACATCCAG	LG_4	23.073		>PTA.200.C5	GAAGGAGATGCGGATCCTGATGGTGGGTCTCGACGCCGCCGGAAAGACCACAATCCTCTACAAGCTCAAGCTCGGCGAGATCGTCACCACCATCCCCACCATCGGATTCAATGTTGAAACTGTGGAGTACAAGAACATCAGCTTCACTGTCTGGGATGTCGGGGGTCAGGACAAGATTAGACCTCTGTGGAGGCATTACTTCCAGAACACGCAGGGTCTTATCTTTGTCGTGGACAGCAACGATAGGGACCGTGTTGTTGAAGCCAGGGATGAGCTCCACAGGATGCTGAATGAGGATGAATTACGTGATGCTGTGTTGCTTGTGTTTGCTAACAAGCAAGATCTTCCAAATGCTATGAATGCCGCTGAGATTACTGATAAGCTTGGGCTGCACTCCCT…
PTA.749.C2	TCTTGAGGAGCTCAAGGCTGCTGGCATCCCGAAGAAGCTGGCTCCCACCATTGGCATCTC[T/C]GTGGACCACCGCCGCAAGAACAGGTCACTTGAGGGTCTGCAGACCAATGTCCAGAGGCTG	LG_4	25.051		>PTA.749.C2	GGCGCCGCCACTCCACTCCCCGCAAAACCCTAGCCCTCTCCCGCGCCGCCGCCGCCCCAGGTAAGAAGGAGAGGAGGCCGAGATGGTGAAGCACAACAACGTCATCTCCAGCGGCAACGTCAAGAAGGACTGGCAGAGGCATGTCAAGACGTGGTTCAACCAGCCGGCCCGCAAGCAGAGGCGCCGCATCGCTCGCCAAAAGAAGGCTGTGAAGATCTTCCCACGCCCAACATCTGGACCTCTTCGCCCCATTGTGCAATGCCAGACTCTCAAGTACAACATGAAGGCCAGGGCTGGCAGGGGATTTACTCTTGAGGAGCTCAAGGCTGCTGGCATCCCGAAGAAGCTGGCTCCCACCATTGGCATCTCTGTGGACCACCGCCGCAAGAACAGGTCACT…
PTA.830.C2	GATTGGCCACTACCTGGCGGAGTTCTCCCTCTCCTACAAGCCAGTCAAGCACGGGAGGCC[T/C]GGTATTGGTGCCACCCACTCTTCAAGGTTCATTCCCCTCAAGTGAGAATTATCAGGAATG	LG_4	25.753		>PTA.830.C2	GCTAGCCGCCGCCGCCGTCGCTTCCTCTTCGTCCCGCAAGCAGCGCCGCCCGCCTCCGGCTCGAGCTCCAGCTCTCCCTCCCTTCGACCATGGCGGATGCCGAGATCGACCCCGAGTTGGCGGCCGCCGGCCCGAAGAAGAGGACGTTCCGCAAGTTCAGCTACCGCGGCGTGGACCTCGACGCGCTCCTCGACATGTCCAGCGAGGACCTCGTCCAGCTCTTCCCTGCGCGCGCCCGCAGAAGGTTCTCGAGGGGTCTGAAGAGGAAGCCCATGGCGCTCGTCAAGAAGCTGCGCAAGGCGAAAAGCAATGCACCTGCTGGTGAGAAGCCTGAGCCTGTGAGGACCCACCTCCGCAACATGATCATCATGCCAGAGATGATAGGAAGCCTTGTGGGGA…
PTA.2126.C1	GCCGACGAAGTCGTTCCTGAAGGTGTCCGCGATCAGGCTGGGCGCGACCACCGTGAGCAG[A/G]ATCAGAGCGGCAGGCATCTCCAGATAATCACGGAAGTGCTTTGGGAAGAAGAGCTGCACG	LG_4	29.309		>PTA.2126.C1	AACAGTTACAACACCACATCCAGTTCATCTGCTCGGGACGAACATATCAAATCTCCGCAGGAAACATCTACGCACCAGGAATCATCGTAAAACAACAGACGGAACTGGACCATCAACGGATCGAACTGACGGTGGTGACTGTTCTAGAAGATCATAGTAATCAGGGCCCAGACTGGGTAGATGAAGAGGAGTGCGATGCCGATGGAGTTGGAGACGCCATTGGCCCTGCTGAAGGCCGGCTTGAAGCCACCTGACGCCCTGATGTGCTCCTGAAGCAGGTAGCAGCCGATGACGAGGCATATGCCGACGCCGACGAAGTCGTTCCTGAAGGTGTCCGCGATCAGGCTGGGCGCGACCACCGTGAGCAGAATCAGAGCGGCAGGCATCTCCAGATAATCA…
PTA.803.C1	CGGGTCCACCGCGTCAGTCTCAAAGTGTGGCAGTAGGTCTGATTTCAGATACACTCCCGC[A/T]GATGAGCAATAGATGAACTGTTCCAGGTTCGGCAATGCATCTAGTATGGGGGATACCTGT	LG_4	30.337		>PTA.803.C1	AAATGCTGGTCTCTGAACGGGAATGCTTTTTCTTGCCGAAGTCGAAGTCCTTGGGATTGTAGTGGACTATCTCTGGTTCAGGAAACCCTCCCAGCCTTTGCGCATGCCTTGCTAGGCCGTCGAAGGTGACGTACTTGGCGCCGGAGATGTTGTAGACCTGCTTGCTCGCCTTGGGGTTGCCGAGGACCCTGGTGAAGGCCTCCGCCAAATCCTTGACGTGACCGAGCTGGGTGATCTGGTTCCCGGCGCCGGGGATGGGGATAGGGCGGCCGGCCTTGAGCCGGTGGAAGAACCATTCCTCCACGGGGTTGTAGTTGAGAGGGCCGTAGATGTACACCGGCCTGATAGACGTCCAGTTCACGCCGCTTGTCTCCAACAGGCTCTCCGTCTCCAGCTTTC…
LpMADS01	CACAAAAAAAAGCACAGGAGGGAATAATAAATTGCCTCCGAAAAAAGAAAAGAAAAGCCCTTTCTTTCTGTGGAGAAAACAAAAAAGCGC[C/T]GCTCCGTTCCTGTGGCGCGAGCAATGGATACGGGGGTGCGAGGAATTCGGACAGCAGAATTTGGAGATTCGGACGT	LG_4	32.633		>LpMADS01_SNP	AGACCAGACGCGGCAACGCCGGCCACTAGCTACCACCCCACTACTGTCAGCAGTAGCAGAGCAACACTTGAAAGTCCACAAATCAATCATGAATCATGCGCACGAGACGACGCAGGCAGGGAGGACAGGCGGGAGTCCCAAACGGGAGACGCGAGGCGGCCCAAATTAAGCAAGCAGCCTCCTACTGTCGCAGCCCGTACGCCCCTACGCCATGACCAGACCCACCCGCACCAGACTTGACCTAGCATTTCCCCATTCGTCCCGCGCCGCCGTCACACACAAAAAAAAGCACAGGAGGGAATAATAAATTGCCTCCGAAAAAAGAAAAGAAAAGCCCTTTCTTTCTGTGGAGAAAACAAAAAAGCGCCGCTCCGTTCCTGTGGCGCGAGCAATGGATAC…
PTA.382.C1	GGCTCGTCACCGGCACACAAATGAGAGCACCAGAAGACGTGTCATGTTCTACACGATCGC[A/G]GAGTACCTAGCTTTCATGGCTGCTAGCGCGTTGCAAGTGGTCTACATCCGGCGCCTGTTC	LG_4	34.023		>PTA.382.C1	GTGGCGCGCGGAGGCGCTGTCGGTGACGGTCACCGACACCGATTGCATCCACGAGTTCGTGCCCTACGAGGGCGACTCCGTCACGGGGAACTTCGTCGTCGTCGACCACGACATCTTCTGGAGCTCCGACCACCCCGGCATCGACCTCACGGTAACTTCACCAGGTGGTAACACTGTACATTCAATGAAGGGAAAGTCTGGTGACAAATTTGAGTTTAAAGCTCCAAGGGGTGGAATGTACAAGTTTTGCTTCCACAATCCTTACGGGGCACCTGAAACGGTTTCTTTCTACATTCATGTTGGGCACATACCCAATGAGCACAATCTGGCGAAAGATGAGCACTTGGATCCTATCAATGTGAAAATTGCAGAGCTTAAGGAAGCATTAGAATCTGTCAC…
PTA.1266.C1	TTCGGTTGTTTGAGAAGGGTATAGCTCACAGTGTGGTATTCTCCGAGTTGCAATAAATCA[T/G]GGACCATCAATTCTCTCAAAGCTTTTGGGAATTGTAATTTCATCACCAATAGCCAATATA	LG_4	34.491		>PTA.1266.C1	TCTCAAGGAAGGTTGTGAGCTGATTAGTAAAGCACAGGAAAGTTTCCATGATGTGAAGATCAGTGACAGAAGCCTCATATGGAATTCAGACTTGATCGAGACCATAGAATTAGAAAATCTTTTAATAAATGCATGCATAACCATGTATTCAGCTGAGGCTCGCCAAGAAAGCAGGGGTGCTCATGCTCGCGAAGATTTCAAGACAAGAGACGACGAGAAGTGGATGAAGCACACGATAGGATATTGGGAGGATGAAAAGGTTAGACTAGACTACAGGCCAGTTCACATGAATACCTTGGATGATGAAGTCGAGGCTTTTCCGCCAAAAGCTCGTGTTTACTAATCTGGACATGGCTGCCATTGCTTCGGTTGTTTGAGAAGGGTATAGCTCACAGTGTG…
PTA.623.C1	AGCTGCCACAACAGGTGGGACCAAACTGAAGGACTTCGTTGCCACTTTGAATTCTGACAG[T/C]AACATCCAAGCTGAAATTGCAAAGCTTCGCCACGATGTGGAGGAATATGCAAAACAGTTC	LG_4	35.013		>PTA.623.C1	GGAGTACAGAGCTTATCAAGAGCAGGTTATGAGTAACTGCGCTAGATTTGCTGAGAGCTTGAGTGCAAAAGGCTACGAAATTGTCTCTGGTGGGACTGATAACCATTTAGTCTTGGTAAACCTCAAGAAAAAGGGGATTGATGGTTCAAGAGTGGAGAAGGTTCTAGAAAATGTGCATATTGCAGCAAACAAGAACACAGTTCCTGGTGATGTTTCAGCTATGGTACCCGGAGGCATCAGGATGGGGACCCCAGCGCTTACATCGAGAGGATTTGTTGAGGAGGACTTTGCCAAGGTGGCCGACTTCTTTGATTCGGCAGTGAGCTTGGCCCTGAAGGTTAAAGCTGCCACAACAGGTGGGACCAAACTGAAGGACTTCGTTGCCACTTTGAATTCTGA…
PTA.2931.C1	TCTTCTCGCAGACATGGCACACATCAGTGGCCTAGTTGCTGCTGGTGTCATTCCATCTCC[T/C]TTTGAGTATGCAGATGTAGTTACTACCACTACTCACAAGTCACTGCGTGGACCACGTGGA	LG_4	35.225		>PTA.2931.C1	CGCTGGAGGAGGTCGACCCGGAGATTGCAGACATCATCGAGCTCGAGAAGGCCCGCCAATGGAAGGGCCTGGAGCTCATCCCGTCGGAGAACTTCACGTCGCTCTCAGTGATGCAGGCGGTGGGATCCGTCATGACCAACAAGTACAGCGAGGGGTACCCTGGCGCGAGATACTACGGTGGAAACGAATACATCGATATGGCCGAGTCTCTGTGCCAGAAACGTGCTCTCGAGGCTTTCAATTTGGACCCGGAGAAGTGGGGAGTGAATGTGCAACCTCTATCGGGTTCACCTGCCAACTTCCAAGTATACACTGCTCTGCTGAAGCCACATGACAGAATCATGGCTCTAGATCTTCCTCATGGTGGACATCTTTCTCATGGTTACCAGACTGACACAA…
PTA.72.C4	GGTGATCTCATCACTGACCACTTCCCTGAGGTTCGATGGTGCCCTGAACGTGGACGTGAC[T/C]GAGTTCCAGACCAACCTGGTCCCGTACCCGAGGATCCACTTCATGCTCTCCTCCTACGCC	LG_4	35.793		>PTA.72.C4	GTACGCCTGCAGGTACCCGGGAATTCGGCCATTACGGCCGGGGACTACACATCCGGCGTCTTCACAAACGCCGGCTCGATCCGCCCGTCTCCTTCCTCCTCCCGCTCCCGCTCCCCACTTCAGACCTCCCAGATCTCGTCGAGCTCCGCCCACCCCCGACTCGAAGATGAGGGAGTGCATCTCGATCCACATCGGGCAGGCCGGCATCCAGGTCGGCAACGCGTGCTGGGAACTTTACTGCCTCGAGCATGGCATCCAGCCTGATGGCCAGACGTCCGGTGACAAGACCATCGGAGGTGGTGATGACGCCTTCAACACCTTCTTCAGCGAGACTGGAGCAGGCAAGTACGTGCCCCGTGCCGTCTTCGTCGATCTCGAGCCCACCGTGATCGATGAGGT…
PTA.967.C1	ACACATCAGTGTTGCAAAGCCTGCTATGCTGCCTGCTGTGTTTCCGCGTTTCATGTCAGT[A/G]TCATCTGCTCAAATAGAGGAGAGTGGATTTGAGAGCGGCACTATTGCTGATATTCTGAAG	LG_4	36.326		>PTA.967.C1	ACGCCTGCAGGTACCCGGGAATTCGGCCATTACGGCCGGGGGCCTCCCAGCAGCACAAGTGTCCCTCCCCTCATCTTCTTCCTCCCACCCGCAGCTCCTCCGGAAGCGAAGCGAAGCTCGGTCCCGCGGCCACGCAGATAAGAAAATGCAACGCGCAATTCAAGCTATCGGATCACATGGCAGTGTGCTCAAATCTGCTGTTCTGAAACACATCAGTGTTGCAAAGCCTGCTATGCTGCCTGCTGTGTTTCCGCGTTTCATGTCAGTGTCATCTGCTCAAATAGAGGAGAGTGGATTTGAGAGCGGCACTATTGCTGATATTCTGAAGTCTAAAGGGAAGAGTGCTGATGGATCGTGGCTCTGGTGCACCACGGACGATAGTGTCTATGACGCTGTCAA…
PTA.169.C3	CCAGGCGTCAATGCGAGGCTTGGAGATATCAACGACAACAACCTCAATTGATGGGCACTT[A/G]ATGGCAATGACAGCCATTGTTGGGCCACCGACGTAGCCAGCTCCGATGCAGCAAATCTTC	LG_4	36.809		>PTA.169.C3	GATGCTGACCTGAGCCTTGTCGCCCAGAAGGCCCTTGCACACGTCGATGGCCGGGGTCTCCCCTGGTGTCACCGGTGTCCTTCTTGAAGGCGAACCCGAGCACGGCCACCTTCTTGCCGGAGACGGTGTTGAACATGGAGGACACAACACGGTTCACGAACCGGCTCTTCTGGTAGTCATTGATCTTGATCACCTGCTCCCAGTAGTTGGCCACCTCGGGCAGGCCGTTGCACTCGCAGATGTACACCAGGTTCAGGATGTCCTTCTGGAAGCACGACCCGCCGAACCCCACGCTGGCGTTCAGGAACTTGGGGCCGATCCTCGAGTCCTTGCCGATGGCGTAGGACACCTCAGACACGTCCGCGCCGGTCGCCTCGCAGAGCGCCGACATGGCGTTCA…
PTA.516.C1	GCTCCTCGCTAACCTGGAAGCACCTGCCTGATGAAGGCAAGGTAGTACTAGCACTGAAGT[A/C]TGTTGCTCACAGGCACGCTTGTTAGCTCCTGGCTAACATGCTGCGACCGCATTGGTCTTG	LG_4	37.547		>PTA.516.C1	GCAGGGACAGCCGTGCTCGACGCATGAATGGCAACTTAGAGTGTGTATGTGAGGCCTCCATTGAGTGGTCTCCAGCACAGCTCATCTTCTGCGCCTTCTGTGGTCTGCTGGGTGGCACAGTTGGTGGTCTTCTAGGGTCTGGAGGAGGCTTCATCCTCGGTCCGCTTCTTCTTGAGCTTGGGTGCATCCCTCAGGTTGCAAGTGCAACAGCCACATTCGTGATGATGTTCTCCTCATCCCTCTCAGTGGTTGAGTTCTACTTCCTGGGCAGGTTCCCACTCCCTTATGCTGGTTACCTGATCTTTATTTCCATACTGGCTGGATTCTGGGGCCAATGCTTGGTCCGGAAGATTGTGCTTGTGCTCAAGAGAGCATCGCTGATTGTCTTCATCCTCTCCT…
PTA.169.C1	CCCAATGCACCTGCAGCCGACCAGCCCCACGGCGCTCAAGCAGGTGAGCGTGGTCTGGGA[T/C]GCGTACGAAGCCACCAAGGACGCCCACGCCGTCTGCATCCTGACCGAGTGGAACGAGTTC	LG_4	38.303		>PTA.169.C2	GCCTGCAGGTACCCGGGAATTCGGCCATTACGGCCGGGGAGCTTCTCTCTGAATACAATACAAGAGGTCGTCTCTGTTCCATCTCTCTTGCTGTGTCCCTGTCAAGATCTCCCTCGAGTTCTTGAGATCTGGTTATAAGCAGACAAGATGGTGAAGATCTGCTGCATTGGAGCTGGCTATGTCGGTGGCCCAACCATGGCTGTCATTGCCATCAAGTGCCCAGCAATTGAGGTGGTTGTTGTTGACATCTCCAAGCCTCGTATTGATGCTTGGAACAGTGACACACTCCCGATCTATGAGCCTGGCCTCGACGAGGTTGTCAAGGCGTGCAGGGGCAAGAACCTCTTCTTCAGCACCGACGTTGAGAAGCACGTTGCCGAGGCTGACATCATCTTCGTC…
PHYA	GATACTACTAAGTTATCTAGTATAAATTGTGTAAGCAGGTGGTGCAATAACCAGTTAAGTTCAATACACAAATCATATTATAAAAAAGATAAAACAAAGCTGCTGACTAGCAT[G/A]CTAAAGGAGAGGCAGGTGTAAATAAAGAAAACAAGTTTACTCACCCTGCAGAGCTAGATATAGCAT	LG_4	38.516		>PHYA	CTGTTTCATCACCAGCTAATGCACCGTTGATAAGAACACATAGACTTACAAATGCATCTTTGTTCTTCAAAAGGCAGGAGGCATTGCTACTGTCGAACACTTCGCCGAGAAGCATCTTATCGAGCACCTCATCTCTGTTCCACCCAGTCAGCTTGGTCATTGCAGCATTCCACTCAGAACACCATCCAAATTCGTCAGCACCAAATATAGGAGGAATGAGTGGGTTTGGGTTGTGAATGATGGCCTTGTAGTCACCCTCAACCCGAGTAAACTTGTCCATCACCAACTTATGGACAGTCATATCCTGGGCAACAAAGCACACTCCAACAACATGATCATGAAGGTCCCGACTGGCACAAGCATTCACAACCAAGATAACTGGACCATCATCCCTCTTCG…
PTA.100.C1	AAGCTTGCATGTTGATGATGGAACTGCTGAATACTATTTGTCCATCACAGATGGCGATCC[A/G]AGAGCCGCTATGATGCAGTTCTCAGAGGACCTTAGGTGGGAGCAGCAACAACCAGGTCAT	LG_4	40.423		>PTA.100.C1	GGGCAGGTGACTGACATTAAACGGTTCAACAACATGATGAGTGACCATGGTATCTACTCAAGGGAGAGGCTTCTGATACCAATCAGTGATCCAGAAATTCTGCTGGGTAGCACATGCTACATTGAGATGGATCACAATTCAAAGAGAGAGGTCGCAGTATTTTATCCCGAGGGTCACCCAACTGGAAACGCGGAGTCCCTGGCAAACGCCGCAGCTGCCAAAAAACGTAGCAAAAGGATCCTGGAGTCAGTGAAGCGAAGCTTGCATGTTGATGATGGAACTGCTGAATACTATTTGTCCATCACAGATGGCGATCCAAGAGCCGCTATGATGCAGTTCTCAGAGGACCTTAGGTGGGAGCAGCAACAACCAGGTCATTAGATGCAGGTCAGTGGGAAG…
PTA.1.C1	CCAGGAGATGGAGACCTCCAAGACCAGCTCTTCTGTGGAGAAGAGCTACGAGCTTCCTGA[T/C]GGCCAGGTCATCACCATCGGTGCTGAGCGGTTCCGTTGCCCTGAGGTCCTCTTCCAGCCT	LG_4	41.528		>PTA.1.C1	GTCTCCTCCCATTTGCCCCCGTCTCGCTCTCACGCTCGCGTCACTCCCGCCACCAGACCTCGACGACCCGATCGACAGAAATCCCCAATCCGCTCAACCAGAAAAGCGCTTGACAAATGGCCGAAGAGGATGTCCAGCCTATCGTGTGTGACAATGGCACGGGAATGGTCAAGGCGGGTTTCGCCGGCGACGATGCGCCGAGGGCCGTCTTCCCGAGCATCGTGGGCAGGCCGCGCCACACGGGCGTCATGGTCGGCATGGGGCAGAAGGACGCGTACGTGGGCGACGAGGCGCAGTCCAAGCGAGGTATCCTCACCCTGAAATACCCCATCGAGCACGGCATCGTCGGCAACTGGGACGACATGGAGAAGATCTGGCATCACACCTTCTACAACGAGC…
P7G07	GTGAGTTGCAAGATGAGCTAAGTACTACTACCAGTACCTCTCCCTCCTCATC[C/A]TCCCTCTGCAACTCCCATGAGAGATGATCTGCTCCTGCTAGTCCTAGACCTCTTTAACTATCTTTCT	LG_4	42.713		>P7G07	GTGAGTTGCAAGATGAGCTAAGTACTACTACCAGTACCTCTCCCTCCTCATCATCCCTCTGCAACTCCCATGAGAGATGATCTGCTCCTGCTAGTCCTAGACCTCTTTAACTATCTTTCTCTCTCTCTCCTTCTCACACACAAGCGTGATGAGCTTATGCATGGCCGGACACATCTGATCATAGCTGCTAGCGGCACCCCTCCCTCACACAGAGAGACGCCGCAGTTGCTCTTTGTCCGAGGACCTAGAGACGGGAGGTCTCAGGGGTCTTGGAGTCCCATCACTAAAGCATGTTTCCTCTCTATGATTCCCCAAGCCCCATGGACATACCACTTTACCAACAGCTGCAGCTCAGCCCTCCCTCGCCAAAGGAACCGGACCACCAATCCTTCCCCTACT…
PTA.401.C1	CTGCAAGGGTGAGAAGGTTCATCAAGAGAAGAAGGTTCTGGAGGTCCATGTTGAGAAGGG[T/G]ATGCAACACAACCAGAAGATCACCTTCCCTGGAGAAGCTGATGAAGCGCCTGATACTGTT	LG_4	44.988		>PTA.401.C1	GTACGCCTGCAGGTACCCGGGAATTCGGCCATTACGGCCGGGGCTCTCTCACTCGCTCCGTCCGGCCGCCCCACTTTGACCGGCTCCTCCTCTCCTCTGCTCCACCCACCAGCCGGCGGGAGAGGCCAGTGGCGGCGCGCGGCGGCGAAGATGTTCGGCCGGTCGCCCAAGAAGAGCGACAACACCAAGTACTACGAGATCCTCGGGGTGCCCAAGACCGCCGCCCAGGACGACCTCAAGAAGGCCTACCGCAAGGCCGCCATCAAGAACCACCCCGACAAGGGCGGAGACCCCGAGAAGTTCAAGGAGCTAGCACAAGCTTATGAGGTTTTGAGTGACCCTGAAGAAGCGTGAAATATATGATCAGTATGGTGAAGATGCCCTCAAGGAAGGAATGGG…
PTA.3.C1	TGTCCGTGGAACTAAGACACTTGATCTTGTCAAGAGCGCGGGTTTCCCTTCTGGAAAGTA[T/C]TTGTTTGCTGGTGTTGTAGATGGACGGAACATTTGGGCTGATGATCTTGCTGCATCTCTC	LG_4	47.572		>PTA.3.C1	GGATTGAATGTACTTGTTGAGACATACTTCGCTGATGTTCCTGCTGAGTCCTACAAGACCCTCACATCATTGTGTGGTGTGACCGCCTATGGTTTTGATCTTGTCCGTGGAACTAAGACACTTGATCTTGTCAAGAGCGCGGGTTTCCCTTCTGGAAAGTACTTGTTTGCTGGTGTTGTAGATGGACGGAACATTTGGGCTGATGATCTTGCTGCATCTCTCAGCACTCTTCAGTCTCTTGAGGCTGTTGTTGGCAAGGACAAGCTTGTGGTGTCCACCTCCTGCTCACTGATGCACACTGCCGTTGATCTTGTAAACGAGACTAAGCTTGACAGTGAGATTAAGTCATGGCTCGCTTTTGCTGCCCAAAAGGTGGTTGAGGTGAATGCACTTGGCAAG…
ve_003b_h12	CACAGGTTCCCTCCAAGGTGTGGATTTTCTTCTCCGCTCGGACTTCCTCAATGACCCAGC[C/G]GCCACGTATTCTGTGGCAGACAGCATAGCAAAATCTGCTGATGAGGCTGTAGATGCGAAA	LG_4	47.967		>ve_003b_h12	GCTTTCTTGAAGCTGCTCGCTATGGAAGCACTGAACTTGTCCGCATCTTACTTCAGATTGCTCAAAGGAACAGTTTGGACATTGATGTGGATTTAGCCCTCGGCTTTGCTGCCCACTATGGGAAACTCGAAACCATGGGATGCTTAGTCCAGGAAGGCAACTCTGTCGCCTTCCTTGGCCCTTTAATGCGAGCAGCTGAGCGTGGATGTCTTCAAGTTGTTGAATGTTTCGTCAACCGTGGCTGTCGGGACATGGAGCTTTGCCTAGCCCTCACTGCTGCCACCTCTAGTAGCCAGGTTGCAGTTGCTGCCTATCTCCTGCCTCTAGTCCCCCAACTTGTTCTTGCCCCACTGAGCATTGAGATTGTCAAGGCTGCTGGTGAGAGAAGCACAGGTTCCC…
PTA.1878.C2	CTGGACCGCGCACAACCGGCCTCAGGAGGACCATCCGGTCCGGCAAGAATATGTCAAGAA[T/C]CTCACGGACAATGCTGGTCTTCCTCTCGCAGCACACTGAAGTTTACGATCCAGGGGGTCA	LG_4	47.999		>PTA.1878.C2	GGAGGAAAAGCTGAAGAACTTCTTCAGAGAGCACATGCATGCCGATGAAGAGATCCGTTACTGCTTGGAGGGTGGTGGGTACTTTGATGTACGCAACAAGGATGACAAGTGGATTCGGATTTGGATAAAAGAAGGTGATATGATCGTGCTGCCTGCCGGGATTTATCATCGGTTCACCCTTGACACCGCCAACCATGTAAAGCTCATGAGACTCTTCATCGGGGAGCCAGTCTGGACCGCGCACAACCGGCCTCAGGAGGACCATCCGGTCCGGCAAGAATATGTCAAGAACCTCACGGACAATGCTGGTCTTCCTCTCGCAGCACACTGAAGTTTACGATCCAGGGGGTCACCACTCGGATATGTACAATTACTGTGGACAGATATACGGTCTCACAC…
PTA.275.C1	GTTCAACCTGAAGAAGCTGACTTACGAGCAGAGGAAGGCCAGTCTCGTCGAAAGGCTCAA[T/C]GCCCTCAACTCCTCTGCTGGTGCCGCTGATGATGACGAGGACGACGACGAATGAAGAGTG	LG_4	48.537		>PTA.275.C1	GATCCGAATAAAGTCCCATCCTTTCCCTACCGTCCCCTCCCTCTCGCACGCCAAGAGCAGCCGCCGCCGCTGCTACCACCCCGCCGCAGCCGCAGCAGCGAGCGAGAATGGTGTTCGTCAAGAACCAGAAGACAAGGGCGTACTCCAAGCGTTTCCAAGTCAAGTACAAAAGAAGGAGACAGGGTAAGACCGACTACAGGGCCAGGCTGAGACTCACCAACCAGGACAAGAACAAGTACAACACACCAAAGTACCGCTTTGTTGTGCGATTCACCAACAAGGATGTCACCGCCCAAATCGTGCACGCCACCATCGCTGGTGACATCGTGATGGCTGCCGCCTACTCCCACGAGCTGCCCAGATATGGCCTTGACAGTTGGCCTCACCAACTATGCAGCA…
PTA.1031.C1	GCAGAAAGAAGCTTGCGGAGCAGCGACCAAGAATTAAAGGGCAGTTTGTGAGCCAAAAAC[T/G]CAAGTCAGCTACAACAACAGAAGATGCGGAAACTGACTAGTAACATTGTTAATTCATGAT	LG_4	49.368		>PTA.1031.C1	GATCAGGAGAACCAGTTGACCTGTCGAGAGCCCATGCGGAGCATGCTAACCAGAGTGCTAGCTGTAGCCAGGATATACGCAGAGGAAGTGGATGGACTGTGAGCGGTGAAACTGATACAAACACAAATACAAGAATTGCCCCAGAAAGCGGCAATGAGAGCGGCATCCAGAACTTCGGTATTAACGGATTGGATAGTGACCGATCACGTCGTGAAGCTGCCTTGATGAAATTCCGCATGAAAAGGAAAGAGAGATGCTTCGAGAAGAAGGTCAGATATCACAGCAGAAAGAAGCTTGCGGAGCAGCGACCAAGAATTAAAGGGCAGTTTGTGAGCCAAAAACTCAAGTCAGCTACAACAACAGAAGATGCGGAAACTGACTAGTAACATTGTTAATTCA…
rg3_011b_e07	CAGTTGTTGACAAGAGGTTAGGCAGAGATGTCAGCACCAAGCATAACTGTAGGAAGTTCC[T/C]GTCAGCTTTGTTATGTGCTGAGTGTACTCTCATCTGTGTAAGACACTTTGTTGAAGCATA	LG_4	49.577		>rg3_011b_e07	GGGGAAAATGATAGAAGAAATGGAGGGCAAGCTGAGAAATCCGCTGGACCAGGTCTACTTTGGGAAGACCAGGGAAATGGTTTGCACACTTCGGCCACCACCAGAAGTACTTAACATGAGAATACCTGACAGCTGAGCAGATACATAGAGATGCCAGTTTAACAGAGAAATATGCTGCGGTGTGACGATTGTCTCCATAGTACCATAGCCTGTTTCTCTTTCGCTTTTCACATGTGTATTTACCATAGCAGAGTATTGTTGTCCTTTGATCCGGGAGGAACTGGGGAAGTTTGGTGGCAGTTGTTGACAAGAGGTTAGGCAGAGATGTCAGCACCAAGCATAACTGTAGGAAGTTCCCGTCAGCTTTGTTATGTGCTGAGTGTACTCTCATCTGTGTAA…
PTA.133.C2	CCCCCACTACGGTGTGGTGAAGGCTGACTACCTCATGATCAAGGGTTGCTGTGTTGGGCC[C/G]AAGAAGCGTGTGGTCACCCTCCGCCAGTCCCTCCTGAAGCAGACCTCGCGTCTGGCCCTG	LG_4	49.82		>PTA.133.C2	GTCCACACAGACCATCCTCCCCCATCCGCCGCCGCCACCTCACAGGGGAAGGAAGGAAGGAAGATGTCGCACCGTAAGTTCGAGCACCCGAGGCACGGATCCCTCGGCTTCCTCCCCAGGAAGCGCTGCTCGCGCCACCGCGGAAAGGTGAAGGCCTTCCCCAGGGATGACACCAACAAGCAATGCCACCTCACCGCCTTCCTTGGTTACAAGGCTGGAATGACCCACATCGTGCGTGAGGTCGAGAAGCCCGGTTCAAAGCTGCACAAGAAGGAGACCTGTGAGGCTGTCACCATTGTTGAGACGCCGCCGATTGTTATCGTTGGACTGGTTGCCTACGTCAAGACTCCTCGTGGCCTTCGTACTCTCAACACTGTCTGGGCCCAGCATCTCAGTGAG…
PTA.2064.C1	GATATGCTTAAGGAGGCATGGAACAAATTTAATTCTGAAGAGCTCTTCTAAGCCGTTCCT[A/G]TGAATATACAGCCAGCTTTTAGTTGTACCCACATGAAGCACTGGAGGATCAAGACGGGAG	LG_4	49.954		>PTA.2064.C1	GAGATATGCAGGTTCAGAGGGAACAAGCAGAAAGAGATAGGATTGGTGACTCGTTAGACCTTGAAATTAAGAGGTGGGCCGCTGGAAAAGAGGGCAACTTACGTGCTTTATTATCAACTCTGCAATATATACTTTGGCCAGAATGTGGGTGGCAAGCTGTCTCCTTGACAGATTTGATTACTGGTGCTGCTGTTAAAAAGCAGTACAGAAGGGCGACCTTATGCATCCATCCTGATAAGGTGCAACAGAAGGGTGCAACTCTTCAGCAGAAATATATCGCTGAGAAGGTCTTTGATATGCTTAAGGAGGCATGGAACAAATTTAATTCTGAAGAGCTCTTCTAAGCCGTTCCTGTGAATATACAGCCAGCTTTTAGTTGTACCCACATGAAGCACTGGA…
PTA.177.C1	CACCATGCTTCTCTACACCGACAAGATTTCCGGTGACGAGATGCTCTCCGACTCCTTCCC[C/G]TACAAGGAGCTCGAGAACGGCGTGCTCTGGGAAGTCGACGGCAAGTGGGTTGTTAAAGGA	LG_4	49.968		>PTA.177.C1	GCCTGCAGGTACCCGGGAATTCGGCCATTACGGCCGGGGCTCTCGCCGCCTGCCGCTACTCCCCGCAGACCCCAGAGCTCGCTAGGGTTTCGAGCCAAATCCTTTTCTCCGGGGAGAAATTCTCAAGCGGCGCCACCATGCTTCTCTACACCGACAAGATTTCCGGTGACGAGATGCTCTCCGACTCCTTCCCCTACAAGGAGCTCGAGAACGGCGTGCTCTGGGAAGTCGACGGCAAGTGGGTTGTTAAAGGAGCTGTTGATGTTGACATTGGTGCCAACCCATCTGCCGAGGGTGGTGGTGATGATGAGGGTACTGATGACCAGGCCGTGAAGGTCGTTGACATTGTTGACACCTTCCGTCTTCAGGAGCAACCACCTTATGACAAGAAGCAGTTTG…
rg3_008c_d02	GAAGGGAGGCGAGCTATTTAACAAGGTTCAGCGTGGAAGGCTGAAAGAAGATGTTGCTCG[T/C]AAGTACTTCCAGCAGCTAAACAGTGCAGTTGACTTCTGTCACAGCAGAGGGGTCTATCAC	LG_4	50.097		>rg3_008c_d02	GGGTCTAGATGTGGCAGCTCAACCGTGTACCATCTTGGTGGACATGGTTGAAACAATCTGTCACCTTTAGGCTCCCTTCACAGCGTTGAGTCCTCTGGGTCAGTTCTCACCGTCTCAAGTTACAACAGCGCTACCTTCTGTGCTTGTTGCAAATTGAGCGGCAATATGGGAGAACAGAAGGGAAATATTTTGATGCAGAGATATGAGATAGGGAGATTACTTGGTCAAGAGAGCTTTGCTAAAGTTTACTATGGCCGTAATCTCAAGACTTCACAGAGCGTTGCCATTAAGGTGATCGACAAAGAGAAGATCTTCAAGTGTGGGCTTATGGATCAAGTAAGGCGGGAGATATCGGTGATGAAGTTGGTAAAACATCCCAACATAGTCCAGTTGTATGAG…
PTA.1317.C1	GGGGTAGAAGGACGCAACAACTGGATTTCCACCGAATTTTCTTCCGTGCATGGCAGTCTT[T/C]GCTTTGGTGGAGCCATCGATGTCTGCGTACTCCAAGAACACCTTTCCAACTCCAGCAATT	LG_4	50.219		>PTA.1317.C1	AACAAGGAATCCAAGGTCGCGTCAATATAAGAGACTAGCAATTAGATCAACTTTAGGCGATCTATATTCCAATCTTACTATGACAGCTCTGCATAAATCGAGGGCTACAAGTTGGTTCAACTAGGTCGAGAAAACATCGTTGTAAATTAAACAATATGCAAAACACTGGGAAAGAGGTGATAATTTATTCATCATATTCCTCATCAGCGAACTTGTTCTCGGGGTAGAAGGACGCAACAACTGGATTTCCACCGAATTTTCTTCCGTGCATGGCAGTCTTTGCTTTGGTGGAGCCATCGATGTCTGCGTACTCCAAGAACACCTTTCCAACTCCAGCAATTGGCTCTCCACTGGGATGAGGCCGCGGGATGACAACTTTCACCAAGTTTCCATATTCCC…
PTA.138.C1	GTGAACTCACGGGACGGACCCGTCACCTTCGAGCAGCCAAAGATGACAGTTGAGAAGTTG[T/C]TGGAGTACGGCCACATGCTTGTCCAGGAGCAGGACAATGTCAAGCGTGTGCAGCTTGCTG	LG_4	50.268		>PTA.138.C1	GGACTTTGAGCAGCAGCAGCAGTCGTTACTGATCACCTGCAAAGCTTCGTCCACTGTTGCTACTCTAAGGTCGACCAAGAGATGGCTGCTTCCTTCTCCTCCACCGTCGGAGCTCCGGTGTCTACGCCGACCAGCTTCCTTGGGAAGAAGCTCAAGAAGCAGGTGACCTCGGCAGTGAACTACAATGGAAAGAGCTTCAAGGCCAACAGGTTCACAGTCATGGCCAAGGACCTCGACGAGGGAAAGCAGACCGACCAGGACAAGTGGAGAGGCCTGGCCTACGACATCTCCGATGACCAGCAGGACATCACCAGGGGGAAGGGTATCGTGGACTCCCTCTTCCAGGCTCCCATGGGTGACGGCACCCACGAGGCCGTCCTCAGCTCCTACGAGTACCTC…
PTA.52.C1	AGCAGGCGCAAAGCCCGCTGTGGAAGAGCCTATGGCTTCGTTAGTTCGCTTATTCATGGT[A/C]CGGAACCAGATTAAATCGAGAGGAGAAGATGCTGTATTGTTCAAAGATTGTATTATTGGC	LG_4	50.522		>PTA.52.C1	GGGATTTGAAGTTAGAGAATTTGTTGCTTGATGCTGCTGGAAACCTGAAAGTGTCTGACTTTGGCTTAAGCGCTTTAACCGAGCAAGTGAAGGACGGGTTGCTGCACACGACATGCGGAACTCCAAACTATGTTGCCCCTGAGGTCATTGAGGATAGAGGTTATGATGGTGCAGCTGCAGATATCTGGTCTTGTGGGGTCACCCTTTTTATTATGCTTGCTGGGTTTTTACCTTTTGAGGATGACAACATCATCGCCCTTTATAAAAAGATCACAGAGGCACAGTTTACCTGTCCCTCTTGGTTTTCTACTGGAGCTAAGAAGTTGATTAGCAGAATTCTGGACCCAAACCCTTCAACTCGCATCACCATTGCTCAGATTCTGGAAGACCCTTGGTTCA…
PTA.2469.C1	TAAATACCAAGCGGACAATGGCGCACAAGCTGTGCAAATTTTTGACTCATGGGCTACGGA[A/G]CTCAGCCCAGTTGATTTTGAGGAATTCAGCTTGCCATATCTGAAGCAAATTGTGGATTCT	LG_4	50.526		>PTA.2469.C1	GGCTGTGAACGAAGTTGGGGAATTTGTTCCTGGGGAGTGGGTGCCCTATGTAGGACAGGCTTTAAATATACTACGACAAGAGGTTAAGAATGAAGCTGCTGTGCTCGGTTTTGTTGGAGCTCCATTTACCTTGGCATCTTATTGTGTGGAAGGAGGTTCATCAAAGAACTTCTCGAAGATTAAGAAAATGGCCTTCGCAGAGCCAGAGATTCTACATACTTTGCTACAGAAATTCACAACTTCGATGGCTAACTACATTAAATACCAAGCGGACAATGGCGCACAAGCTGTGCAAATTTTTGACTCATGGGCTACGGAGCTCAGCCCAGTTGATTTTGAGGAATTCAGCTTGCCATATCTGAAGCAAATTGTGGATTCTGTTAAAGAAACACATCCTGA…
PTA.2787.C1	TGAAACCACAAGAAAGATCTATGACTCTCAGGTTGGCACAACACAACTTGTTCTAGTCGA[A/G]GGCCCCAATAAGCGAGCTCCTGAAACAGAGCTGTTTGGAAAAACAGATAGGGGGCACAAG	LG_4	50.537		>PTA.2787.C1	GCCAGCACAATCAGGCAGCACAGAGGTACTGGAACGAATGAAGCGGGGTTACACTCGAGAAGCATATTTGGAGCTTGTGCAAAAAATTCGTAATGTCATTCCAGATGTTGGGCTCAGCAGTGATTTCATAAGTGGCTTTTGTGGAGAGACAGAAGATGACCATGCCGACACTCTTAGCCCTGTAAGGGCTGTTGGATATGATATGGCTTACATGTTTTCATATAGCATGAGAGAGAAGACCCATGCTCACCGGAATTATGAGGATGATGTCCCGGCTGATGTTAAACAGAGGAGACTTACAGAGCTAATCAACACCTTCCGTGAAACCACAAGAAAGATCTATGACTCTCAGGTTGGCACAACACAACTTGTTCTAGTCGAAGGCCCCAATAAGCGAGC…
PTA.1102.C1	TGAGAGGGTTACAGAAAGTAACTCAAATAATACTACCAGTAGTAGCACTAGCAACACTTC[T/C]GCCCCTTGTGTGACAGCATCTGGTTCAAATTAGTGCCTCCTACTGTTTCTGAAGAAGGCC	LG_4	50.544		>PTA.1102.C1	CCTGCAGGTACCCGGGAATTCGGCCATTACGGCCGGGACGGACAGACAGAGAGAGGGTTCCGTGCTCCTCCACGCATCGAATCGGACCGGATCGGCGCGCCCCGCCGGCGTCTCGCCCTTCCTGATATCAGGGCTGTTATTCCTTTTCAATGGCTTCTGAAACTGATGAGAAGGCCAAGATGGAGAGTTTGACATCACCTGCAGCCTTTGTAGAGGGTGGGGTTCAGGATGCATGCGATGATGCATGTAGCATTTGCCTTGAGGCTTTCTGTGAGAGTGATCCTTCCGCATTGACTGGTTGCAAACATGAGTTCCATCTCCAATGCATTCTTGAATGGTGTCAAAGAAGTTCTCAGTGCCCTATGTGCTGGCAGCCTATCAGTATGAAGGATCCTACCA…
PTA.1451.C1	ATTCAGGAAATATAGTAATACCATAACTAGATGCATACAACTTTAAGATCTCATAAACAT[T/G]CCAGGCCAAGTCCTAATTCAAAACTGCAAACAAACTCTGGCCAACTCAACCAGCAAACAT	LG_4	50.62		>PTA.1451.C1	AAAAGAGTCACTTGATTTAGAACAGTAATGGTTGCGCATTAGAAATTCAGGAAATATAGTAATACCATAACTAGATGCATACAACTTTAAGATCTCATAAACATGCCAGGCCAAGTCCTAATTCAAAACTGCAAACAAACTCTGGCCAACTCAACCAGCAAACATGACAGGCAGGGGAATGGTAGAGATGAAACTACTCCGCAACAACAGCAACAACCCGTCCAGCAACTTGGTCCAGATCACGCCTTCCCTGGGAGGTGATGAGCCTTCCACCCTTGGGGTCAAGGTCGATGATGCCCATGTTTTTGAGCTGCTGCAGGATGTTGCGGGAGAGGGCACCGCTGCTCTTGCAGAAGTGAGGAGGACGTGAGCCATTCCTCTGTCGTCCACCATAGATCT…
PTA.464.C2	CCGCAAGTTGGTCAAGGATGGCTTCATCATCAGGAAGCCCCAGAAGATCCACTCCAGGTC[A/G]CGTGCACGCAGGGCCCATGAGGCGAAGCAGAAGGGACGCCACTCTGGATATGGTAAGCGT	LG_4	50.624		>PTA.464.C2	GAAACCCTTGCACCCCTGCGCCTCCACCACAGCCACACACCACACAGGTAGGGAGGGGAGGAGAGAAGAAGAAGCCGAGCGGCGGCGGCGGCGGCGGCGATGGTGTCCCTCAAGCTGCAGAAGCGGCTCGCCTCGAGCGTGCTCAAGTGCGGCAAGGGCAAGGTCTGGCTCGACCCCAATGAGGTCAACGAGATCTCAATGGCGAATTCTCGCCAAAACATCCGCAAGTTGGTCAAGGATGGCTTCATCATCAGGAAGCCCCAGAAGATCCACTCCAGGTCACGTGCACGCAGGGCCCATGAGGCGAAGCAGAAGGGACGCCACTCTGGATATGGTAAGCGTAGGGGTACCAGGGAGGCCAGGCTTCCAACCAAGATTCTGTGGATGAGGAGGATGCGT…
PTA.1889.C1	AATGTGCTGTTTTCCATGAACCAAGATGTCAGTGTCTGAAATTTTTGAGTACTCGTTGCT[A/G]TTATGTTATTCCTGGAGCTATAACTTGAGCCAAACTATTTACTTGGTTTGCATATGCTGT	LG_4	50.692		>PTA.1889.C1	CGGCCATTACGGCCGGGGGAGCCTCTTCGTCGAAAACCCTAACCCTCCCGCAGCCGCCGCCGCCGCCTCCCCGAGCCCGGGCGCCTCGACCGCTCGAGCTCCCGCCGCGCCGCCGCCATGAAGTTCAACATTGCCAACCCGACCACCGGGTGCCAGAAGAAGCTCGAGATCGACGACGACCAGAAGCTTCGTGTCTTCTATGACAAGAGGATCTCCCAGGAAGTTCTTGGTGATCACCTTGGCGAAGAATTCAAGGGCTATGTCTTCAAGATCATGGGAGGCTGCGACAAGCAGGGTTTCCCCATGAAGCAGGGTGTCCTGACCTCTGGACGTGTCCGCCTGTTGCTACACAGGGGCACCCCATGCTTCCGTGGATTCGGAAGGCGTGATGGTGAGCGC…
PTA.879.C1	AAAAAGGCGGAACCTGTGGAGAAAGAGGAGACTCCCGCAGCAGTAGATGATACCAAGGAC[T/G]CCAAAGAGTGAAGTGACTGCCTGATATTTCATCCTATACTCGAACAAGTGAACTGTCAAA	LG_4	50.716		>PTA.879.C1	GGAGCCAGTGGAAGGAGCGGGGCACGGGCGCCGTCAAGCTGCTCAAGCACAAGGAGACCGCCAAGGTCCGCCTCGTCATGCGGCAGGCCAAGACGCTCAAGATCTGCGCCAACCACCTCGTGGTGGCGTCGATCAAGATGCAGGAGCACGCTGGCAGCGACAAGTCGTGCGTGTGGCACGCTCTGGATTTCGCCGACGGTGAGCTCAAGGAGGAGATGTTCGCCATCCGCTTTGGATCCGTCGAGAACTGCAAGAAATTCAAGGATCTCGTAGACCAGATCGCCGAGGAGCAAGGAAAGAACGAGGAGAAAGAGAGCGAGGAAGCCTCATCTGCTGCCGAGTTGGTAGAGAAGTTAACGGTGACCGAGGAGAAAAAGGCGGAACCTGTGGAGAAAGAGG…
PTA.1565.C1	CGTCCGAAATTTTGTGAGTGTCATACCAAAGACCATCAAGAGACTGGTGCTGGTGTCATC[A/C]ATTGGTGTTACAAAATACAATGAAATACCATGGAGTATCATGAACCTCTTTGGTGTACTT	LG_4	50.773		>PTA.1565.C1	GCGGACACAAGAAATGTTGATGCTTTCACTCCAGAAATGTTTGAGGGAGTTACACATGTGATCTGTACTACCGGGACTACAGCATTCCCATCAAAGCGCTGGGATGGGGATAACACTCCTGAACGTGTAGATTGGGATGGCGTCCGAAATTTTGTGAGTGTCATACCAAAGACCATCAAGAGACTGGTGCTGGTGTCATCCATTGGTGTTACAAAATACAATGAAATACCATGGAGTATCATGAACCTCTTTGGTGTACTTAAGTACAAGAAGATGGCAGAAGACTTCATCCGTGATTCAGGCATACCTTTCACCATTATCAGGCCAGGGAGATTAACTGATGGGCCCTACACTTCCTATGACCTTAATACACTTCTTAAGGCTACAGCTGGAGAAAGA…
PTA.1326.C1	GATTCAAAGGACAACTCAAGATAGCACCGGATTGCATCGTTCTGCTAGTTTATAGATTGT[A/C]ACACAGAAAGTATTTATTGTTCTGGGATTGTACAAATTGCAGATGTAATCTTATATGGTG	LG_4	50.826		>PTA.1326.C1	GGATGATCAGCGGCGTCGTTTACTCCCTCGGCGACTGGATTGCCCAGTGTTACGAAGGGAAGCCCATCTTTGAGTTCGACCGTACTCGTATGTTCCGCTCTGGCCTCGTAGGCTTCACGCTTCATGGATCCCTTTCGCACTACTACTACCATTTCTGCGAGTCGCTGTTTCCCTTCAAGGATTGGTGGGCTGTTCCCGTAAAGGTTGCGTTTGATCAGACGGCTTGGTCCGCGTTGTGGAACAGCATCTACTTCGTCGCCTTAGGCTTCCTTCGTTGGGAATCTCCATCCACCATATTCAGCGAGTTCAAGGCCACCTTCTTTCCCATGCTTACTGCTGGATGGAAGCTGTGGCCTTTTGCACACTTAATTACATACGGTGTAGTTCCCCTTGAACAAA…
PTA.7.C3	GAGGTGATCCACTCGAGGTGGGCGATGCTTGGCGCACTCGGGTGTGTGTTCCCAGAGATC[T/C]TGTCCAAGAACGGCATCAAGTTCGGTGAGGCCGTGTGGTTCAAGGCCGGCGCTCAGATCT	LG_4	50.946		>PTA.7.C3	GCCACTCAAACACCAGCCACCAGTTCATCTCACTCACTGTCCTAGCTAGCAGGCCAGTAGCTCGGAATGGCCGCGTCGGCGCTGCACCAGACCACCAGCTTCCTCGGCACTGCCCCACGCCGTGATGACCTCGTCCGCAGCGTCGGCGACTTCGGCGGCCGCATCACCATGCGCCGGACTGTGAAGAGCGCCCCCCAGAGCATCTGGTACGGTCCTGACCGTCCCAAGTACCTGGGTCCATTCTCGGAGCAGACCCCATCTTACTTGACCGGCGAGTTTCCCGGTGACTACGGGTGGGACACCGCAGGGTTGTCAGCTGACCCAGAGACGTTCGCCAAGAATAGGGAGCTAGAGGTGATCCACTCGAGGTGGGCGATGCTTGGCGCACTCGGGTGTGTG…
PHYB	GTGTGCGGAATGGCAGTAGCTTATATCACGCCGAGCGATTATTTGTTTTGGTTCCGGTCACACACGGCCAAGGAGATAAAATGGGGTGGTGCAAAGCATCATCC[G/C]GAGGATAAGGATGATGGGCAGCGAATGCACCCACGGTCATCATTCAAGGCATTCCTTGAAGTGGTGAAGAGTAGG	LG_4	51.041		>PHYB	CTCAGCACAGATAGCCTGGCTGATGCAGGATACCCTGGTGCTACTGAATTAGGGGATGCAGTGTGCGGAATGGCAGTAGCTTATATCACGCCGAGCGATTATTTGTTTTGGTTCCGGTCACACACGGCCAAGGAGATAAAATGGGGTGGTGCAAAGCATCATCCCGAGGATAAGGATGATGGGCAGCGAATGCACCCACGGTCATCATTCAAGGCATTCCTTGAAGTGGTGAAGAGTAGGAGTTTACCTTGGGAGAATGCTGAGATGGACGCAATACATTCGCTGCAGCTCATATTGCGGGACTCCTTCAGAGATGCAGGAGAGGGCACTAGTAACTCAAAAGCCATTGTCAATGGTCACGTCCAGCTTGGGGAACTAGAGTTGCGGGGAATTGATGAG…
PTA.653.C1	GGTGATTGGGATGTATGTCGGGATTGCAACAGTGGGAATCTTCATCATATGGTACACTCA[T/C]GGCTCTTTCCTGGGAATTGATCTGGCTAGTGATGGTCACACTCTTGTGTCATACTCTCAG	LG_4	51.041		>PTA.653.C1	GTACCCGGGAATTCGGCCATTACGGCCGGGGAAGGTCTATTTACAACAACATGAAGGCTTTTATAAGGTATATGATCTCTTCGAACATTGGAGAAGTTGCCTCCATATTCCTAACATCAGCTCTAGGTATACCAGAAGGCCTCATTCCTGTACAACTTCTGTGGGTCAATCTTGTTACGGATGGCCCTCCTGCCACTGCTTTGGGATTCAACCCACCAGATAAAGATATTATGAAGAAACCTCCTCGAAGGAGCGATGATTCTTTGATCACTCCTTGGATCCTGTTCCGTTACATGGTGATTGGGATGTATGTCGGGATTGCAACAGTGGGAATCTTCATCATATGGTACACTCACGGCTCTTTCCTGGGAATTGATCTGGCTAGTGATGGTCACACTC…
ve_004a_f04	GGGAAGCTGTTCGCCTCAAGATAACAGCTCTGATGCTGTGAAAACGAACTCCACCTGCAA[A/G]ATGGAGTCGAATTCAGATGTTGCTCAAATAAAGCAAGGCTCCAATGGTAGTAGCAACAAC	LG_4	51.041		>ve_004a_f04	GACAGAAAACGATAATATACACACACTGAAACCAACTAGTCAAACTGCTGATTTGATTAGTTCAATAGCCAAAAACACAGAAAGCAAACATGTAGCTAAAACCACTGATGATTGCTCCTCCAAGATGCCACATGGGAATGATATGAAAACTGATTCTCTCATCGACATGCCATCCCAAGAATTAGGATTGAGAATATCGAAAACAACTAGATCTGGAACTGAAATCCACGATGAACGAAATATTGTGAAGAGATCAGATCTCTCAGCATTCACCAGGTACCAAACCTCCATGGGTTCCGATCAAGCTGGAGCAAGATTTCGGGGAAGCTGTTCGCCTCAAGATAACAGCTCTGATGCTGTGAAAACGAACTCCACCTGCAAGATGGAGTCGAATTCAGA…
PTA.1130.C1	CTCGCGGGCGGCGCCGATGTTCTTGAGGACGGCCTCGTCGAGGCCGGAGAGGTGCTTGTG[C/G]CCATCCTTGAGCATAGACTGCATCCCGTACGACGGACCTGCGCTAATGCCCACCATCGTC	LG_4	51.042		>PTA.1130.C1	TGTAACGTTCACAAAAATGCAAAGCCATATCGCCAACTGCTGCTCCACTGACAATAACCTTGGCACCTGAGTCAGCCACAGCTTTGATAAGCTCCTCCACCTTAGCTTCCTCAGTTTTAGCGTAGTTTTCAAGCTGCTCGGCAGAATGGATCAGGACAGTTCCCTTTGTTTCAGTTGCAGAAGTGTCAACACCACCAGCAAATACTGCAACCTTGGCCTTCTCCACCCTTTTAATGCTCCCAACAGCATCATTTTTCAGAACCAACCCACGGACTACAGAAGAATTGTGCAGACCACCTCCAACCAGCTTTGCCACTCTAACATTGTCAACATTGAAGTTTGCCGGATTTTTGGGGCAAACTTGGATACAGGCATCAGCGACAAGGGGACACAGCACAT…
PTA.1026.C1	CTGTGCAAACGATCCAGATGGACTGAACTGGCAATTTCTATCTGAATAGCACTCAGAAGT[A/G]ATGTTGCTTGGTGAAGTTGAATCTGAGTGGAGCTTTTGCTTCAGTAAATTCTGTGAGGAG	LG_4	51.044		>PTA.1026.C1	TAATTTCACAAACCAAGCCTTTGAACAACAAGGTGGTCATCTGAATACACAAGGGATGTCCTGCATAGAACCAGAGATTCTCCACGTTCAAGATATTACATAAAAAGGCCACCTGAATATACAAGTCAATATCAAAATCTATGTCTCGAGATTACACAAAATGTTAGTCAGAACGAACACAAAAGTCGAGCTTCACGAACGGAATTCACAATGTGGGTACGCACAGTCAAAGCTAGCTGGTTAACTGGTGTACACATTTCTTGCTTGCAGCTGACTAACAGCTAAAACGGTCTTGGTAGCTGTAAACTGCTTAACCAGCTCATGGCGGATAGCCATTACAATTGCTCCCCTGCAATCACAGCGACCATGACTACAATATACATGAATAGAGGCCATCGT…
PTA.1861.C1	CACCCACCCCTGCGTTTGCTTGAGTATGCACGTAGATAGCCAAGCAGAGAATCAGCTGCA[T/G]ATATTTGGTTGTGACCAACTTACGCAATCTTTGAATGGTGTGAATCTTTTCCCAATAAAT	LG_4	51.044		>PTA.1861.C1	GAACTGAAGAAGCATGCTGTTAGAGCAACTCCATCAGGGTCAACACCCAAGAATGGTGACGGAGGATCTGATGCTGGAACAAATTGGTTAATGTTTGAATTGCTATGGAGAGATTTCTTCAGGTTCGTCACAAAGAAGTACAGCTCTGCACAGAAGACCTCCGGAGTTGTACCTGCCACTGGTTGCACACCCACCCCTGCGTTTGCTTGAGTATGCACGTAGATAGCCAAGCAGAGAATCAGCTGCAGATATTTGGTTGTGACCAACTTACGCAATCTTTGAATGGTGTGAATCTTTTCCCAATAAATGTTGCTAGAAAGTGTTGCCCCAAGTAAGCTGTTCCTGCATTGTGGACCAATTTGATCTCAGAAGAGATTCATGTATCTGTCGACATTTTTT…
PTA.2015.C1	TTTTGAGATCGTCTTCGTCTCCAGCGACAGGGACAATGACTCCTTCGATGACTTCTTCTC[T/C]GGCATGCCATGGCTCGCCCTTCCCCTGGGAGATGAAAGGAAGGCATACCTGTCAAAGATG	LG_4	51.044		>PTA.2015.C1	CTGCAGGTACCCGGGATTCGGCCATTACGGCCGGGGAGAGCTTCTCTAGCATGCCTTGGCTTGCTATTCCTCAGGGCGACAAGAAGTGTCAGAAGCTGGTCAGTTACTTTGAGCTTAGTGATCTCCCTACAGTTGTGCTGATTGGTCCTGATGGGAAGACACTGAACAACAATATCGCGGACATAATTGATGAGCATGGTATGGATGCATGGGAGGGGTTCCCCTTCAATGCAGAGAAGCTGGCAATTCTCGCTGAGAAGGCAAAGGCTAAAGCAGCGTCACAGACGCTGGAGTCCCTTTTGGTTACTGGTGACTTAGACTTTGTCATCGGGAAAGATGGAGCACAGGTTCCCGTATCAGAACTTGCTGGGAAGACTGTCCTCCTCTACTTTTCAGCCA…
PTA.2550.C1	ACTTTCTGTCGTTGGGGCTGACTTAGCCCTCCTCGATGAGATTGATTCAGGATTGGATGT[T/C]GATGCACTTGAAGATGTAGCTCATGCAGTGAATGGGCTCTTGACTCCCCAAAACTCCATT	LG_4	51.044		>PTA.2550.C1	GGAGAAAGAAAGCGCAACGAGATACTGCAACTTTCTGTCGTTGGGGCTGACTTAGCCCTCCTCGATGAGATTGATTCAGGATTGGATGTCGATGCACTTGAAGATGTAGCTCATGCAGTGAATGGGCTCTTGACTCCCCAAAACTCCATTCTCATGATTACACATTACCAACGTCTTTTGGATCTTATTAAGCCAAGCTATGTTCACATCATGGAAAGTGGCAAGATAGTGAAGACAGGTGACAGCTCTCTAGCCAGCCACATCAATGAGGGTGGCTTCAAATCAATCGCTCCTTTTGTATAGGATGAATAAGGTCAAATGCCTGAATTCCAGCCACTAGTCTATTTGTCAGAGTATACTGGTCACTAGTCGGGTTCCATACATTCTTATACCTAGGAT…
PTA.398.C1	CAGGAAAGTGGTCGATGTTGCCAGGGAGGTGGCCAAGATGGAGGTGCCTTCGTACCGGCG[T/C]CATCTGGATGTTGTGGTGGCCTGTGAGGATGATGATGACAATGACGTCGACATCCCACTC	LG_4	51.044		>PTA.398.C1	GACGAGCTCTGGTGCTCCATTCTGGTCTGCACCGAAGCGGCTTCCACGACCTCTGGAATTCTCGTCCACAGATCCAACACAGCTTAACTTTATTTTGGCTGCTTCGATACTGAGGGCGGAGACATTTGGAATACCGATACCTGACTGGGCCAAAACCCCAAACAAAGTGGCCGCTGAAGCTGTCGACAAGGTGATTGTCCCTGAATTCCAACCAAAACAGGGAGTTAAGATTGTAACAGATGAGAAGGCAACTAGTATATCGTCTGCATCTGTGGATGATGCTGCTGTCATTGAAGAGCTTATTGCGAAGCTAGAAGCAATTTCCAAAACTCTGCCATCAGGGTTCCACATGAACCCAATACAGTTTGAGAAGGATGATGACACCAATTTCCATATGGA…
PTA.41.C1	ATACAAGCTGGAGACCTTCTCTGCAGTCTACCGCAAGCTTTGCGGAAAGGAGGTCGTCTT[T/C]GAGTACCCAGTGACCGAATCGGCTTAAATATGCATGCTTGGATACCTCCATTTTCACATC	LG_4	51.044		>PTA.41.C1	CCTGCAGGTACCCGGGAATTCGGCCATTACGGCCGGGGCTCCCAAACCCTAGCGCCGGCGCCTCCACTTCCCTGCTCCCTCATCTCCTCGCGCCAAAGCGGCAGGGCCCGGCGAAAGGGAAGCAAGATGTACACCGCCAGGAAGAAGATCCAGAAGGACAAGGGCGTCGAGCCCTCCGAGATCGAGGAGACCGTCGCGCAGGCTTTGTTCGATCTGGAGAACGGCAACACCGAGCTCAAGAGCGACCTCAAGGACCTCTACATCAACACTGCTCTCCAGTTGGATATCGTTGGGAACAGGAAGGCCGTGGTCATCCATGTGCCGTACCGTCTGCGCAAGGCCTTCAAGAAGATCCATGTCAGGCTCGTCAGGGAGCTCGAGAAGAAGTTCAGCGGCAAG…
ve_004b_d01	CCCCAACGACGACTTCAGCGAGCGCGTCGTGCAGGTCAGCAGAGTCACCAAGGTCGTCAA[A/G]GGTGGGAGGCAGCTCTCCTACCGCGCCCTCGTCATTGTCGGGGACATGAAGGGCCACGTT	LG_4	51.044		>ve_004b_d01	GCTCCCTCGCCGGAGCATCACCCCGAGAGCCTCCCAAAATGGCCACCACCGCCACAGCCATGGCCATGGCCACAACCTCCCCCGCGGCCCCCGTTGTCCCCGCACTGTTCTCCACCCTTCCACAGCGCATCCGCCTCTGCCCCAAACCACTCCTCTCCACCACCTCCCGCCGTCTTGTGCTTCCTGTCCCCAAGTCCTCATCTTGGGACGGCTCCGCCTCCGAGCAAGAAGATGTAGAAGGGGACGCGGAGGATTCCGCGGAAGCCGAATCCGGGGAGGACGTGGAGGGGGACGAGGACGACGAGAAGCCGCAGCCGGAGGCGGTGTCCTCCTCAGGGTTCCAGTTCGCGGCACCACCGGAGGGCTACATTGAGCCGGCTCCGTTCGACGAGCTTCCGC…
ve_005c_f04	GTGTTCCGAGAACGCGGCGGGGCTGGAGGAGTGCCGTCGGCGGTGGGAGGAGTTGAAGGT[C/G]CCGGTCACTGTGTCTGTCTGCGACGTCTCCGTGCCAGCTGAGAGGGATAAGCTCATGGAG	LG_4	51.044		>ve_005c_f04	GGAGAGAGATGGCAGGCGACGGCGGGAGCAGAGAGAAAAGATGGAGTCTCGCCGGCGCAACGGCGCTGGTCACCGGCGGAAACAAAGGGATCGGGCATGCGATCGTGGAGGAGCTTGTCGGGTTCGGAGCGCGGGTGCACACGTGTTCCGAGAACGCGGCGGGGCTGGAGGAGTGCCGTCGGCGGTGGGAGGAGTTGAAGGTCCCGGTCACTGTGTCTGTCTGCGACGTCTCCGTGCCAGCTGAGAGGGATAAGCTCATGGAGACGGTGAAGCAAACCTTCGACGGCAAGCTCGACATACTAGTTAACAACGCGGGGCGGGCTATTGCTAAGGCGGCGGTGGAGTGGACGGCGGAGGAGTACTCGCATCTCATGGCGACTAACCTAGACTCATCCTTCC…
PTA.166.C1	CTTCCCTTCAGAAACAATGGCGTCTGCTACTCTCCTCAAATCGTCTTTCCTTCCCAAGAA[A/G]TCCGAATGGGGCGTCACACGCCAAGCTGCGGCTCCCAAGCCCATGACCGTCTCCATGGTT	LG_4	51.261		>PTA.166.C1	GCCCCTAAGGAAAGGCTGCAATTGCAAGGTGTGTCAAAGAAGAGGGTAGCACCTGATCTGCTTCCCTTCAGAAACAATGGCGTCTGCTACTCTCCTCAAATCGTCTTTCCTTCCCAAGAAGTCCGAATGGGGCGTCACACGCCAAGCTGCGGCTCCCAAGCCCATGACCGTCTCCATGGTTGTCCGTGCCAGCGCGTATGCCGATGAGCTTATCAAAACCGCGAAAACTATCGCATCACCAGGAAGGGGTATCCTCGCCATGGATGAGTCGAACGCCACCTGTGGCAAGAGACTTGCTTCGATTGGCCTTGAGAACACTGAGGCTAACCGCCAGGCTTACCGGACCCTCCTTGTCACTCCCCCAGGCCTGGGAAATTACATCTCTGGTGCTATCCTCTT…
PTA.2912.C1	ACTCCCAATTGATGAAGGAATGAACCCTCATCTATCCCTCTCTGAACATGAGCAAGACAC[T/C]GTTGAGGCTGCTTCATCGCCTAAGAAAGGTCAAAGCTATTCACTGTCAGGTCAAGAGAAG	LG_4	51.327		>PTA.2912.C1	GGGAGATAGTTCAGTCCCAGTGACTAATCCAAAGAAGGAATCAAGACCTGCGTTTGAAGATAACATTGTTCTTGGTGTAGCTCTTGATGGCTCCAAGAGGACACTCCCAATTGATGAAGGAATGAACCCTCATCTATCCCTCTCTGAACATGAGCAAGACACTGTTGAGGCTGCTTCATCGCCTAAGAAAGGTCAAAGCTATTCACTGTCAGGTCAAGAGAAGGCTGACCAAAGGAATCCTGACAGGTGATCCATGCCGAAGTATATATCTTTACCAGTGATGAAAATGATATTTGTCACCAAGCCAACCTTTTTTGTGCGCTTGTGCAAATGCGATCTGTCACTTGGCTCGCTTATATATGTTTAAGATATATAAAACGTCAGTGGTACTTGTTTTGT…
PTA.523.C1	TCGATGAGCTCATTGTTGAGGACTCCTGGAAGCGTCAAGTTGGCGGGGGCTAAAGCTGGT[A/T]GACTTTTCGGCATGAAAGGCTCTGTGCTGCATCTGAACTTTGCCCTCGGAGCTATCCTCT	LG_4	51.404		>PTA.523.C1	GACAGGCGTTCATTTGTCCAGGCTCCAGGTCCGCTCCCCACTTCCCCTCGTCCTTCCTATCGCTATTCTCCCAAGCCCGCGGCGGCGAAACCCTAGAGACGGGAGCACTCGGCGGCGGGAGCCATGGCGGACGATGATTATGAGGCTGATATGGGATACGAGGATGAGCCTCCAGAAGCTGATATTGAGGATGGGGTTGAAGAAGATCCTGAGAACAATGAGGATGCCCCTGATGACGTGGTAGGGGGTGAAGGTGAAGAAAAGGAACAGGATAAGACTCCGCGTCCGCGCCATACAACAAAATATATGACCAAGTATGAGCGTGCGCGCATCCTCGGTACACGTGCTTTGCAGATAAGCATGAATGCTCCAGTTATGGTTGAGCTTGAGGGAGAAACT…
rg1_010c_h06	TGCTGGAGAAATCAAATCTTTTTCAACAGATGGTTGGGTTGCCCCAAAGTTAGCTAAGCG[A/G]ATGGATAAGTTCATGCAATATTTGATTGTTGCTGGTAAGAAAGCCTTGGAAAATGGTGGA	LG_4	51.46		>rg1_010c_h06	GGCCCATTGCTGCTTCTTTGCATCCTGAAAGAGGACCTGTGGAAAACAAGAAGTCTGATACCAAACAGCGGAGGGTCGTTGTTACGGGTATGGGTGTTGTGACTCCATTAGGCCATGAGCCTGATGAGTTTTACAACAACCTTCTACAGGGTGTCAGTGGAATAAGTGAGATAGAAGCATTTGACTGCTCCAGCTATCCCACGAGAATTGCTGGAGAAATCAAATCTTTTTCAACAGATGGTTGGGTTGCCCCAAAGTTAGCTAAGCGAATGGATAAGTTCATGCAATATTTGATTGTTGCTGGTAAGAAAGCCTTGGAAAATGGTGGAATCACTGAAGATATCATGAATGAGTTGGACAAATCGAGATGTGGAGTTCTAATTGGATCTGCTATGGGTG…
PTA.946.C1	TGTGGACGGTCCCTTCTCAACCTTCCCTCTTCGAAGCTTCGAGAACAACAGCAGGCTGAA[T/C]GGCCCGGAGCTGCAAGGATTGGTTCCTTACGACTTTGGATGTTAGAAGCGCTGATGCACA	LG_4	51.51		>PTA.946.C1	GGCCAAACTCACCAACCTCAAAGTCATTGATTTGTCTAACAATGACTTATGTGGAACAATCCCTGTGGACGGTCCCTTCTCAACCTTCCCTCTTCGAAGCTTCGAGAACAACAGCAGGCTGAACGGCCCGGAGCTGCAAGGATTGGTTCCTTACGACTTTGGATGTTAGAAGCGCTGATGCACAATAATGCATGTGGAAGGAAGCCGGTACAAATAGTAGGAAACCCAGCACTAGAATATCTCGTTTGTGATACACGCAGCAGAGATGGAGATGGTATGTAGTGCAGGGGTCCAGGGTAATGTACTCAGACAGCATAAAGAAAGAAGCGAGTGTGAGAAGTTCTACTATATCAGTACAGTTATTGTATTGTCTAAATTGTAAGCTGCTTTACTACAGCA…
PTA.491.C1	GTTACTGTGCGCCAAAAGCAAGGGAGGCAGCTTAGGCCTTGGTCTTCTTGGGCACTGCCA[A/G]GCGCTCCCTGAAATCATCCTCCATGAGTACCAAGCCGTCGCGCAGGACGATCTTGGGCTC	LG_4	51.821		>PTA.491.C1	CAATACCAAGCCCAAAATGGCATCAATAACATTGCTATAATAATCGATTTAGGGAAGTGCACAGGCTACAAACATAAGGATCACAAGTTCCGCAAAAGCGGGAGTAACACAAACAGACAGCCAGCCCCGTATGAAGTGTCTAATAGTACAATCTTTCAAGTTGAACGCATGACGAAGGTGTAATTGGTTTATTGGAACTCAAACTCCGACGGAAACGAATAATGGTGAACCCACCCCAACTATGAGTATGCTCCGATCCAGTGAACCGGTGTGTTACTGTGCGCCAAAAGCAAGGGAGGCAGCTTAGGCCTTGGTCTTCTTGGGCACTGCCAGGCGCTCCCTGAAATCATCCTCCATGAGTACCAAGCCGTCGCGCAGGACGATCTTGGGCTCCCAGTC…
PTA.1021.C1	CCATGAAACTGTGGACTTTGATGTACACGTTGGTCATTTTTCATATTTTGACCAACATGC[C/G]AAAGATGAGCATTTTAGTCCTTTGTTTGAACAAATTGCTAAGCTGGATGAAGCTCTCTAC	LG_4	51.841		>PTA.1024.C1	GCATTCAGGTGGAGAGAATCTATTGGTCCATGGGAAGAGAGGCCTGGACACTTTGGAGATGTTTGGCATTACTGGACTGACGATGGCCTTGGATATTATGAGTTTCTTCAGCTTTCTGAAGACCTGGGTGCTGCTCCAATCTGGGTATTCAACAATGGAATCAGCCACAATGATGAAGTTAGTACCGCTGCTATTGCGCCTTTTGTAAAGGACGTATTGGACAGTCTAGAATTCGCAAGGGGGACTGCAAACTCAACATGGGGCTCTGTTAGAGCTGCAATGGGGCATCCAGAACCATTCCCAGTCAAGTATGTTGCAATTGGAAATGAAGATTGTGGGAAGAAATACTACCTCGGTAATTATCTCAAGTTCTACAATGCTATAAGAGAAGCCTATCCA…
PTA.1188.C1	TATGGTAACAGAGGTAGGAACAAAAAGAGACAAGTCCACTTTGGATGACACAACCAACAG[A/G]ATCAACAAGTTACTATTCAAGGTTAGATCTATACGGATGTGTGGCTCTTTGGCCTTAAAC	LG_4	52.371		>PTA.1188.C1	GGCGCCGCACCACACAGCCCAGCGATCCAGCCATCAAATTCCCTCTCCTAGTCGCGGAGGCGGGAGATTCGCAAGGCATGGCGGAGGAGCAGTTCCTGGCCGCGGCACTGGACGCCGCCAAGAGCGCCGGCGAGATCATCCGCAAGGGCTTTTACCTCACCAAGAATGTGGAGCACAAGGGCCAGGTCGATTTGGTCACCGAGACTGACAAGGCCTGCGAGGACCTCATCTTCAACCATCTACGGAAGCTCTACCCGGACCACAAGTTCATCGGCGAGGAGACGTCCGCGGCGCTTGGATCCACCGCCGATCTAACAGACGAACCAACCTGGATCGTCGACCCCCTCGACGGCACCACCAATTTCGTCCATGGATTCCCTTTTGTGAGCGTCTCCATTG…
PTA.502.C3	TTGCTCGCTCTGCTATGCTCTGGTCTTGGTGTCCTTGCTTGCTTGTGTGCATGTGTGTCT[A/C]TGTAATTGCTTCATCTATGGAGTGATGAATTAATATATAGTAAGAAAAACAGGTTTGGTG	LG_4	53.21		>PTA.502.C3	GGTACGCCTGCAGGTACCCGGGAATTCGGCCATTACGGCCGGGGATTCAATTCACTTGTGCTCATCATCTTCTCCGATCCAACTAACGCTCATCTTTCTTCTCATTAACCTCAAGTTAGATATTTGGAGGATGTCTTGCAGCTGTGGATCAAGCTGCGGCTGCGGCTCAAACTGCAAGTGCGGGAAGATGTACCCTGACCTGGACGAGCAGGCCAGCAGCACCACCCAGGCCCAGGCCGTGGTCGTCGTCGGTGTGGCTCATGAGAACAAGGCTGGGCAGTTTGAGATGGCCTCCGGCGAGTCCAGTGAGGGCTGCAGCTGCGGCTCCAACTGCAAGTGCAACCCCTGCAACTGTTAAGTTGCACCTGTGGTTGTCTGATGGTGTGAGATTATACGTGA…
PTA.1758.C1	AATGCCGTGATCAGATAAAAAGAACCATCACGACAGGCACTGCTTACAGAGAGGCTTTAT[A/G]GCCCACTCTCATATTTACCCTTTCGTATGCGTACTCCTTTACTCGCTCGGCGGTGGCACC	LG_4	53.842		>PTA.1758.C1	TCGCAAACTAGTTGCATTTCCCATTGACAATGTGTCTGGCTTTGAAAGCCTTATTCTAAAGTTATACATCAACCAGGCGAACAAACCTGACGAATGCATCGTTGCATTCCGTCAGGTTGCGACCAAGCAAAGCATGAATGCCGTGATCAGATAAAAAGAACCATCACGACAGGCACTGCTTACAGAGAGGCTTTATGGCCCACTCTCATATTTACCCTTTCGTATGCGTACTCCTTTACTCGCTCGGCGGTGGCACCGCCGCCGACGACAACAAGTTGGATGAAGTGGACAGTGGCTCATGGACGACGGTGCTGGTGAAAAGAAGATCGGTTGGCTGTTCAGCTGCAGCATCACGGCCCCAAGCACCTCCGTCAGCAGTTTCTTGAACTCCGCTTCGTC…
PTA.609.C3	ATCAGAACGTCTTGCGAAGTACAACCAGCTTCTTAGGATCGAGGAAGAGCTTGGAGCCGC[T/C]GCCGTGTACGCTGGACTCAAGTTCCGCGCACCAGTGGAGCCCTACTAGATGGGTATTGAA	LG_4	54.331		>PTA.609.C3	GGTGCTGGCTGGGGTGTGATGACCAGTCACCGGAGTGGTGAAACTGAGGATACATTCATTGCTGATTTGGCTGTTGGTTTATCTACGGGCCAGATCAAGACCGGAGCACCTTGCAGATCAGAACGTCTTGCGAAGTACAACCAGCTTCTTAGGATCGAGGAAGAGCTTGGAGCCGCCGCCGTGTACGCTGGACTCAAGTTCCGCGCACCAGTGGAGCCCTACTAGATGGGTATTGAAGGAGCCCTTCTGTTCCTAAATTTTCTCAAAATGTGTCAGTACAATCTTAACTTACCTGGTGCCCAGATTGTAGGATCTGGGCAATAATTTCCCAGTCACGTGGGTACACGAAACAATTTTAATCTTGATATTTGGCTGGAGCTTACGTGTTTTCGATGGACC…
rg5_006d_f03	CAGGTTTTGCACCGGAGCTGGCACTGTCACTGTGGTAATTGGCAGTGGTGAGTCTGAAGT[T/G]TCAAAGTGTGTAAACTGCGATGGCATTGGTTCTTTGACATGCACCACATGCCAAGGTAGT	LG_4	54.41		>rg5_006d_f03	ATAGGTATCCCGATTTTCTACGAGAATCAAATCGACAATTCTGCTAAGAGGGACAACAAGCAGCCGTGCTTCCCCTGCAGCGGCACTGGCGCGCAGGTATGCAGGTTTTGCACCGGAGCTGGCACTGTCACTGTGGTAATTGGCAGTGGTGAGTCTGAAGTTTCAAAGTGTGTAAACTGCGATGGCATTGGTTCTTTGACATGCACCACATGCCAAGGTAGTGGCATTCAACCACGCTATCTTGATCGCAGGGAGTTCAAGGACGATGATGATTGATGTATTTGTCTTTACTGGCTAACGACAGTATGGTAAGGAATCTGATCCAAGGATGATACTACATACTCGGTGGAGATGTATCCGTCTGGACTGATCTGATCGTTTTGTGTTTTATTGTTTATT…
PTA.609.C1	ATCTGGAGATAGCCTGAAGAATGTGTACAAGTCATTTGTTGATGAATACCCAATTGTCTC[C/G]ATTGAGGACCCATTTGATCAGGATGACTGGGTTCACTATGCTAAGATGACTGCGGAAATT	LG_4	54.486		>PTA.609.C2	GAGCCTGAAGAATGTGTACAAGTCATTTGTTGATGAATACCCAATTGTCTCCATTGAGGACCCATTTGATCAGGATGACTGGGTTCACTATGCTAAGATGACTGCGGAAATTGGAGAGCAAGTGCAGATTGTCGGAGATGACCTCCTTGTCACGAACCCAACTAGGGTTGCAAAGGCGATTGAAGAGAAGTCATGCAATGCTCTTCTCCTCAAGGTTAACCAAATTGGATCTGTGACCGAGAGCATTGAGGCTGTGAGAATGTCAAAACGTGCTGGCTGGGGTGTGATGACCAGTCACCGGAGTGGTGAAACTGAGGATACATTCATTGCTGATTTGGCGGTTGGCTTATCTACGGGCCAGATCAAGACCGGAGCACCTTGCAGATCTGAACGTCTCGC…
PTA.594.C1	TGGTACCACCTCAGTGCCCTCACACGGTTGCATGCCAAGGATGCCAGTGACAGCACTCAC[A/G]GCCTCAGCCAAGCTCTCTCTAGCACCAAGTCCATACTCATCGACACGTTCACTTTCAGGG	LG_4	55.16		>PTA.594.C1	CACTTTTCTGGGAGCAACACCAAGGAAGTGAGTAAGAGCATTTTGTAACACCAAAGCATCAACAGGTACAATACTCTATATTCTTACAAGACTGGAGACTATTTTCTTTCTGACATTAAACTGAAGACTATTTACCAGCTCTACACAAGTTTTGTTTGGTAGGAGTTGGGTGATCCGCTTTAGCCGCTGGCAACAATTTCGTGGATCTTGTCACTGACTTCAGGGTCGTCTGACCTGACCGCCAGCTTCATCGCCACTTCCTTGGGCCCGCTTAGTCCAAATGATAACCTGACAAGAACCTTCACGTCCCCGATAAATACGCCAGATAGCAAGCAAATGTGCGATCTTGCATTGCTTGGTACCACCTCAGTGCCCTCACACGGTTGCATGCCAAGGATG…
PTA.32.C6	TCCACGGAGGACCTCCTGAAGCAGATCGACTTCCTCATCCGCTCCAAGTGGGTTCCCTGC[T/C]TGGAGTTCAGCAAGGTCGGCTTCGTCTTCCGCGAGTTCGGCAGCACTCCCGGATACTACG	LG_4	55.473		>PTA.32.C6	GGCCTCAGGCATAGCCCAGCTAGTTATCTCATTCTCTCCTTACCAATAATACTTAGCACCATGGCCCCCGCGGTGATGGCTTCGTCAGCCACCTCCGTCGCGCCCTTCCAGGGCCTCAAGTCCACCGCTGGCCTCCCGGTCAGCCGCCGCAGCAACGCTCGCCTCGGCAGCGTCAGCAACGGCGGAAGGATTAGGTGCATGCAGGTGTGGCCGATTGAGGGCATCAAGAAGTTCGAGACCCTTTCCTACCTGCCACCGCTGTCCACGGAGGACCTCCTGAAGCAGATCGACTTCCTCATCCGCTCCAAGTGGGTTCCCTGCCTGGAGTTCAGCAAGGTCGGCTTCGTCTTCCGCGAGTTCGGCAGCACTCCCGGATACTACGACGGCAGGTACTGGACA…
r_005d_h01	AGTAGCGTGGGCTGTCTTCAAGATCAGGAAGGCCTTCGACCCAAAGGGCCAGCTGAAGAA[A/G]TCGTCCCTCGCGAGCTCAGCAGCCCACGCTGTGGCGAAACAATCAATGAGTCGGCAAAAG	LG_4	55.624		>r_005d_h01	CGGCCATTACGGCCGGGGGGCCAACGGGAAGCCTACGCAGGTCAAGCCCAGCTCACTCAGGAGGATGAAGAGAGCTAGAAGGATAACTCAAATGTCCAACAATGTGGCAAACTCAATCCTCTCAGGTGTTCTCAAGGTCTCGGGATTTGTTGCCAACACCTTGATCAACTCCAAACCTACCCGGAAGTTCTTTAAATTAATGCCTGGTGAAGTTATTCTTGCTTCACTCGACGGGTTTGGTAAAGTATGTGATGCTGTTGAGGTGTCTGGCAAGAACGTGATGCAAACGTCTTCTGTTGTCACAACTTCAGTTGTAACACACAGGTACGGTGACCAAGCAGGAGAGATAACACAGGACTACCTTCACGCCACCGGGAATGCTCTGGGAGTAGCGTGGGC…
PTA.2575.C1	AGGACCAATCACAAATGACCCCATGAGCTGCTCACTCGAAACACGGGTGATGAGAGGAAT[T/C]AGTGCAAATGGAATCTGTATGGACTGAAGTACATTGAGTGACTCATTCAGAACGTCCATG	LG_4	59.067		>PTA.2575.C1	ACTAAACCATCTACTGTATTACCACCCCAAATACATGAATGTTGGTGCTGTTTAGTTTAAGCCCAATCCTAAAGGGGAAAACTGCTAATCCAGAAATACAATTATACAACAGCAATGATATACAATATAGACTTCTCCCCTGGAGCTAATACAAATAGGCAGCCGTACAAGGTGTACACTGGGGAGCAGCTTTCTTCCAGTATTATCCGCTTCAGTTCATCTTGATGAATGAACATGGCAGTCTCGAAGGCTCTCATGAGCTCTTCGAGACTGATGAGCGAAGGCGAGAATACAGGGTGGTGTTTCTCACGATAAGATAGACGACGAATGCGAGGTAAACAGCCAGCACAACCGACAAGCTTGAGCGAACAAATGTGCCCCGGACTTCATCGGTATAGA…
PTA.533.C1	CTGGGGCATGGACTTCACCACTGACAAGCTCAGGTCTCTTGTGAGGAAATGGCAGTCTCT[T/G]ATTGAGGCTCATGTGGACGTGAAGACTACTGACAACTACATGCTCCGCATGTTCTGCATT	LG_4	59.476		>PTA.533.C1	TACCCGGGAATTCGGCCATTACGGCCGGGGGCGCCCAAGTATCCCGACGCTCTAGCCACCAGACGCCGCAGCGCCGCCATTCTCCGAGCCAGCGGCAACCATGGCGGTCGGCAAGAACAAGAGGATATCCAAGGGGAGGAAGGGTTCTAAGAAGAAGGCCGTCGATCCTTTCACCAAGAAGCAGTGGTACGACATCAAGGCGCCGCTGATTTTCAGCCAGCGCAACATCGGGAAGACTCTCGTGTCCAGGACACAGGGTACCAAGATTGCCTCTGAGGGTCTCAAGCACAGGGTTTTTGAAGTATCCCTAGCTGATCTTAACAACGATGAGGACCAGGCTTACAGGAAGATCAGACTCCGTGCTGAGGATGTCCAGGGGATGAATGTCCTTACAAACTT…
PTA.1629.C1	TTTCGACACCATCCAGCCATTCGAATGGTCTATGGTGGCATCAATTGCACCATCTCTTAT[A/G]GCCTTGGATACAATGCTCTCCGCATCAGCAACAGGATCTGCAGAGACTAGCCTTAGCTTC	LG_4	62.431		>PTA.1629.C1	TCAACATGGAATTACAGAAGATGTAAAAAAGTTTACATGATTCAAACATCCCTACAGTGGGAGAAATCGGTGATTTCGGGGCTTAAAGTCAACAATTCAAAAAGTGATCAACTAAAAATCATCATCATCCTCCTCAGCCATGTGTTTTGCCAGCTCTTCCTCCTGCTGGAGCCTTTCTCGGCGCTTCTCAGCACTCTCCTTTTCCTTGTGAGAATTCGGAGGGAACCTCATTGCCTTGACCGCTTCATTATGCATGTTGAGGCAGAATGCAATCCTGGAGTTGAATGCAGCCTGGGGTTCATTCGTCGAGTAGACATCACCAGTTTCTTTCGACACCATCCAGCCATTCGAATGGTCTATGGTGGCATCAATTGCACCATCTCTTATGGCCTTGGATAC…
EXP15	CGACGCCTCCGGCACCATGGGTAAGTTCACCACAGCCTGCAGCTCTATATTTTAGCTGTGGAGCGGTTAAGCAAGCAGTG[C/A]GTGCGCAGGTGGGGCGTGCGGGTACGGGAACCTGTACTGGTCGGGGTACGGGACGCGCACGGCGGCGCTGAGCTCGGCGCTGTTCAACGACGGCGCGTC	LG_4	63.599		>EXP15	GCCATTCCTGATAGATCACCGACCTGCTGCTACAAGCGCAATTGTAGCTGAGCGATGCAGTGCGTGCGTGCATGCACCGGCCGGCAGGGTTAATTCCAATCGATCGAACGCTCACTCGCTCCCGCTAGTGTAGTATTTAAGAACCGTGCGTACGCGTGTACAGTTGATTGCTTCAGATTAATTTTCACTACTTATCACACTCTCACTGTCACTGACGCTCACTGCCAAGTCAGAAATGGAGATCACGCGGAGTAGTAAACCGTGGAGCTTTCTGCTGTTCGTCGTCACCGCGGCGTCTCGCTTCCCGGCAACCACGGCGGGCTGGTCGAAGGGCTCCGCCACGTTCTACGGCGGCAGCGACGCCTCCGGCACCATGGGTAAGTTCGCCACAGCCTGCAG…
PTA.600.C1	GGAGCAAATAAAGATATCTGAATCCAAAATCCGGGAATGGTCACGTGGAAAAGAAGGAAA[T/C]ATTCGGTCATTGCTTTCCACACTGCAACTTGTTCTGTGGCCTGAGAGTGGATGGAAACCA	LG_4	63.663		>PTA.600.C1	GGAAAAAGATGGAAATGTTATTGGAATTAGAAGCTTCCCTCAAGTTGTTCTGCAAGGCATTGACCTAATTGATGAGGAAGAAAGCATGTCAACCGCCACGGCTGCATCAAAAAGTCAGACCGACTATGAAGATTACAAGTCTGGGAAGGATGACTTGTTTGAAAGAAAACATAGTATAAACTCAACAACCAAGGATGAAGCTATTTCTTTAGTCTTTGATGAGTACATGCAGGGTGCTAAAACCAAAGAAACAGGAACAAAGTCTGGTACCAGTAATGCGAAGAGCAATGTATCAGCAGCTAGCCCTAGCACACAGCGTTCACGACCACCTTCAGGAGAGAAAAGTCGTGGTACCAGAGTGCTGAAGGATTTCATCAAAATATTTAGTCCTGAGAGCTC…
PTA.161.C2	CTTCAAGGCTTGCCTCAGGAAGTCCCCTGTGGCCAAGGATGTTGATCTGGATGCTCTCGC[C/G]AAGTACACCCAAGGGTTCAGTGGTGCTGATATCACTGAAATTTGCCAGCGTTCTTGCAAA	LG_4	63.924		>PTA.161.C2	GGAACTTGTTTGATGCCTCCTTGAAGCCATACTTCCTTGAAGCTTACCGCCCTTTGAGAAAGGGAGACCTTTTCCTTGTGAGGGGTGGAATGAGGAGTGTGGAATTCAAAGTTATAGAGACTGACCCTGCAGAGTATTGCATCGTCGCACCTGACACTGAGATCTTCTGTGATGGTGAGCCTATTAAGAGGGAGGACGAGGAAAGGCTCGATGAGGTTGGCTATGATGATGTTGGTGGAGTTAGGAAGCAAATGGCCCAGATCAGAGAACTGGTTGAACTCCCACTGCGTCATCCTCAGCTCTTCAAGTCTATTGGCGTGAAGCCTCCTAAGGGCATATTGCTGTTTGGACCACCTGGCTCTGGCAAGACCCTTATCGCTAGAGCTGTTGCTAATGAAA…
PTA.889.C1	TGAGGACGGCTGTCACAGTGTACTTCTACCACCATCCTGTATCAGTAAGCAGTAGTTTGC[A/G]CAAGACCTGCTTAAAATCATCCCTGGAAACTTCACATGCCAATGTTTGTAGTAGTACAAT	LG_4	64.398		>PTA.889.C1	GACCTCTCCTTGTTTCCGTCCAGCTTCATCAGGCTTTGGCGAGGGTTCGGTCCAGACCGAGGAGGAAGACAGAGCAGCAGCGCGCGCGAGACCGCAAGAGGCTGCGGACATGGAGAACGAGTTCCAGGATGGCAAGGAAGAGGTCATCGAAGCATGGTACATGGATGACAGTGAAGAAGACCAGAGGCTTCCTCATCACCGTGAGCCCAAAGAGTTCATTCCTCTCAACAAACTTTCAGAGTTGGGTGTAGTAAGCTGGCGCCTGAATGCTGATGACTGGGAGAAAGATGAGAATCTCAAGAAAATCCGTGAGGCCAGGGGATATTCTTATGTGGACATTTGTGATGTGTGTCCCGAGAAGTTGCCAAACTATGAGGTCAAGATAAAGAATTTCTTCGA…
EDR-2	GAGGAGTTCACCCAGATCTCTTGGGACACAGGGGGGCTCTGCGTCTC[T/C]GGATGAGAGGGGGCTACAAGCCTTTGGACGGTCTTCAGAGCAGTTGTTAGCTGTGCGAATGAAGGGCGCAGA	LG_4	64.688		>EDR-2	CCCTTCACATATTCACATGGGACGCATCTTAGTTTGACACCATGAGCTCTCACTGCTTCCCAAAGGGTACGCACAGGCACAATTGTGATGCACAACGGGAAAAGACAGACTGGATCTGTTCTGCCAACCGTTGCTTCATGGGCGACTCTGTAAATACTCTTTTTTTTTTTTTTTAGAACGACTCTGTAAATACTCTGTGGCTGCCACGGGAGCTTTGTCGCGGCAGCACATCATGATATGTCTACCACATCTGGGGCGCTCAATCTATCTACACAATACGCCCACATTTGGGGGCCGCAACAAGCAACAGTTCTACGAAACTGGAAGTTCTGAATGCCTCCCGTCATGGGGTAGAGGAGTTCACCCAGATCTCTTGGGACACAGGGGGGCTCTGCGTCT…
PTA.1099.C1	GATGCCTGTCGATGTATTAGCAAAATGGATAGCAGACAAAGCGCAAATATACACGCAGCA[T/C]GCGTACATGAGACCCCTTGGTGTAGTTGCTATGGTCTTGGGCTATGACGAAGAGAAAAAT	LG_4	65.89		>PTA.1099.C1	GACACAACACAAACTCCCGAGAGAGCAAGCCACACACCCAGCTCCAGCTCCAGCTCCGGCGAGATCTCCGGCGACTTCGAGATGAGCCGCGGATCGGGTGCGGGCTACGACCGCCACATCACCATCTTCTCCCCCGAAGGCAGACTCTATCAAGTCGAGTACGCGTTCAAGGCGGTCAAGTCGTCGGGGGTCACCTCGATCGGCGTGCGCGGCAAGGACTCCGTCTGCGTCGTAACCCAGAAGAAAGTGCCGGATAAGCTGCTGGACGACACGAGCATCACACACTTGTTCCCAATTACCAAGTACACCGGTTTGCTTGCAACCGGCCTCACAGCTGATGCAAGGTCCTTGGTCTCCCAAGCAAGAAACGAAGCAGCTGAGTTTCGTAAAAAGTGGGGC…
PTA.1556.C1	CCGAAGTTCCCGTCGCTTCCTAGGTGTATTTAGTTAGCACACAATTCATTCTTAGCACAT[T/G]CTGTGGTATTTTCACACTGTTGTAGAGTTGAACAGGTGATTGAGCTGATATCCATATTGT	LG_4	66.04		>PTA.1556.C1	GAAGGTGAAGTTTGCTATTGGACTTCTTCCAGCAATGCTTGGTGGGCAAGCTTATGTTGAAGCTCAAGATGGCTTAACCGTTTCAGAGTGGATGGAAAAGCAGGGTGTTCCTGATCGAGTCAACGATGAGGTTTTTATTGCAATGTCCAAGGCACTCAATTTCATAAACCCTGATGAGTTATCCATGCAGTGCATTCTTATTGCTCTAAACCGATTTCTCCAGGAGAAGCATGGCTCAAAAATGGCATTCTTGGATGGCAATCCACCTGAAAGGCTATGTATGCCTATTGTCAACCACATTCAGTCTTTGGGTGGTGAGGTCCGCCTGAACTCTCGTATTAAGAAAATTGAACTGAACCCTGACGGGACCGTGAAGCACTTTGCATTGAGTGATGGGAC…
PTA.2597.C1	CATGTTTTAACCTTGGTTTAACCTATGAAGATGAAGGGGGTAGTTCATCAGCACTTGAAG[T/C]TGCTGAATGTTTTGAGACGGCTGCTCTTCTGGAAGAAACGGCCCCGCCGGAACCTTTCAG	LG_4	66.239		>PTA.2597.C1	GAAAATAAAAGCTATCAATGCATATTCCCCCTTGGCTTATCATTCTACAGGAAAGCTACATGAGGCAAGAGGGTTTCTCAAGGAAGCTCTTGGAGCATACTCCACAGCATTAGACCTTGAACCTAAGCACGTACCAAGTTTGATATCAGCCGCCGTTGCTCTTCGGCAGCTTGGCGGGAGGCCCTTGCCTGCCGCAAGGACCTTCCTAACTGACGCGCTGAGACTGGACAGAACAAATCATGTTGCATGTTTTAACCTTGGTTTAACCTATGAAGATGAAGGGGGTAGTTCATCAGCACTTGAAGTTGCTGAATGTTTTGAGACGGCTGCTCTTCTGGAAGAAACGGCCCCGCCGGAACCTTTCAGATGACATCGCATTAGTATTTTTATAGGGAATAA…
PTA.1455.C1	AACGCTACTCCATCCAGCTTCCTACCGATGTGAAGGAGATCAAGCCTGGCCAAGATGTCA[T/C]GGTCACAACCGATGATGGAAAGTCGTTCACGTGCACACTCCGCTTTGACACTGAGGTGGA	LG_4	71.15		>PTA.1455.C1	GTACCCATGGGATCCAACATCAACATACATCCACGGGCCTCCTTATTTCAAGGATATGACAATGACCCCTCCTGGGGCACGGCCTGTGAAAGATGCATATTGTCTTCTCAATTTTGGTGACAGTATCACAACTGATCACATATCCCCTGCTGGAAGCATCCACCCAGACAGCCCAGCTGCCAAATTCTTGAAGGAGCGCAATGTTGAAAGGAAGGACTTCAACTCATATGGCAGTCGAAGAGGGAACGATGAGATCATGGCTAGGGGAACTTTTGCCAACATTCGTCTTGTGAACAAGTTCTTGAAGGGAGAGGTTGGGGCGAAAACCATCCATGTTCCATCAGGGGAGAAGCTTGCTGTATTTGATGCTGCTATGAAATACAAGAATGAAGGACATGA…
PTA.475.C1	GCCAACTTCTTTCGGAGCTGGGAATATGACTTGGTGCAAGGTTGGCCATGCTCTCTTTGA[A/C]GGTGGACTGTCTCGGTTAGCATCACTTGTATTTGTGCTGGCTGAAGCGCCCATCTAGAGA	LG_4	71.984		>PTA.475.C1	TGCAGGTACCCGGGAATTCGGCCATTACGGCCGGGTGGAAAGCCAGGCCGCACTTGTAGCAAGTAGGAAATCTTTGAACAGACGTGAAGGTGCATTGGAGATTTCACATGAGATGCTTGAAAGACTAGAGGCTCACCTCACAGCGTCTGGCAAGATAATGGTAACAGCAAATATGAGGGGCAACAGTGCAGAAGAAGTGGCAGAGAGAGTTCTCAAACAACCGTCATTATGTGGATTACAGGGCCCAACTATAAGTCCAGTGTATTGCAGTCTTGATGGCAATGTCGCTGTTGACTACTATGCTATTAATATAGTAGTTCCACAAAAGTCACTATACAAGTCTATTCAGCAACTGAGATCCATTGGTGGTAGCGGAGTCCTGGTGTCAAAACTGACCTA…
rg1_006a_a09	CCCTATGGCCTTGGTTTTGTACCATTCTTGCCAACTCAATTATCTTAGGAGTTAGATAGG[T/G]ATTTTGTATGCTGCTCCTCAGATGTACCGAACAAGTGACATGTACTATTTCCCCATCAGA	LG_4	79.007		>rg1_006a_a09	GGGGGGAAAATGTATCTGTTATTACTGGGAACAACTGCTCTTAGCTTGGTAACAACTCCCCTTATTTTTAAACTAATTCCTGTGGTAATGCACCTTGGCATTCTGATGCGTTGGTTCCCCTCAGAAAGCGGTGTACGGAATGAGGAAAAAGCAACCATGCTTGATGTTTACAACAGAACGCTCTAACAGCAAAGCCAAGACATTCATTCCACTGACATCGATTTATTTGTGCACCGACTCTTTGCACATGCCGCAGAACACTGCACAAACAGTTCCATCGTTTTCTTCCATGGCAGCATAGCGGGGGCATGACGGGGTGACTAGATGACAGTTCGAATGGCCCAGGAGTGGTTCATATAGCAATTAAATCCAAGAACTGAGTTTGTACATACTGTACAT…
PTA.2410.C1	TGTCTTCTGGTTCCATATCTTCGGATGATACCGCGGGGTACTGTATATTTTTCTGGAACT[A/C]AAATCAACTGCCCATCTCTTGTACTCAAAGACGGCGCTCTTTTTTGCCAGCGCAAGTACA	LG_4	82.086		>PTA.2410.C1	GGAACTCCAAATTATGTTGCACCTGAGGTTCTTGCTGATAAAGGTTATGATGGTATGGCTGCTGACGTGTGGTCCTGCGGCATAATCTTATTTGTTCTTATGGCTGGGTATTTGCCCTTTGATGACCCCAACTTGATGACTCTGTATAAAATGATCACTAGAGCTAATGTTTCTTGTCCACCATGGTTGTCTACCGGTGCAAGGAATCTTATTAAGCGCATTATCGATCCCAATCCTCGGACTAGGATAACAATTGCAGAAATTCTAGAAGATGAATGGTTCAAAAAGGACTATAAACCGCCACAGTTTGAGCAAAATGAGGATGTGAGCCTTGAAGATGTCGATGCCGCATTCAATAGTTCCGAGGAACATCTTGTGGCTGAGAAAAGAGAGAAACCA…
PTA.3084.C1	TTGGAGACCAGCTATTACTGTGAAGCAGATTCTTGTTGGAATTCAGGACTTGCTTGATCA[A/G]CCAAACCCTGCTGACCCTGCTCAGACAGATGGTTATCACCTTTTTATCCAGGATCCAGCT	LG_4	84.835		>PTA.3084.C1	CCTGCAGGTACCCGGGAATTCGGCCATTACGGCCGGGGACGCGCTTGACGACTCCACTCTCCCCCACCCCGCCCCGAACCAAACCGGAGCGCCGCCGCCGCCGCACCATGTCGTCCGGGGGGATCGCGCGCGGCCGCCTCGCCGAGGAGCGCAAGGCGTGGCGGAAGAACCACCCCCACGGCTTCGTCGCCAAGCCCGAGACGGTGGCCGACGGCACCGTCAACCTCATGGTCTGGCACTGCACCATCCCCGGCAAGCAAGGGACTGATTGGGAAGGAGGATACTTCCCTCTTACCCTTCATTTCAGTGAGGATTACCCTAGCAAACCTCCCAAGTGCAAGTTCCCAGCAAACTTCTTCCACCCGAATGTTTATCCTTCAGGAACAGTCTGCCTTTCAA…
r_004d_b05	TAATTATAGGCTCCATACCCTTTTTGTATTGTAAAACATACACACGCTACTCAAGTAGCC[A/T]TCCAGATCAAATGGCTGTATGCCTGTATCTACTGCCATT	LG_4	101.748		>r_004d_b05	GCCTGCAGGTACCCGGGAATTCGGCCATTACGGCCGGGGTTGCGGATATAGTTTCAGTCTCTACATGCTCTGACCTTACGCTGCCGCCTGGTGCTGGTCTTTGTATAAACACAACTCATGGGCCCGTGTTCTTGGTTGCTGAGAGCTGGGAGTCCCTTGATGGCTGGCTAGACGCTATACGCCTCGTGTACACCATATTTGCTAGAGGGAGGAGTGATGTCCTGGCAGGCATCATCACCGGCTGATGATGGTGTCTTTTGTTGTATGTGTGACTGGGTAGAGCAACATATATCATGTATTCTTGTCAATTCAACCCCCTGCACTTGATTTTTATGTATCCCCTCGACTGCTCCGATGTGTATTATTTCACAGCTTGTGTAGAGTGCGGTATTTACCGTC…
PTA.359.C1	CGCTGGGGCCAGCATCGGTGCCGCTCAGGACGACGATGATGATGTTCCGGATCTCGTCCC[A/T]GGAACGACCTTTGAAGAGGCTGCAGAGGAGAAGAAGGAACCTGAAGCGAAGAAGGAACCG	LG_4	109.431		>PTA.359.C1	GAAGAAAAGCAAGAGTGGTTGGCCTCCACAGCCCTATCTACTCCTCCTACTAATCCCCTTTCCCCTGCCCGCCGCCGCCACCGCCACCACCGCCGCCGACGTCGCCTCCCCAAGATGAATGTCGACAAGCTGAAGAAGATGGCCGGTGCCGTGCGCACCGGGGGCAAGGGCAGCGTCCGCAGGAAGAAGAAGGCGGTTCACAAGACCACGACCACTGATGACAAGAGGCTTCAGAGCACCTTGAAAAGAGTAGGAGTCAACACCATTCCTGGTATTGAAGAGGTCAACATCTTCAAGGATGACGTAGTCATCCAGTTTCAGAATCCCAAAGTGCAAGCATCCATTGCTGCAAACACATGGGTGGTCAGTGGAACACCACAGACGAAAAAGCTGCAAGAT…
PTA.684.C2	ATCCTTCTTCTTGATGGCATAGCTGTTGGATGAGCCCTTGGCGGCGTTGATCAACTCATC[A/G]GCGAGGCACTCGGCGATGGTCTTGATGTTCCTGAAGGCGCTCTCCCTGGCACCCAGTGGT	LG_4	119.16		>PTA.684.C2	GTCCATACATACTGCACCAATTCATAATGCAGGAGCAACAAACAGCAGCAACATCATTCATCAAATAACATCATGCTGGAACAGGAACAGGAACAGACAAGCACCAGGCACATGTCTGCCATCTTACACATTCAACTACTTCATCATTCGATAAACCAAAACCAGTCTAGAGATATCACAGGTAAACAAGCAACACACACTCAAAATCTCTTCCAGCCAACACAAGCCAACCCTCAGATGCACATCCATCTTAACGGTTCGCCTTGGCAACACGCTCAATCTCATCCTTCTTCTTGATGGCATAGCTGTTGGATGAGCCCTTGGCGGCGTTGATCAACTCATCAGCGAGGCACTCGGCGATGGTCTTGATGTTCCTGAAGGCGCTCTCCCTGGCACCCA…
PTA.86.C1	TGATCGCGTCAGGCTTGGCTGGTTTCGTGCTTATGCGATAGGCAATTTTGATGCAAATTG[A/C]AGTGACAAAGTTACAATTGGAGTTGTAATTGTAGGAATTCTGTGCTCATTCTGCACACAG	LG_5	9.159		>PTA.86.C1	CCTGCAGGTACCCGGGAATTCGGCCATTACGGCCGGGGATGGCCGAGTACGCAAGACAAAGAGGATCAGTCTGAAGGTCCCTGCTGGAGTCGATTCTGGAAGCAGGTTGAGGGTCCGTTCAGAGGGGAACGCTGGTCGGAGAGGAGGCCCGCCTGGAGACCTTTACGTTTTTACTGATGTTCTCTCTGATTCTGTTCTCAAGCGAGATGGGACAAACATTCTCCACACATGCAAGGTTTCTTACATTGATGCAATTCTTGGGACAACCGTCAAGGTCCCCACTGTTGATGGGGTAGTTGACCTGAAGATCCCCTCTGGGACTCAGCCGGGCACAACTCTGGTAATGTCCAAGAAAGGTGTCCCACTTCTTGGAAAGTCCAATGCTCGCGGAGACCAGCT…
PTA.53.C1	TTGCCTTCTGGAAATAGTGGATGCAGCAAAGATATCCCATGTAACTTCTAGCTAGTTCCT[C/G]TTTGGAACGGCTCAATAAAGTTCGATCTTTAAATTTGTTAGCTCACATATTATTTGGGAA	LG_5	13.472		>PTA.53.C1	GACCCGCAGGCGTTCCGTGACACTACTGACCTCTTTGTTGAGCGCTACAAGGACAAAGGCATCACTGTTGTTGCTGGTGCTGAAGCCAGAGGATTCATTTTTGGACCTCCCATTGCATTAGCCATAGGCGCAAAGTTTGTTCCGATAAGGAAGCCCAAAAAGTTACCTGGTGAGGTGATATCAGAAGAATATTCTCTGGAATATGGCACCGACAAGATCGAAATGCACGTAGGAGCTGTGCAGCCCAATGACCGGGTTGTTATTGTGGACGATCTAATTGCAACAGGGGGAACCCTATCTGCAGCTGCCAAACTTATTGAGCGTGTTGGAGCAGAGGTGGTTGAGTGTGCCTGTGTTATTGAACTGCCAGAGCTGAAGGGCCGGGACAAGTTGGGCAAC…
PTA.299.C1	AAGCTATTGGCCTTGCACCAAGGGCGATGGAGAAGTGCAAGAACAGAAGCTGAGGAGAGC[A/G]TGAACTGAATGAGATGCAAGAATCAAAATATATATGACTTTGCTTGCTCATCCCTGTATC	LG_5	17.355		>PTA.299.C1	CCGGTCAGGTCGTTCCGGAAGAACATCCTGGCGGAGAAGTCGTCGCCGGCCGCGGCGTTCGTCAAGGTAAGCATGGACGGCGCACCGTACCTGCGTAAGGTGGACCTCAACATGTACAAGACCTACCAGGACCTCTCCAAGGCGCTCGAGAAGATGTTCAGCTCCTTCACCATCGGAAACTGTGGATCTCAAGGGATGAACGGCATGAACGAGAGCAAGCTGATGGATCTGCTCAACGGATCCGAGTACGTCCCGACGTACGAGGACAAGGATGGTGACTGGATGCTTGTCGGTGATGTCCCGTGGGAAATGTTCGTCGAGTCATGCAAGCGCCTCCGGATAATGAAAGGATCAGAAGCTATTGGCCTTGCACCAAGGGCGATGGAGAAGTGCAAGAAC…
PTA.1480.C1	GGTGGACTTCCACGTGATTGGCCACAAGTGCAGCCACTGCAGTTCATACAACACTCGATC[A/G]ACGTCACGGCCTGCAGATTTATCAGAAAGCAGTTCCCCGTCGACAACAGACTCATCTGAA	LG_5	18.836		>PTA.1480.C1	ATGACACAGAGAAAGGGCAGTACCATTGCTATGATTGTGGCATATGCAGGGTTGGTGGCAAGGAAAACTACTTCCACTGTGCAAAGTGTGGGCCTTGCTACGCTGTTGCATTGCGTGATAACCATCAGTGTGTGGAGGACTCAATGAGACAGAACTGCCCAATCTGTTATGAGTATCTATTCGATTCATTAAAAGGGACAAGAGTTCTTACCTGTGGACACACGATGCACATGGATTGTTTTTCTGAGATGGTGGAACATAATAAATACAGTTGTCCAATATGCTCGAAGACAGCTCTTGACATGACGCTTCCCTGGGGCATGTTGGATCAAGAGATTGAAGCAACAATTATGCCTCCTGTATACCGTTACAAGGTTTGGGTTCTTTGCAATGACTGCA…
rg1_007c_h06	TTGTGGAACTGGTGTGACAGCATGTGTATTAGCTCTGGGTCTTCATCGCCTTGGCAGAAC[A/C]GATGTTGCAGTATATGATGGATCATGGACTGAATGGGGTGCTCACCCTGACACTCCGGTT	LG_5	19.542		>rg1_007c_h06	TAGATTTGACGGTGCAGTTCCAGAGCCACGTAAGGGAATAAGAAGTGGGCATGTGCCTGGGAGCAAATGCGTTCCTTTTCCTCAGGTGCTTGACAGTTCACAAAAGCTATTACCTGCAGATGAGCTCCGTAAACGATTTGAACAAGAAGGTATATCACTTGATCAACCCCTTGTGACCTCTTGTGGAACTGGTGTGACAGCATGTGTATTAGCTCTGGGTCTTCATCGCCTTGGCAGAACAGATGTTGCAGTATATGATGGATCATGGACTGAATGGGGTGCTCACCCTGACACTCCGGTTGCTACCGCTGTTTAGCCTTATGTGCAGTTCATGGAGGACCATCTAATGTACTTGCGCTTTACCGCGATTCTATGGAAGAAGGCAGAAGGCAGGTAAAC…
PTA.133.C1	TTGCAATGCATAAACCAGTACAAAAACAATCTGCCACAAACTTGGAAAAGAAAAGGCTGA[T/C]AACACTATGGGATAAGATCTGCAGCAGTCTAAGCCTTGAGCTTGCCGTAGAACTTCTGCT	LG_5	23.315		>PTA.133.C1	TGGGAGTAACATTACTATCAAGTTCAAAATTCATAAACCTCAACAGTTCAACCATCCGCAGCAGTAGCAGCTCAGAGTTGCAATTGCAATGCATAAACCAGTACAAAAACAATCTGCCACAAACTTGGAAAAGAAAAGGCTGACAACACTATGGGATAAGATCTGCAGCAGTCTAAGCCTTGAGCTTGCCGTAGAACTTCTGCTTCTCGTCGGTGGTCTGGAATCGACCATGCCCAAACTTGGATGAGGTGTCAACAAACTTAAGCTTGATCTCCTCAAGAGCCAAGCGAGAAGTCTGCTTCAGGAGGGACTGGCGGAGGGTAACCACCCTCTTCTTGGGGCCCACACAGCAGCCCTTGATCATGAGGTAGTCACCCTTCACCACACCGTAGTGAGGGA…
PTA.1242.C1	AGCTCTGCATCCTCAAAGTCTTTTGTCATTTTGTTTTTGCCAGTAATTTTCTGAAACTCC[T/C]TGGAGGGCATGACAAATTGATTGCTGTGGAGATTGTCATGAAAATAAGCACCACTATTTG	LG_5	23.972		>PTA.1242.C1	GGCTCCCCAACAAATCGAAGAGTTCGGGTCTCTCTCGCGGCGGCGCAGGCGTCTCTCCTCCTTCTCCGGCGGCGGAAAGCAGGCATTTCGGCATCTGAGCCCAACAGCTAGCAAATGGCAGGCGGCAGAATTGCACATGCTACCCTCAAGGGTCCGAGCGTGGTGAAGGAGATCTTCATTGGACTCACCCTCGGGCTGGTTGCTGGTGGTATGTGGAAGATGCATCACTGGAACGAGCAGAGGAAGACTCGATCCTTCTATGACATGCTTGAGAAGGGTCAGATCAGTGTCGTTGTCGAGGAGTAGTTCTGCCGTGCTGGACCTGAAGCTCTGCATCCTCAAAGTCTTTTGTCATTTTGTTTTTGCCAGTAATTTTCTGAAACTCCCTGGAGGGCATGA…
PTA.2547.C1	TCCTGCGCGGCATGGCAGGCATGAGGTTTGAAGGCTTCAACAAATTTTTAAGCTGTGTAA[A/G]TTGTAAAATGTAGAAATATCATCATCATATATGTGCCTCGTTGGAGGAATGTAAATAGTA	LG_5	24.234		>PTA.2547.C1	TTGTAACATCTGGTGCTGTCCTTGCTCTCTGCTCAACCTTGATGGGATCAATTCTGCCACAGCCAAGAATATTGATGGCAATGGCGAGAGATGGGTTGTTGCCACCCTTCTTTGCTGATGTTAGCGAGAAGACTCAAGTTCCTGTCAAGAGCACAATCATAACTGGCATCTGTGCGGCTTCTCTGTCTTTCTTCATGGATGTTTCACAACTGGCCGGAATGGTCAGTGTAGGCACACTCCTCGCATTCACCATAGTCGCTGTCTCCATCTTGATCCTCAGATATGTTCCTCCAGATGAGGTGCCCCTGCCATCATCTCTGCAAGCATCATTCCGTTTGAGCCAAGAATGTGATGAGGAAAAGGCGAGAGATGAGAATCGAGAACAGGGGACATCTGAGA…
gsa_001d_c05	CTTCACGGACTGCGTTGAGACATTCCGCCGCAAGACCCTGGACAAGCAAGAGGAGTCATG[T/C]GTCCGCCGCTGCGCCGAGAAGTTCCTGAAGCACTCCATGAGGGTCGGCATGCGATTCGCG	LG_5	24.398		>gsa_001d_c05	GGCCCGTCCTATCTTCCTCCCCCAAACCCTAGCTTTCCTCGCCGTGCGGCGGCGGCGGCGGCAGCCATGGACAAGAGTATGCTCGGCGACCTCGACAACCTCCCCGAGGAGGACAAGATGCGCATGGCCGTCATGGTCGACCAGCTCCAAGTCCGCGACAGTCTACGGATGTACAACAACCTGGTGGAGAGGTGCTTCACGGACTGCGTTGAGACATTCCGCCGCAAGACCCTGGACAAGCAAGAGGAGTCATGTGTCCGCCGCTGCGCCGAGAAGTTCCTGAAGCACTCCATGAGGGTCGGCATGCGATTCGCGGAGCTTAACCAGGGCGTTGCCACACCCGACTAACCGAATGATGTGTCCTTGTCCTTCAAGTTTCTAACATTGGACGTTTGGTCA…
rg1_012d_d09	TGTGCTGCCCTTTGGTGCCGTTCCCAGAACCACAGCAAGTAATTCCTTCTCTGTAAAGTT[T/C]TTCTGTGAATCTTGTACCTCCAGGTTTCTAGTGAGATTTGTATCATAGCAAAGGTGTAAT	LG_5	25.373		>rg1_012d_d09	GACCTCTGGTCCATCACAACTAACGACCCTAGATAGTTCTTCAAGGCTTGGACTAAAGTCATGGCAAAAACTAAAACCTTCTGTTGAGATATTGTGCAACAACCAGCAGGTCCTGTCGCCTGAGATGAGTTTAGCGACGGTGAGAACATATATTTGGAAGAAGCCAGAGGATCTGATTCTTAATTACAGAGTGGTGCAATATAGATAATTCAACTTAAATTACATCTGCTCACGTGGTTCACCGTAGACGGCATCGTTGAAGATAACCATATGACATAGAGCGAAAACCACCACGCTACAGGATGCACTTGTGCTGCCCTTTGGTGCCGTTCCCAGAACCACAGCAAGTAATTCCTTCTCTGTAAAGTTTTTCTGTGAATCTTGTACCTCCAGGTTTCT…
PTA.1709.C1	AGTACGCCAACCTCAAATGAATTGAAATTATTGTCATGCAATATCTATATCACATCGTCC[A/G]CAACAGTACACTACTTACATTAGACTGTGAACAACATTATATCCATCTAAGCTCCAGGGA	LG_5	25.426		>PTA.1709.C1	CAAGAAAAATGTAAAGAATATTAACCTCCCATACATTTGTGCTACTACTCCCTAATATGGAGAGGCAACTGAGTACGCCAACCTCAAATGAATTGAAATTATTGTCATGCAATATCTATATCACATCGTCCGCAACAGTACACTACTTACATTAGACTGTGAACAACATTATATCCATCTAAGCTCCAGGGAAAATTTGCTTGTGTGCTAACAGCTTACGAAGTTCAGCTCACCAGTCAACGTTTCAGTTGAGCTGAGTTACCAAACTGCTGCAGGTTTAACCCCAGGTGGTGTCCTTATAAAGAATCATCTGCAATATCTATTTTAAGCACCTTCTTCAGCTTTCTTCTTTATTCTGAGAGCAGCTCTGACGACATTCCCCCTTGTGATCATCCCAAC…
PTA.280.C1	CAAGCACAACATTTTGAGACGCCTGGCATCATATGGATGCAAAATAACCGTTGTTCCAGC[A/T]AGCTGGCCTGCTTCGGAGGTACTTAATTTGAAGCCTGATGGAGTCCTTTTTAGCAATGGC	LG_5	26.227		>PTA.280.C1	GGCTCCGTCTGGAATGCCAAGTCGTTCGGCGCTTCCGGGACGCAGGTCGGCGAGGTGGTGTTCAATACCTCTATGACAGGGTACCAGGAGATTTTGACTGACCCTAGCTATGCTGGTCAGTTCGTTTTGATGACCTGCCCTCATATCGGAAACACCGGTGTTAACCTTGATGATGAGGAATCCGTAAAATGTTTCCTTGGTGGCTTAATCATACGAAACCTAAGCATAAGTACTTCCAACTGGAGGTCCATAGAAACACTTGATGAATATTTGAGGAAGAGGAACATCATGGGCATATATGATGTGGACACACGTGCAATAACACGACGGTTAAGAGAAGATGGTAGTCTGATTGGTGTCCTAAGTACTGACCAGACTCTCAAAGATGGAGAACTGTTG…
PTA.218.C1	CGACACAGCCGTATCTCTCATAGGCATTCCTCCCATCTCATATGGGGAAGGCATCACACC[C/G]CCAACACCATGCATAGCAGGATCAGGCATGCCGCGTCCACTTGGGTAGCGGTAGCCACGA	LG_5	26.448		>PTA.218.C1	GGACAAAGCCAGATAGATAGATTCAGTAACAAACTGATGACAGCTTTTACCAACATAACCAATCCATGCAAATAAGACAAGACAAATCCATAGAAAGACTAAAACAACTAGTTCAGCTACCGGCAAACGCTAAATCTCCAATAAACATTCAAAGTCTAGATAAAGTTGATATGGTGCAAAAATTGACCGCCCAGCTTAGGAAGAGATAAGGCCATCATTCAGAGAGAGAGAAGCCAGCTGCTGCTCGGGGGACTGATTGGTGTTGTGCTGAGCGCTGCGGAGAACCTCCATGGCTTCAGCAACCTTGGCCTTCAGAGCATCCGGCGACTCAAGCAGGTGAAGCACCTCAGTCTGGTCCATCTCCAGAAGCATGCCAGTCACCTTTGCAGCCTGGTCATG…
PTA.668.C1	CTACCGCAACTATGGTAAGACATTCAAGAAGCCAAGGCGTCCTTATGAGAAGGAGCGTCT[T/C]GACGCAGAACTGAAGCTGGTCGGTGAGTATGGACTGAGGTGCAAGCGTGAGCTGTGGAGG	LG_5	26.708		>PTA.668.C1	GCCACCACACAGCGGCGGCGGCGGCGGCAGCACAGCGGGAGCGAGAGAGAGAGAGGAGAGAGCTCCAGCCATGGTGCACGTCAACTTCTACCGCAACTATGGTAAGACATTCAAGAAGCCAAGGCGTCCTTATGAGAAGGAGCGTCTTGACGCAGAACTGAAGCTGGTCGGTGAGTATGGACTGAGGTGCAAGCGTGAGCTGTGGAGGGTTCAGTATGCATTGAGCAGGATCCGCAATGCTGCAAGGCACTTGCTCACACTGGATGAGAAGAATCCCCGCCGTATCTTCGAGGGTGCTGCGCTTCTCCGCCGCATGAACCGCTATGGGCTCCTCGCTGAGGGTCAGGACAAGCTTGATTACGTCCTTGCCCTGACTGCTGAGAACTTCCTCGCAAGGCG…
PTA.2918.C1	CCGCTTCAACAACTCTGGAAAGGTCAGCACGCTGATCCAGCACGAGTTCAGGCCGAAGTC[A/G]TTGATCACCATCTCTGCGGAAGTCGACACCAAGGCCATTGAGAAGAGCTCCAAGGTCGGC	LG_5	26.868		>PTA.2918.C1	ACCCGGGAATTCGGCCATTACGGCCGGGCCCCTCCACCCATCCGCCGCCTCCCAACGCCCTCCTCCACGTCGCCGCAACCGCAACCGAGCTCGCCGGAGGAGAGAGATGGGCGGGCCAGGCCTCTACACCGGGATCGGCAAGAAGGCCAAGGATCTGCTGTACAAGGACTACCAGACCGACCAGAAGTTCACCCTCACCACCTACGCCGCCAATGGCGCCGCAATTACTGCTACCAGTACAAAGAAGGGTGATCTGATACTTGGTGAGATCCAGTCACAGATCAAGAACAAGGGAATCACTGTAGATGTGAAGGCCAACTCAGCCTCAAATGTCATTACTACAATTACCGCTGATGAGTATGCTGCACCAGGGCTGAAGACCATCTTCAGCTTTGCTGT…
PTA.1462.C1	AAACCTTCTTTTCTCACAACCTAATGATGAGGATCCCTTGAACCATGAAGCTGCGGCTGT[A/C]CTCCGAGACAACCCAACAAAGTTCCAGAGAAATGTTCAAATGGCCATGTCAGGAGGTTAT	LG_5	26.898		>PTA.1462.C1	GTCCGGGGCCGGAGTCGATTTCCGCTGCTGAAAGATGATAAACCTTTTCAAGATCAAGGGACAGAGGAAGGAAGAGGCAGCAAACTCAAATGGGGGTCCTCCTGTTAAGAAGCAAAGTCCAGGGGAATTACGTCTCCATAAAGATATTGCTGAGCTTAACCTTCCAAAGACAACAAAAATCTCCTTCCCAAATGGAAAGGATGATCTCATGAACTTTGAAGCTACCCTACGACCTGATGAAGGATACTATTTAGGTGGGGCATTTACTTTCACCTTCCATGTATCTGCTTCGTACCCTCATGAAGCTCCGAAGGTCAAGTGCAAGACTAAGGTTTATCATCCTAACATTGACCTAGAAGGAAATGTCTGCCTGAACATTCTGCGTGAAGACTGGAAGCC…
PTA.235.C1	TTGGTGCAGCCTCCAGAAGGGACGTTCTTCTAGCGGAGTGCTTGCTGGCCCATCTCCAGC[T/C]TCAACAGCAGCGATCTATATCACTCCCATGGGATTTGAGTTGTAGATTCAGCATCTGATG	LG_5	26.985		>PTA.235.C1	CCTGCAGGTACCCGGGATTCGGCCATTACGGCCGGGGGAGCCGCCGCAGACCTCCCCTTTCCCCTCTCCCGCACGCGATTCCTCAAAGGCAAATCCCCCACCGCCATCGGACTCCCCTACCTCGATCGCATCCTCCCGCCACCCGCGCGCCGCCCCGGCCGATCGGCGATGACGCTGGGCAGCTCCGGCGCCGGATCGAGCGTCGTCGTTCCTCGGAACTTCAGGTTGCTAGAAGAGCTTGAGCGTGGGGAGAAGGGTATTGGAGATGGAACAGTCAGCTATGGAATGGATGATGCAGATGACATATACATGCGGTCATGGACTGGCACCATTATTGGTCCTCACAATACTGTCCATGAGGGCCGCATCTACCAGCTGAAGCTGTTCTGTGACAAGGAC…
ve_005b_h05	GGTAAGCACATCATCTGAGAAGATCCCACCAACTCCACATCGAATACCTCCAAGCCCGTC[A/T]AGATTCGCACCATCTCCACAGATAGCTCGAGCCGGATCTGTTGACTTAACCGTCCAGCAG	LG_5	26.985		>ve_005b_h05	GTCAGAGGATAGTGCAAATATTGAAGATGACCCATGTGTAAACATGAGACTGCATGAAAATAAACAGGACACCAGTGATTCTTCGGAAAAAGAGGATACTCTCTTGGCTGTTCCAGGTGTACTTCTTCTATGCTGTGGTCTTATGCTTCCATGTTTTCATGCTGAAAGGAAAGAAGGAAGCAGACACAATACTACATCCATACATCGAAATACTGTTGACTCTCTTTCATCCTTTGAGGTAAGCACATCATCTGAGAAGATCCCACCAACTCCACATCGAATACCTCCAAGCCCGTCAAGATTCGCACCATCTCCACAGATAGCTCGAGCCGGATCTGTTGACTTAACCGTCCAGCAGATTCTCAGGGCGACTCAGAATTTCTCACATTCGTTTAAGTT…
PTA.2438.C1	TGGTAGTTCCTCACGGAGTTTCTCAATTGAATCTGCCCCAATTGACTGCAGACCATCGAT[A/G]AATTCCTGACGAGTAAATTCACACATAGTGGCAGCTTTCATGTGCCATGATATGACAAGC	LG_5	27.155		>PTA.2438.C1	TGCCGACATCCAAACTTTAACATATAGACCCGGATGAATCACGTTTGTACAGCCCCAATCATGACATCCAGTGTGAGAATGCGGTCTCCAATGGTTCACTTTTTACGCGGAACACATCCATTCTCGGTTAGGTATTCGACAAATTCATCAATTAGGTAGGGCCAAGCGCCTTCTTCGTCGTAGTTGGATAACTGTGGATCAATTGTCTTGACAAATTCCAAAAGCTGAGACCATGTGTCCCTTGAGATGGCTTTGTTATGCCTGACCTGTACAAACTGACACCAATGATCAATTAGGGGCCAGTGCCTTTCAGCAAATAGCAACCTCCACATTCCAATAGCTGTCTCCAGTGCAAGAGATTTTTGGCCCTTTTCCCTAGCCCAAGCAAATGCAAAGTTG…
P5G03	AGAGAAGATTGCTGGAAGGGGCGTCACGTGGTCCTTGGCTGTGGTTGGCGCTTGCCAGCTAGAGGTAGACCATCACGTGAGGGATGGCCCA[G/A]GGTGGTGTTGGGGAACCTGGTTAGCTACTGCCTACTGGGGCGAATATGTGTGTGTGTTTTTACCGAGTGCTGGGTGGCACAAAAGAGT	LG_5	27.245		>P5G03	TGGAAGTTTAGGTTACGTGTGCTCTTTCCATCCTCTTGTTTTACTAGGTTTATTATAAGCCTTGAATCATGCCAAATCTGGTGAATTGTAAGTACAATGGAGATCTCCACGAGAGGAAGAAGAGAAGATTGCTGGAAGGGGCGTCACGTGGTCCTTGGCTGTGGTTGCCGCTTGCCAGCTAGAGGTAGACCATCACGTGAGGGATGGCCCAGGGTGGTGTTGGGGAACCTGGTTAGCTACTGCCTACTGGGGCGAATATGTGTGTGTGTTTTTACCGAGTGCTGGGTGGCACAAAAGAGTACCTGGATGTTGGGTGGAACAAAAGAGCACCCGGATGCTGGGATAGACAAACCAGCACCGGATGCTAGCTAGTCACGTCCAACATATTCTGACATTGCA…
rg3_007a_d05	CAACAGTTACTGTGTCGCACTGGTGGTAGTTGCGCAAAGTGAGCTTGAAAAATGGGCAAC[A/G]CAGCAAGGACTTGCATACAGCGACTTCTCTGATTTGTGCCAGAAGCAAGAGGCTGTTAAA	LG_5	27.268		>rg3_007a_d05	GACAACTGATTCACCAATGCCTCGGGGGGAGATAGTCATAGGAGGCCCCAATGTAACGAAGGGCTATTTCAAGAATGAAGCTAAAACAAGTGAAGTCTATAAGGATGACGAAAGAGGTCTGCGATGGTTCTATTCTGGTGACATCGGGCGTTTTCATCCAGATGGCTGCCTTGAAATCATTGACCGCAAGAAAGACATCGTGAAGCTTCAGCATGGTGAATATGTATCTCTGGGGAAGGTGGAAGCTGCGTTGGCTATGAGCCCATATGTTGAGAATATCATGATCCATGCCGATCCTTTCAACAGTTACTGTGTCGCACTGGTGGTAGTTGCGCAAAGTGAGCTTGAAAAATGGGCAACACAGCAAGGACTTGCATACAGCGACTTCTCTGATTTGTG…
PTA.1443.C1	GCTTGATCAGTACCAGATCCTTAAGTACCCACTCACCACTGAGTCTGCAATGAAGAAGAT[T/C]GAGGACAACAACACTCTTGTCTTCATCGTTGACCTGAAGGCAGACAAGAAGAAGATCAAG	LG_5	27.397		>PTA.1443.C1	GGCCGGGGAGCCATCTTCGCTTCGCCTCGCCCGGATAGTTCAAGAAGCTGTCCTGAGAAGTTCAAATGGCTCCCAAAGCTGCTGTTGCGAAGAAGGGCGATGCCAAGGCCCAAGCTGTGAAGGTTGCCAAGGCTGTGAAGTCTGGGTCAATCAAGAAGACGGCAAAGAAGATCCGCACGTCAGTGACGTTTCACCGCCCCAGGTACCCTGAAGAAGGCCAGGGACCCCAAGTACCCAAGAGGCAGCACTCCTGGAAGGAACAAGCTTGATCAGTACCAGATCCTTAAGTACCCACTCACCACTGAGTCTGCAATGAAGAAGATTGAGGACAACAACACTCTTGTCTTCATCGTTGACCTGAAGGCAGACAAGAAGAAGATCAAGGCTGCGGTCAAGAAG…
PTA.1727.C1	CTAGGCTACTACTAGCCTAGCTCATGGTTTGCCAGATTTTTGACTAGGCCAAAACGTTGC[A/T]TGGTGGCTATATGTATAATCCTATAGTTTTGCTAAACAAGCTATTTTCCCTATGGTGTCA	LG_5	27.397		>PTA.1727.C1	ATCGCACTAGGTCTCCAACATTTTCCCTTTCCTTGCTTGGAGAAGAAGAAGAAGGAGGAGGAGGGCAGCCCCGCCGCCGTCGCTGCCTCGCCGCCGATCCAATCCGATCCGAGCAAGCGAAGATGCATTCCACCAACCTGCTCCTCGAGGAGCCCATCCGGATGGTCTCCATCCTCGAGCCGTCCAAGCCCAATTTCTTCCCGGCCATGACGAAGATCGTGGGGACGCTGGGGCCCAAGTCCCGCTCCGTCGAGGCCATCTCCGCCTGCCTCAAGGCCGGCATGTCTGTGGCCCGCTTCGATTTCTCCTGGGGCGACGCCGCATACCACCAGGAGACGCTCGAGAACCTCAAGCTCGCCATCAAGGCCACCAAGAAGCTGTGCGCCGTTATGCTCGACA…
PTA.1433.C1	AAGCCACCTGGACCAGCTGCCCTGAAGTGAAGCTAATCAGGCGTGAAGAAATGGATCACT[T/C]AATAGAAGGCTTAATTTCAATTCCAGTAATTTAGCTGTTTGCTCAGTACGGCTCTGCAAG	LG_5	27.495		>PTA.1433.C1	GCTACTCCTTCCTTCTTCCCACGCGCACCAAGGTTTTCCCACCGGCGGCGGCGGAAGGCGGAAGGCGAACGCGGCGACGATGGGGCACGACAACGTCTGGAACTCGCACCCCAAGAACTACGGGCCCGGCTCCCGCGTCTGCCGGGTCTGTGGCAACTCGCATGGACTGATCAGGAAGTACGGGCTCATGTGCTGCAGGCAGTGCTTCCGCAGCAACGCCAAGGACATTGGCTTCATCAAGTACCGTTAAGCCACCTGGACCAGCTGCCCTGAAGTGAAGCTAATCAGGCGTGAAGAAATGGATCACTTAATAGAAGGCTTAATTTCAATTCCAGTAATTTAGCTGTTTGCTCAGTACGGCTCTGCAAGTAAACTTTGTGGCTTTATGTTTTGATCGGA…
LpTFL1	ACCCTTGGTTGGCTGTCTCGGAAAAAGTGGTTAG[A/G]TCCTTTCTGTGGCCTTTTCAGTTCTTTCCACGCATACCCAACCAAAAAAGAACACAGATACTACTCATGTCTCACATTATCTTTT	LG_5	27.59		>LpTFL1	ACCCTTGGTTGGCTGTCTCGGAAAAAGTGGTTAGGTCCTTTCTGTGGCCTTTTCAGTTCTTTCCACGCATACCCAACCAAAAAAGAACACAGATACTACTCATGTCTCACATTCTCTTTTGAGCTTACACTCGAAGCAGGCTTCTTGCCTCTATAAGTAGAGGCTCGTCGTACTCTAGCAATGCTCAGTAAGCAGCCCAAGCCACTTCAAAGCTTTGCTACTACCAGATAGAGCATTCACCGTGCAATATAGAAATACTTGCCTCTCCAACCATGTCTAGGTCTGTGGAGCCTCTTATTGTTGGTCGTGTCATTGGAGAAGTTCTCGATCCATTTAACCCATGTGTGAAGATGGTAGCAACCTATAACTCAAACAAGCTGGTCTTCAATGGTCATGAGC…
PTA.394.C2	CCACCGACGGCGACCGGAGATGTTCCTTGTGGACTGGTTTTACGGGGTTCTGGCGTCGCT[T/G]GGGCTATGGCAGAAGGAGGCCAAGATCCTCTTCCTCGGCCTCGACAACGCCGGCAAGACC	LG_5	27.829		>PTA.394.C2	CCTGCAGGTACCCGGGAATTCGGCCATTACGGCCGGGGACGTCACCATTTGATCCCTTCCGTCGAGATCCGTTAAGAGGCGCCCTCCTCCTACTCCGGCGACAGAGAGGGAGGCCACCGACGGCGACCGGAGATGTTCCTTGTGGACTGGTTTTACGGGGTTCTGGCGTCGCTTGGGCTATGGCAGAAGGAGGCCAAGATCCTCTTCCTCGGCCTCGACAACGCCGGCAAGACCACGCTCCTCCACATGCTCAAGGACGAGAGGTTGGTTCAGCACCAGCCTACGCAGTATCCAACTTCTGAAGAGCTGAGCATCGGGAAGATCAAGTTCAAGGCCTTTGATTTGGGAGGCCATCAGATTGCCCGCCGTGTTTGGAAGGATTACTATGCTAAGGTTGAT…
ve_003b_h11	GCAAGCACAGTCCCTTTTTAGTCAGTTGGGGCGCATGGATTCATCAACATCTTCTGCCTT[T/C]TACAATGCTCTTACTGATGTGCTATGGCATTTTGGCCAGAGGCAAGGAGCTCAGCTAGTT	LG_5	28.488		>ve_003b_h11	GTTTCAGAAGATGGTCCATCAGGGTGTAAGGCCAAATGTGGTTACATTTTCTGCCATCTTGAATGCTTGCAGTCGCTGTAATAACTTCGAAGATGCAGCCTTATTACTGGAACAACTTCGCCTTCTTGATAACTTTGTCTATGGTGTTGCGCATGGGCTACTTATGGGTCATCAGGAAATTTGGTCGCAAGCACAGTCCCTTTTTAGTCAGTTGGGGCGCATGGATTCATCAACATCTTCTGCCTTTTACAATGCTCTTACTGATGTGCTATGGCATTTTGGCCAGAGGCAAGGAGCTCAGCTAGTTGTGCTGGAAGGGGTAAATCGCCGTGTTTGGGAGAACACATGGAGTGAATTTTGCTTGGACCTGCACCTTATGTCGTGTGGAGCAGCTCAAGC…
PTA.395.C4	AGGTGGTACCTTTGATGTCTCTCTCCTCACCATTGAGGAGGGTATCTTTGAGGTTAAGGC[A/C]ACAGCTGGTGACACTCATCTTGGTGGTGAGGACTTTGACAACAGGATGGTGAACCACTTC	LG_5	28.502		>PTA.395.C4	GATGCTAAGCGCCTTATTGGCAGGAGAGTCAGTGATGCTTCTGTCCAGAGCGACATGAAGCTGTGGCCATTCAAGGTCATTGCTGGACCTGCAGACAAGCCCATGATCAATGTCCAGTACAAGGGTGAGGAGAAGCAGTTTGCGGCAGAAGAAATCTCCTCCATGGTCCTCATCAAGATGCGTGAGATTGCTGAAGCTTACCTTGGCAGCACCATCAAGAATGCTGTTGTCACTGTCCCTGCATACTTCAACGACTCGCAGAGGCAGGCCACCAAGGATGCTGGTGTCATTGCTGGTATCAATGTCCTGCGTATCATCAACGAGCCCACAGCTGCTGCCATTGCTTATGGTCTTGACAAGAAGGCAACCAGTGTTGGTGAGAAGAATGTGCTCATCTTT…
PTA.1451.C2	GACCGAGGCACCAGCTGAGACCGCGGCCTCCACGGCGCGCACGGTGAAGGACGTCAACCC[C/G]CACGCCTTCGTCAAGGCCTACTCCGCCCACCTCAAGCGCTCCGGCAAGATGGAGCTGCCG	LG_5	28.684		>PTA.1451.C2	CATTACGGCCGGGGGCCTCCACAAAACCCTAGCCCTCGCAGCCGCAGCGGCGCGCACCCATCTCCCTCCTCCCTGAAGACAGCGGCCTCGCCGGCGAGAGGACAGCATGGCGACCGAGGCACCAGCTGAGACCGCGGCCTCCACGGCGCGCACGGTGAAGGACGTCAACCCCCACGCCTTCGTCAAGGCCTACTCCGCCCACCTCAAGCGCTCCGGCAAGATGGAGCTGCCGGAGTGGGTTGACATCGTCAAGACTGCAAGGTTCAAGGAGCTCCCGCCCTATGATGCTGACTGGTACTACATCACGGCTGCCTCGATGGCAAGGAAGATCTACCTGAGGCAGGGTATTGGGATCGGTGGCTTCCAGAAGATCTATGGTGGACGCCAAAGGAATGGCTC…
ve_003d_f09	GCATTCGGACAGCCCAGCTCATGATGGATCCTCCTGAGCAGTTTGCTCCACGGAGTTGGA[A/G]AAAAACAGCACATCCAGAGATAGAACAAACTGGAAAAAAGAACAGCCAATGCAGTGAAAG	LG_5	28.75		>ve_003d_f09	CATCCAGCATGAGATTCAGTATGGAGGCGACAATCCGTTGGCCTCTCCAAGATCACAATATGCTAGCCAAAGCACTCTGGCCACTGTCCATGTACCCAACACAGGCAACCAGCAACCATCTCCGAGCTTATTTGCACTAGGAAACCCAGGGTTAACTCAGTCCAAGAACTCGGCAGTCTTTTCAAACGCATTATCCAGCCCCGTCCGCCGGGGTCTGCAACCATACCATCTGGATCAGGCTGGCGATGCAGGCTACTTCGCAAATGGCTCAAACCGTGAGCCAAATCCCACTGCTTCGAACGACTCATCCATGGATATGCATTCGGACAGCCCAGCTCATGATGGATCCTCCTGAGCAGTTTGCTCCACGGAGTTGGAAAAAAACAGCACATCCAGAGA…
PTA.3.C2	CTGTTGGTTAGGTTAGTCGTATCTCGGCTTATGATTTTTACTACACATGAATTGGTGGTT[C/G]TGAGGCGGTTTTTCGGTGTACCTGTATTGTAAACTGAGCGGTGATTTGCAGTGCTTCATC	LG_5	28.877		>PTA.3.C2	GTACGCCTGCAGGTACCCGGGAATTCGGCCATTACGGCCGGGGACCTCGACCTTCTTCCTCCTCCTCCTCCCCGTCGCTCGCCGCCGTCCCCTCCGCCGCCGCGCACCCAGGAAAGATGGCGTCCCACATTGTTGGATACCCGCGCATGGGCCCCAAGAGGGAGCTCAAGTTCGCCCTGGAGTCTTTCTGGGATGGCAAGACCACCGCCGAGGATTTGCAGAAGGTTTCCACCGACCTCAGGGCCAGCATCTGGAAGCAGATGGCTGATGCCGGAATCAAGTACATCCCCAGCAACACCTTCTCGCACTACGACCAGGTCCTTGACACCACCGCCATGCTCGGCGCTGTCCCAGACCGTTACTCATGGACCGGAGGGGAGATCACTTTGAGCACCTACT…
PTA.1953.C1	CTACAAGACGCTGAGGGACAGGGCGCCCTACCCCGCCAGCTTCATGCTCTCCCAGCTCAC[T/C]GGCAGCTACGCCTTCGTCCTCTTCGACAAGTCCACCTCCTCCCTCCTCGTGGCATCCGAT	LG_5	29.859		>PTA.1953.C1	GCCGTCCTATACCACTATCATCCGAGGAGTGTGGAAGGCCACAGGCACAACCTCTAGTTAGCTTATTAGGTGTAGTTTATCCGAGCTCGGAGCCAAGATGTTGGCTGTGTTCAGCGGCGAGGTGGTGGAGGTGCCATCGGAGCTGGTGGCGGCGGGGAGCCGGACGCCGTCGCCCAAGACGCGGGCCTCCGAGCTCGTCAAGCGCTTCCTCGCCGGCGCCGACCCCGCCGTCTCCGTCGAGCTCGGGTCCCTCGGCAACCTCGCATACTCCCACGCCAACCAGTCCCTACTCCTCCCGAGGTCTTTCGCCGCCAAGGACGAAATCTTCTGCCTGTTTGAGGGAGTGCTGGACAACCTGGGCCGGATGAGCCAGCAGTATGGCCTCTCCAAGGGCGGCAA…
PTA.608.C1	GGACCTTATCAACACCGTGCGAGAATTGGTCCTCTCACGGGATCTTACTCTCATCATCGA[A/G]CCTGGAAGATCCCTTATTGCTAATACTTGCTGCTTCGTCAACAAGGTCACTGGTGTGAAA	LG_5	30.941		>PTA.608.C1	AACCTCAGCGTGCTGCGTCTCCTGCGGGACCTCGGGTGCGGCGCCGTCCTTGTCAGCGGCAACGAGCTCCGCCTCGCGCTGCGGGCAGGATTTGACCCCACCAGGTGCATATTTAATGGAAATGGAAAAACATTGGAAGATCTTGTTTTAGCTGCTGAGAGTGGAGTATTTGTGAATATAGACAGTGAATTTGATTTGGAGAATATTGTTACTGCTGCAAGAGTTGCAGGAAAGAAAGTGCCTGTTTTGCTCAGAATTAATCCGGATGTCGATCCACAGGTTCATCCCTATGTTGCCACTGGAAACAAAACATCCAAATTTGGGATCCGTAATGAAAAATTGCAATGGTTCTTAGACTCTATCAAGTCATACTCAAATGATATTAAACTGGTGGGTGTT…
PTA.1644.C1	CGGCTCATGACAGATTTCACAGGTTACATCTCCTTTCTCATTGCACCATCTCTGTACACA[A/G]GCCCTATGCGCATACTTAACACTGCCAGTGCAGGCACATGGGCTCTCCAGATTTTTGATT	LG_5	31.734		>PTA.1644.C1	AGAGCAGCAGAACGGCAAAAGGCAGCAGTGCTGGCATTCGTAGCTGAATAATCATCATACTCAGCTTCCATAATGTGGTTTTGTGCTACTGCAAGGATCCTAGGATCACGCAAGTCAAATGCTGTACCAGTAATGGTCCAGCCACCACTTATATCAATGGTAGTTTCATCAGGATGGGGTCTGGGAGGTGCAGTGTAGCCATGTTCATACGGCTCATGACAGATTTCACAGGTTACATCTCCTTTCTCATTGCACCATCTCTGTACACAAGCCCTATGCGCATACTTAACACTGCCAGTGCAGGCACATGGGCTCTCCAGATTTTTGATTTCATCTTCCTCCTGACAAATACGACACTCCATCATCTGGAGAAGAGGTTCTTCTTCAGGAACCATGCTG…
PTA.1237.C2	GAGGCCTACTGAGTACAAAAGATCAAGGTTGTCTAGGAACCGCAGGACTGTGAACCGTCC[T/C]TATGGTGGAGTGCTCTCTGGACCTGCAGTTAGAGAAAGGATCATCCGTGCTTTCTTGGTC	LG_5	32.816		>PTA.1237.C2	GCTCCTCTCCTCTCTCCCAACCATCCTCCTACTACCGGCGGCGGAGACGACGGCGACATGGTGCAGCGTCTAACCTACCGGAAGAGGCACAGCTATGCCACCAAGTCCAACCAGACCAGGGTCGTCAAGACCCCTGGTGGCAAGCTCGTGTACCAGTACACGAAGAAGAGGGCGAGCGGCCCGAAGTGCCCTGTGACCGGGAAGAAGATCCAGGGAATTCCCCACCTGAGGCCTACTGAGTACAAAAGATCAAGGTTGTCTAGGAACCGCAGGACTGTGAACCGTCCCTATGGTGGAGTGCTCTCTGGACCTGCAGTTAGAGAAAGGATCATCCGTGCTTTCTTGGTCGAGGAGCAGAAGATTGTGAAGAAAGTCTTGAAAATACAGAAAACCAAGGAC…
r_003c_h12	GACAAGAAAGCAAGCTAGCATATAGATATTTGAATCACATCGAAGCAATACCTAGTTCTT[T/C]CACCACAATGTCACACATGAAGACCATTTCCCTTGGCATTGTTGTCCTTGCTGCGCTTGT	LG_5	34.338		>r_003c_h12	CCTGCAGGTACCCGGGAATTCGGCCATTACGGCCGGGGACCAAGGACAAGGAGTTGCAAGTCTTAGAGAGCTGTAGACAAGAAAGCAAGCTAGCATATAGATATTTGAATCACATCGAAGCAATACCTAGTTCTTCCACCACAATGTCACACATGAAGACCATTTCCCTTGGCATTGTTGTCCTTGCTGCGCTTGTTTTTGCGTCGGAGGGTCGCATAGCTCGCAAGGACCTAGGGATAAACCTTGGTGGTGGAGGAGGCCTGGGAATCGATACAGGGATTAACATTGGCATAGGTGGGGGTGTTAGTGGTGGCGGGTCTGGCTCAGCATCGGGGTCAGGTTCCGCGTCTGGATCGGGCTCAGGGTCAGCCTCGGGTTCCGGGTCTGGCTCGGGATCTG…
rg1_009d_g08	TTCATTCTGGCAAGAGTGTTGGCAAGGTCGTTGTCTGCATTGACCCAGCATACAGCCAGA[T/C]GCTTGCTAAGCTGTAGTCTGTACTTCTGCAGACGTGAGATACATCGTCTTTCATCGTCAC	LG_5	38.129		>rg1_009d_g08	GGGGGAAATGTTTGATCTGTGCCTGAATGCACTTGCAGTTCATGGACATCTCGTTGTAATTGGTATGATCTCTCAGTATCAAGGAGAGGTTGGATGGAAGCCTAAGAATTACACTGGACTATGTGAGAAGATTCTTGCTAAAAGCCAAACTGTGGCTGGATTTTTCCTGGTTCAGCATGCTCACCTGTGGCAAGATCATCTTGACAAACTATTTGAATTGTATGCCTCTGGAAAGCTGAAGGTGTCCCTTGACCCTAAGAAATTCATGGGTGTTGCTTCCGCCGTGGATGCGGTAGAGTATCTTCATTCTGGCAAGAGTGTTGGCAAGGTCGTTGTCTGCATTGACCCAGCATACAGCCAGACGCTTGCTAAGCTGTAGTCTGTACTTCTGCAGACGTG…
PTA.505.C2	ATCCTTAAGGTGATCAGGAAGAACCTTGTCAAGAAGTGCATTGAGCTCTTCTTTGAGATT[T/G]CTGAGAACAAGGAGGACTACAACAAGTTCTACGAGGCCTTCTCCAAGAACCTCAAGCTCG	LG_5	40.283		>PTA.505.C2	GGCATGACCAAGTCGGACCTCGTCAACAACCTCGGCACCATCGCCAGGTCCGGCACCAAGGAGTTCATGGAGGCGCTCGCCGCCGGCGCCGACGTGTCCATGATTGGACAGTTCGGCGTGGGGTTCTACTCTGCCTACCTCGTGGCCGAGAGGGTCGTTGTCGCCACCAAGCACAATGACGACGAGCAGTACATCTGGGAGTCCCAGGCCGGCGGGTCCTTCACCGTTGCCCGTGATACCACTGGCGAGCAGCTCGGCAGGGGTACCAAGATGGTCCTCTACCTCAAGGACGACCAGATGGAGTACCTTGAGGAGCGCCGCATCAAGGATCTGATCAAGAAGCATTCCGAGTTCATCAGCTACCCCATCTCCCTGTGGACTGAGAAGACCACCGAGAAG…
PTA.1432.C1	AGATCAATCGTGGCCGCACCGTGTGGAGGAAACTAGCTAGATAGAAAATTATATGTATTT[T/G]CTCAAGTGTATTGTGCTCTTCCATTTGTTTTACCGTTTGGGTCTTTCCGGCCGGCGCAGC	LG_5	43.369		>PTA.1432.C1	GGCAGAGGAGGAAAGTTCCAATGGATCTCTGTTTGCAGCACCGCACCCAGAAGAGCAGCGTCAGTTCTTACACTGCTTGAGATTCGCTGGGAAGGGGGATGAGATCAATCGTGGCCGCACCGTGTGGAGGAAACTAGCTAGATAGAAAATTATATGTATTTTCTCAAGTGTATTGTGCTCTTCCATTTGTTTTACCGTTTGGGTCTTTCCGGCCGGCGCAGCATCACCAGAGAAACAACTGTACCCCCCAAATTTTGTGATTAGCTTTGCATCCTGTGTAACAATCAAATGCCCATTTGTGGCAAAATGTTGGACCTCACCTGGAGTTTATTCATTATGTACTATGTAATCTATGTACAAAAGAGGTCCATCGAGGAGTCCCTACCAAAATGTTGAACC…
PTA.1197.C1	ATACTATTATTTACTGAAATACTCCTGCTTGGTTGCATTCTTAGAAAACTGGCAACCATC[A/G]TAGTACCAACACAGATCTATCGGTTTGTGATAAAAACTGAGTCGGATGAACACATGAAAC	LG_5	44.893		>PTA.1197.C1	GTCCAATATTATTGATATAATATAAGCAAAGATGGCAGATCCCTAGAGGTATATAACATTGACACTCTAGCTTCTTACTATACACAATGGGCTAACGTAAAAGACAGTGCAATGCAATACATACCAAACCATACTATTATTTACTGAAATACTCCTGCTTGGTTGCATTCTTAGAAAACTGGCAACCATCATAGTACCAACACAGATCTATCGGTTTGTGATAAAAACTGAGTCGGATGAACACATGAAACAACTAGGTTATGGGTAGCACAGTAGATCACAGCAGAGCAACGTGGCCTGAAATCACGACGACGAGGCTGAATTATAGCCACGAACGTCACAGCTCACCCGAATACCTCCTCGTTGCAGACTGGGCATGCCTTGTTGATCTTAAGCCAG…
PTA.450.C1	CTCACTGGCCTTGTCGACAATGTCCACGTAGGACCAGTACCCGATGGGGATGCGAATCGT[A/G]TTCAGGCCAACATAGTGGACTGACTCGACGCTGTCGGCATTGATCCAAGTCCTCCAATGA	LG_5	47.267		>PTA.450.C1	AATGCCTGCCCGTCCACGGTGCGATGGTCATTGCAGGCGCTCCTCATGAGGCTGTCCCGGTCGCCCCCGTCTTCCAATGCGAAGCCAATGTAGTTGTGGTCATCGAACGCAGTGCGTTGGTCGTTGACCACGGCAGAGTTGTCGCGCGCGTTGCCCGAGTCCCACTTCTGGGACATGAACTGCACATGGAGCTTGTTGCCGTCAGCCACTCCGAGAGACGCTTCGACATCTCGGACCGCCTTGAGAGCGCCCGGGTAGTACTTCTGGACCAGCCCGGGGACCTGACCGGGGGCAGGGTACCGTCCGTCCGAGTCGTGTCCGGACACGGGCTCGTTGAGAACCTCAATCATGCCGACGGTAGCATAGGCAGGGTTTGTGTGGATGCGCCTCGTCATCCAC…
PTA.1851.C1	ATTAGAGAAGCGGGTACGTAGTGTTGATGTGAAGGAAGCACTGCGCCTTCAAAAGGAAAA[T/C]GGCTTTGTAATTCTTGATGTCAGACCAGAAGCAGAGTTTAAACAGGCTCACCCACCTGGT	LG_5	47.57		>PTA.1851.C1	GAGTTAGGGGCTGAGCTCTCTCCTGGTTCTCTCCCAAGTTTTTGTTCTTCTTTATCTTATGACCACGATGATTGCGGCTAGCTCCATAGTGAAAACCAACCTTCCTTGCTCGTCAAGGATATCCTCCTGCTCAGACTTCACATCTGGTCATTCTTGGCACCCATTAGAGGCTGCAAAGCATTACCGGGCGCATGGCGTGCGCTCCCTGCGGATAACATGCGCTGCCACCAAGACCGCGAAATCCCCAGCTGAAAAAGAATGGAAGATCAAGCGGCAGCTCCTATTAGAGAAGCGGGTACGTAGTGTTGATGTGAAGGAAGCACTGCGCCTTCAAAAGGAAAACGGCTTTGTAATTCTTGATGTCAGACCAGAAGCAGAGTTTAAACAGGCTCACCCACC…
PTA.1577.C1	ATAAGCAATCTGATACCGAGAGGCAGCTTGGCTACTGCGTCACTCAGAAAGCCTGAGATA[T/G]GTGCTCCGTGTGAACTGTGATCATGTTGAGTAGTGGTCTTGTTCTGCTGCTGGTTCGTAG	LG_5	55.203		>PTA.1577.C1	GGACTCTCGCTCGCTCGCCCACCAACCACACCACCGCGCCACGCACACAGAATGGCGGCGCCGTCGTCCCTCGCCTCCTCCCACCTCTCCCGCCTCGCCGACCTCCGCCGCGCCGCCTCCGCCCCGGCTCCGGCCCCGCAGCACCACCAGCTCCGCCTCGGATGCTCCCGCCGCCGCGCCCAGCGCCTCGTCGCCATGGCCGGATCCGGAAAGTTCTTCGTCGGAGGCAACTGGAAGTGCAATGGAACAAAGGAATCCATTAGCAAGCTTGTATCTGATTTGAATGCCGCCACAATTGAAAACGATGTAGATGTTGTGGTAGCACCGCCATTCATTTATATCGATCAGGTCAAGAGTTCACTGACTGATCGCATTGAGGTGTCTGCTCAGAATACATGG…
PTA.786.C1	CGGCACCACCATGGGCTGCACCGGTCCCAAGTCTGTTATTGAAGTTCGCAATGGGTTTAC[A/G]TTTCTTGACCTTATTGTGATTCAGATCGAGTCCCTGAACAAGAAGTACGGATGTGATGTC	LG_5	69.226		>PTA.786.C1	GACACACACCACCACCACCTCACCACCTCCAGTCATCTGAAATCTCCTCCCGTCCTCTCCTCCTCTTCCCGAAGCATCCTCCACCGCCCGGATCGCGATGGCCGCCGCCGCCGCCGCCCCCGACGCGAAGATCGAGAAGTTCCGCGACGCCGTCGCCAAGCTCGACGAGATCAGCGAGAACGAGAAGGCCGGGTGCATCAGCCTCGTCTCGCGCTACCTCAGCGGCGAGGCGGAGCAGATCGAGTGGAGCAAGATCCAGACCCCCACCGACGAGGTCGTCGTGCCGTACGACACCCTCGCGCCCGCGCCCGAAGATCTCAACGAGATGAAGGCGCTGCTCGACAAGCTCGTCGTGCTCAAGCTCAACGGAGGCCTCGGCACCACCATGGGCTGCACCGG…
PTA.1250.C1	CCCGAGCAGGCCTGGTACATGGAACCCGCTCTTCACCATTCTGATCGGTGGCATCCTACC[A/G]TTTGGTGCGGTCTTCATCGAGCTCTTTTTCATCCTCACCTCCATCTGGCTACACCAGTTC	LG_5	74.298		>PTA.1250.C1	GGAGGAAACTGGCTGGAAGCTTGTTCATGGAGATGTTTTCCGCCCTCCAGTTAACTCTGATCTGCTCTGCGTTTATGTCGGCACAGGAGTTCAGTTCTTTGGCATGCTGCTAGTTACAATGATCTTTGCTGTTCTAGGTTTCCTCTCTCCATCAAACAGGGGAGGACTGATGACTGCAATGCTTCTTGTCTGGGTACTGATGGGGCTGCTTGCTGGTTATTCTTCTTCACGTCTCTACAAGATGTTCAAGGGTGCAGAGTGGAAGCAGATAACCCTGCGCACGGCTTTCCTATTCCCAGGGATTGCTTTCGTTATTTTCTTCGTCTTGAACGCCCTTATCTGGGGGGAGAAGTCATCTGGAGCTGTTCCATTCACCACCATGTTTGCCTTGGTCCTCCT…
PTA.81.C2	TTTCAGCGGCTCCGTCAAGCTGCCCCACGTCCCACGCCCCAAGATGAGGGTCTGCATGCT[T/C]GGTGACGCGCAGCATGTGGGAGAGGCTGAGAAGATTGGTCTTGATTCCATGGATGTTGAA	LG_5	89.069		>PTA.81.C2	CCTGCAGGTACCCGGGATTCGGCCATTACGGCCGGGGGCCGCCGCCCTCCATTTCCTCCCCATCCAAACCCTAGACCAGGTGGATCTTCGACCAGCCACCGGCCGCAACCATGAGTAAGCTGTCGACCGAGGCCCTCAAGGAGGCCATCACCCAGGTCGTGACCGATGCCAAGGAGAAGAACAGGAAGTTCACCGAGACCATCGAGCTCCAGATCGGCCTCAAGAACTACGACCCCCAAAAGGACAAGCGTTTCAGCGGCTCCGTCAAGCTGCCCCACGTCCCACGCCCCAAGATGAGGGTCTGCATGCTCGGTGACGCGCAGCATGTGGGAGAGGCTGAGAAGATTGGTCTTGATTCCATGGATGTTGAAGCTCTTAAGAAGATGAACAAGAACAAGA…
PTA.56.C1	TATACATTTTCCCTGCGAGAGGGAGGATAAGTTTGGTCATGTACAAGACAGAAGTTTTCT[C/G]GCCATTTGGCTGAGATGGAAAACGAATACATAATAGTAGCTACAATTATCTTGTTGCC	LG_6	0		>PTA.56.C1	GACGAGGTGGCGCTGGTGGAGCACCTGAAGGCGAACCCAATGTTCCGCGTGGGGCTTGACGTGTTCGAGGACGAGCCGTACATGAAACCTGGGCTGGCAGAGATGAAGAACGCAGTCGTCGTGCCTCACATCGCATCAGCATCCAAGTGGACGCGTGAAGGGATGGCAACCCTTGCTGCTCTCAACGTTCTTGGTAAAATCAAGGGGTATCCAGTGTGGGGAAACCCTAACGCAGTGGAGCCCTTCCTGGACGAGAATGCTACGCCCCCGCCTGCTTGCCCAAGCATCGTCAACTCGAAGCAACTCGGACTGCCATCTTCCAAGCTTTAGACAGAGACAGGAACAGAGACGATGCTGGATCGAGCACTGCTTGCTATGTATAGCTGCTAGCATATAAAC…
PTA.288.C1	CTACATCAGCATCCCAGTCGAGGGTCCTTACAAGCCCGCTGCCTACCGGTACTAGAGAGG[C/G]TGTCCAGTACAGACTTGTGGCTGGCCACTGTGAACCCTGCTGCATCGAATTATCAACTAT	LG_6	21.604		>PTA.288.C1	CGCCTGCAGGTACCCGGGAAATTCGGCCATTACGGCCGGGATCGGCCACTTCGACAACGAGATCGACATGAATGGCCTCGAGACCTACCCCGGCGTCAAGCGCATCACCATCAAGCCCCAGACCGACCGCTGGGTGTTCCCTGAGACCAAGACCGGCATCATTGTTCTTGCTGAGGGTCGTCTGATGAACCTGGGATGTGCCACTGGCCACCCCAGCTTCGTCATGTCCTGCTCGTTCACTAACCAGGTTATTGCTCAGCTTGAGTTGTGGAACGAGAGGAAGTCTGGCAAGTACGAGAAGAAGGTGTACGTTCTCCCCAAGCACCTCGACGAGAAGGTCGCGGCCCTCCACCTGGGCAAGCTTGGTGCCAAGCTTACCAAGCTCACCAAGTCCCAGTC…
ve_008b_d01	CAATGGCTCACTTTATGGTGATCTGAAACGTGTGTGTGAAATAGATCTCGGAATAGTTTC[A/G]CAATGCTGCTGTGCGAAGCAGGTGTTCAAAATGAACAAACAGATTCATGCAAATCTTGCG	LG_6	27.002		>ve_008b_d01	GGTAAATGGTGGCAAAGTCAGAAGCTGGATGTGTATCAATTTTGCCCGTAATGTGCAGGAAAGTCTTGTTCGTGGCTTCTGCCATGAACTTGCTCTGATGTGCCAAAACTCAGGAATGGACTTTGCTCTGGAGCCTGTTCTTCCACCTCTCTATGCACGTCCTGATCAAGTGGAGCGAGCTCTTAAAGCTAGGTACCATGATGCAATGAACATTCTTGGACCCCAGCGCCGGGAGCTTGATTTGCTTATCGGGATCCTACCTGATAACAATGGCTCACTTTATGGTGATCTGAAACGTGTGTGTGAAATAGATCTCGGAATAGTTTCACAATGCTGCTGTGCGAAGCAGGTGTTCAAAATGAACAAACAGATTCATGCAAATCTTGCGCTCAAGATAAA…
PTA.1750.C1	GAAGGAGCGCATCGACGCCCGGAACCAGCTTGAGACCTACGTGTACAACATGAAGAACAC[T/C]GTCGGCGACAAGGACAAGCTGGCGGACAAGTTGGAGAGTGAGGAGAAGGAGAAGATCGAA	LG_6	30.808		>PTA.1750.C1	AGGTGGATGCCAACGGTATCCTGAATGTGAAGGCGGAGGACAAGGGCACCGGCAAGTCTGAGAAGATTACCATCACCAACGAGAAGGGGCGTCTAAGCCAGGAGGAGATCGACCGGATGGTGAAGGAGGCGGAGGAGTTTGCCGAGGAGGACAAGAAGGTGAAGGAGCGCATCGACGCCCGGAACCAGCTTGAGACCTACGTGTACAACATGAAGAACACCGTCGGCGACAAGGACAAGCTGGCGGACAAGTTGGAGAGTGAGGAGAAGGAGAAGATCGAAGAGGCCCTCAAGGAGGCTCTGGAGTGGCTGGACGAGAACCAGACCGCCGAGAAGGAGGACTACGATGAGAAGCTCAAGGAGGTGGAGGCTGTGTGCAACCCCATCGTGACCGCCGTGT…
PTA.414.C2	AGTGAAAACAAATGACATGATGCTGGTCATATACCTGTCTTCCCTTATCCGAAGTGTCAT[T/C]GCACTCCACAACTTGATCAACAACAAGATGCTAAACAAGGAGCACGAGAAGGTCGAGGAT	LG_6	31.607		>PTA.414.C2	GACCAAGAAAGAAAAGGAATCAAAAGCAAATACGCCGCCGTCGCAGCCGCAGCAGCACACAACAGAACCGCAGCCGTACGCCGCAGATCTGCCGCCGCCGCGCTAGCTAGAGCTCGAGACCGAAGATGGACGTGGTGAAGGCGGCGCAGCTGTCGGGGCGGACCCTGGACCGCGTGGTGGTGCACCCGCTCGTGCTCCTCAGCATCGTCGACCACTACAACCGCGTCGCGCGCGACACGCGCAAGCGCGTCGTCGGCGTGCTCCTCGGCACCTCCTCCCGCGGCACCGTCGACGTCACCAACTCATACGCCGTGCCATTTGAGGAGGATGACAAGGACCCGAGGATCTGGTTCCTCGACCATAATTACCATGAGTCCATGTTCTCCATGTTCAAGAGGA…
PTA.1578.C1	AGGAGGTCGCCAAGGACCAGTCTTCATAGTTTGTTCTCGTTCTTTGATGCTGTCATATCG[T/C]CAGTTGTATCTGATGCTCAAAGTAGATGCCCTCAGGCAGCACCCTGCCATGCTGCTAAGG	LG_6	33.092		>PTA.1578.C1	GTGGTGTTCTTGCTGTTTCTCGAGCATTTGGTGATAAACTTTTAAAGCAGTATGTTGTCGCTGATCCAGAGATCAAGGAGGAGGTAGTTGATGGCTCACTCGAATTCCTTATCCTCGCGAGCGATGGACTGTGGGATGTTGTCACTAACGACGAAGCTGTTGCAATGGTCAAGCCAATAGAGGATCCTGAGCAAGCAGCAAGAGACTGCTCCAAGAAGCTTCTGTAAGAGGGAGCGCTGACAACATCACCGTTGTCATAGTCCGCTTTTTTGGATGGAACAACAACTACTGGAGCCGGACCAAGTGAGGAGGTCGCCAAGGACCAGTCTTCATAGTTTGTTCTCGTTCTTTGATGCTGTCATATCGCCAGTTGTATCTGATGCTCAAAGTAGATGCCCT…
PTA.305.C1	GGCGATGCAGCCCAGGATGCTTTTAACAGTGGACGAAGATCTGAAGCCTCTTCCTGTTCC[T/G]GTGCGGGTTGGGCAAGCAGTTGATGTGGTTGGCCAGGCAGGAAGACCCAAGACAATAACT	LG_6	33.213		>PTA.305.C1	GCTCACAACACCTCGATAAAGGTGAAACACACCAAGGGCCAGCTGTCCTTGGAATTGCTCTCATTGCCATGTCTGAAGAACTAGGAGCTGAAATGGCTATACGGTCACTTGAGCGTCCTCTACAGTATGGCGAGCAGAATATTAGACGAGCAGTTCCTCTTGCTCTTGGTGTACTCTGTATTTCGAATCCCAAGGTAAATGTAATGGATACACTGAGCAGATTGAGTCGTGATGCTGATGCTGATGTTTCGATGGCTGCGATCATCTCACTCGGTTTGATTGGTGCTGGTACAAACAATGCCAGAATAGCTGGCATGCTTCGTAATCTTTCAAGTTACTATTACAAAGAGGCTGCTCATCTGTTCTGCGTAAGGATTGCTCAAGGGCTTGTTCACCTTG…
PTA.203.C1	CAAGATACTTGCTTTATCCAACTTAGCTTGCTTGCTCGCTGAACATACTTCAGCAGACCC[A/G]TGCTGGCCAGAATTCATAACAGAACATAATTCAAGAAACCTATCATTCAGTTTATCCCTC	LG_6	35.24		>PTA.203.C1	ATTCGGTGGCCAAAGCTTTGGATCTTGGGTTGTGTCCACGGCGGTCGGGGGCAGCCAGTGCCACATTGCCATTCCAGGGAATGCAGCAGGCATTGGAGCGCCTTTGTTGGTTGGAACTTGGTAAGGTGGTGCAAATGAAGGAAATGCAGCAGGGTGGAACGCTGCTGGATGAGGCATGTGAGGAATAAATCCTAGAGGAGCAACACTTGCTGCTTTGATTTGCTGTTCCAGCTTCTCCTTTTCAGCCTTCAGGCTCACCTTCTCATCTCGGAGCTCATTCTTCTCCACCTTAAGGTCCTTGATTGCCTCTCGTAGATTCTCATTTGACTCTTTAAGCTTTTCTGTCTCGCCTCTGAGTTGTGTCAACATACGAGCTGCATCACTCAAGATACTTGCTTT…
PTA.734.C1	AGCTGCAGCAGGCAAAAAGAAAGGAGGAGCAAAAAAGAAGCAGCTTCATATAGAGAAGGG[A/G]GAGGAGGACTTTGCTGCCGGACCGGGTGCATCTTCTTATGATGATCCGGACGAGTTTGAC	LG_6	35.998		>PTA.734.C1	GGAGGCACAGCCAACACGGACCCGTCAATCCTTTCCCCAACCCTCCAGAACCTTCCCGCCGCCGCCTCGCCGCCGCTGAAACCCTAGCCCCGTCGTCCGCCGTCCGCCCGTGCTCCTCGACGCAGCCAGCCAGCCAGGTGCAGATCTCGAGGACTTCCGGCCACCATGGAGGACTGGGATGCTGAAGATTTTACGCCAGTTGCGCCTGTTGTCAAAGCTCAGCCTCTGAAAAGTAACTGGGACGATGAAGATGTAGAAGAAGATGATGTAAAAGAATCTTGGGAAGAGGAAGAGGAGAAACCTAAACCACAACCTGTAGAAAAGCCTGCTCCAAAACCTAGTGCTAAAAGTGCTGTAAAAAAAGGTAAGCAGCCATCAACAAGTGCTGAAGTAGTAGAA…
PTA.4.C1	CATTCGAAAGGAGGATCTTCCCAAGATCGAGGAAGAACTTGAAATGGAAATTGCTAAAAG[T/C]GAGCTGTCAGAACTTAAGAAGGAATGTGTTGAAGCCATGGAGGGTCAACTAAAGAGGGAG	LG_6	37.266		>PTA.4.C1	GTAAAGAAGAAGTTCGAGACAGCACTTAGTGTCCTTAAGAAGGAGAAGATCACGATTGATCCAGATGACCCAACAGCAGTTGCTGGTTATGCCCAAGTCATGAGGACTGTACGAGACAAGGCAGGTCTTCTTTCTGATTCGCAGAGAATTAAATATACTATCGAGACTTTCACGAAGGACATCCCTGATGCAAGGACGTACTTGAATACCCTGCAGGAGATCAGGAAAAAGAGTGGGCTTATAGATGAAATTGGTATTGAGGCTTTAATGATGGAAGCTCTGGAGAAGGTTGAAAAAGACATTAAGAAGCCACTTCTGAGGAGCGACAAGAAGAACATGGCTCTCCTTGTTGCTGAGTTTGATAAGATTAACAAAAAGCTTGGCATTCGAAAGGAGGAT…
PTA.27.C1	TCCAGAGCAGAAGGTGGCAGTCTTTCCAGTTCCAGACTGAGCTTGCTGGATCACATCGAG[T/C]CCCTTGCAGAAGGGGACGATTCCTCTCTGCTGAATGGCAGATGGCTTCTCAAAACCATAA	LG_6	40.865		>PTA.27.C1	TGTGTGGCAGACACTGTGTGGTCCCTTCCCCTCATCTGTCAGTGAGCCAGTCCACCTTGCGGCGGGTGTTCACAAAAGATGACACTCTGGGTAATGGCCAAGGTCTCGTACAGGTCACAGAGAGTATCCAGCTTCCACTCTTCCTTCTCAACATTGACATAGAACTGCTTGATACCCTCAAGGGTAAGCTCATCTCTCTTAACAAGAATCCTCACAGGCTTGTTCATGAACTTGCGGGTGATCTCAAGGGCCTCAGGAGGCATGGTAGCAGAGAACACCCCAACCTGAATCTTTCCTGGAAGAAGCTGGAAGATATCATAGATCTGATCCTTGAAACCACGTGAAAGCATCTCATCAGCTTCATCCAGTACAAACATCTTGATGTGATCTGGGCGGAGA…
PTA.577.C1	GTCTCCACTGTGAGTTGGTGAGGTTGCATGTTCTTCATCAGAGCCAGCACCCTTTTTCTT[T/C]GTAGCACCTTTCGCTGCACCATCCTTTGAGGAAGCACCTTTCTTCTTTGCATCCTTCTTG	LG_6	40.865		>PTA.577.C1	CCGCAGAATGCCTCAATAGCCTGGAGCAGGAACATCTGGCAGCTTCATCAGGCACAGCAGCAGCAAAGTACTTCTTGTTCTTCATAACATCCTGCGCGAATCCCTTGCTGGCACCATGGAAGAGTGCCTCAAAGAGAGCACTTATTACATCCTTCTGAGGTAGGGTTGAGGACGAGAGCACCCCCTTGAGCTGAGCTGCTGTGGCAGCGTTGCCCAGGTTCGCCTTGATCTCTGCAACCAGTTCATCATAAGGAGTGGGTTTGGCAACGGCATGGTTGCCATTGGGTTTATCTTCAGTCTTCGCTGTCCCATTGGTACTGCCTGCCTGTTTCTTCTTCTTCTCTGTCTCTTCAGTGGCAAGCATAACCATCTCAGCAGTTGCTGCACTCAGCTGCTCCT…
PTA.216.C1	GATGCACTTTTCAGATAATCCTGCTGTGTTCAACATTTAAGAAACAGCAAGAACCAAATT[A/G]AGCTAAGCTTATTGTAAATGAAGTGGTGGATGGTCTACTTCAAGTCTTCAGTGAGCATTC	LG_6	41.824		>PTA.216.C1	GATCGAGACTCAGATTCGCCGAGCTCTTCTTGGTATTCGATTGTCAAGAAAGAGGATCGACCTGCCATGGCTTCCAAGCGGATCTTGAAGGAGCTCAAGGATCTGCAGAGGGATCCCCCGACCTCCTGCAGCGCAGGGCCTGTGGCTGAAGATATGTTCCACTGGCAGGCAACGATCATGGGTCCATCAGACAGCCCTTACGGTGGTGGTGTCTTCTTGGTTACAATTCATTTTCCTCCGGATTACCCCTTCAAACCACCTAAGGTTGCTTTCAAAACAAAGGTGTTCCATCCAACGTTAACAGCAATGGCAGTATCTGCCTTGATATCCCGAAGGAGCAGTGGAGTCCTGCATTGACTATTTCAAAGGTGCTCCTCTCAATCTGCTCCCTACTGACGG…
PTA.335.C2	ACCAGATGCTGAAAGCAAGATTGTTTCTGCCGATGCTATCCCTGATGGTTGGATGGGTCT[A/C]GATGTTGGCCCGGATTCCATCAAGGCTTTCAGTGATGCCTTGGACACCACCAAGACTGTT	LG_6	42.169		>PTA.335.C2	GATCCATCGACCGTCCAAAGCTGCGTCTCCTCTTTCTCACTCCCTCGTCCAGATCGCCGCCGATTCGATCCGGTTTCTCACGGGATGGCGACCAAGAGGAGCGTGGGCACCCTCGGGGAGGCGGATCTCAAGGGGAAGAAGGTGTTCGTGCGCGCCGACCTCAACGTGCCGCTCGACGACGCCCAGAAGATCACCGACGACACCCGCATCCGCGCATCCATCCCCACCATCAAGTTCCTCATCGAGAAGGGCGCCAAGGTCATCCTCGCCAGCCATCTGGGCCGCCCAAAAGGTGTCACCCCCAAGTTCAGCTTGAAGCCTCTTGTTCCACGCTTGTCTGAGCTCCTTGGAGTTGATGTTGTGATGGCCAACGACTGCATTGGCGAGGAAGTTGAGAAA…
PTA.197.C1	TGCTTAGGCCTGCCATGGGGAGCTGCTAGGGAAGGCAGCAAAGTGATAAGAAAAAATAAG[A/G]TGGCATGTTCTTCTGTTGTTGTAGCATATTTTGACTTCACCGTGGGAGTATCTCTAGCTG	LG_6	43.244		>PTA.197.C1	GGGTTTGGTCATTGCCAGCATCTACTGGGGAGTGAACAAGTTTGTTATTGATAAAACATCTCTGCCAGTTGAACGGAAGAAGAAGAATAAGCCAAAGCTTAGCATGGGGGAGAGTCTGAAGGTGCTGGTGTCATCACGGTATGTGAGGGATCTTGCCACACTGGTCGTTGCTTATGGTATAAGCATTAACCTTGTTGAGGTCACATGGAAGTCAAAATTGAAGGCACAGTTCCCAAGCCCTAATGAGTATTCTTCGTTCATGGGCGATTTCTCAACTGCTACTGGCATAGCTACGTTCACAATGATGTTGTTGGGGAGAGTGATTTTCAGAAAATTCGGGTGGGGAGTTGCAGCTACAATCACCCCGGCGGTGTTGCTTGCCACCGGAGTTGGATTCTT…
PTA.1012.C2	GTCGGCAAGACTTTTGAGGTCAAGAGCACTGTTCCATTCAGTGAACCGTTTGTGATTGAT[T/C]CTTCAAACCCTCCTCCCGAGAAGGACTATGAAGTGTACTTCAAAGATCTGAAAGACGGCA	LG_6	43.616		>PTA.1012.C2	GGCAAAGTGTTAAAATACCTTTCTCTTCACTGATACCTGTATTTCGTGCCCGTACTAAACTTGATGCGCCACCCTTTGATGCAAGCTACATCACTGCAATACAGCTCATGTTCAGCAAATTTGAATATGATGGAAAGCTCAACCCAACATTTGCGGAAGGTCAATTCGAGCTTCCTTTTTCAAGTATTAAAGCATACTTAAATGAGCCAATTACTCCAAGGTTCGTTCATGTGAGCTCTGCCGGAGTTACAAGACCTGAAAGACCAGGGCTGGATTTAAGCAAGCAACCTCCTGCTGTCCGCATGAACAAAGAGCTTGGCTCCATTCTAACATACAAGCTGAAGGGAGAGGATTTAATTCGGGAAAGTGGTGTTCCCTACACTATCGTACGGCCATGTG…
PTA.2831.C1	CATTACACCCCAGTGAGAGAACGGGTGCCATCAAGCGACAGTGAGCAGCTTGGGCAGATC[A/G]CTACATCAAACGCGACGAGGCGTCGGCGTGCTGGTTCTGCCCTGTAGAACAGTCTGCATG	LG_6	44.76		>PTA.2831.C1	GGGGACGGGATCCTCTTATCGAGGTAGCTGTTGCTTTGGAGAAGGCAGCACTGTCAGACGAGTATTTCATCAAGAGGAAGCTGTATCCAAATGTGGATTTTTATTCTGGCCTAATATATAGGGCAATGGGATTCCCTACAGAGTTTTTCCCTGTTCTGTTTGCAGTTCCTCGCATGGCTGGTTGGTTAGCACATTGGAAGGAGTCACTTGATGACCCCGACAATAAAATTATGAGGCCCCAACAGGTATACACCGGTACTTGGCTAAGGCATTACACCCCAGTGAGAGAACGGGTGCCATCAAGCGACAGTGAGCAGCTTGGGCAGATCACTACATCAAACGCGACGAGGCGTCGGCGTGCTGGTTCTGCCCTGTAGAACAGTCTGCATGATACAGCAT…
RPT3	TTTGTTACTATTGAATACTGTTGTATGTTTTATGCTTTGACCGTGAAATAAATGCCTAGTTTGTCAACACCAGCCTTGTGTCAAGTGTTGTTTAGGTTGCC[C/T]AGCGTATTCATTGGTGAGATTATCGAAATTTCCACTTGTTTGGTCTAAACTGTTCTGGGGCGATCTGGTAACACCAGG	LG_6	45.199		>RPT3	GCTGCTCTATGGTCCTCCAGGCACTGGCAAGACCATGCTTGCGAAAGCTGTGGCACATCACACTACTGCTGCTTTTATCAGAGTGGTTGGTTCAGAGTTTGTGCAGAAGTACTTGGGGGAGGTAAGCTCGGAATAGGCGTAACATCTATTTATAGCTTTGATGTTACATTGCTTTGTCCTTTTGTTACTATTGAATACTGTTGTATGTTTTATGCTTTGACCGTGAAATAAATGCCTAGTTTGTCAACACCAGCCTTGTGTCAAGTGTTGTTTAGGTTGCCCAGCGTATTCATTGGTGAGATTATCGAAATTTCCACTTGTTTGGTCTAAACTGTTCTGGGGCGATCTGGTAACACCAGGGAATAACTATGACATTGCATATATGCGGTGCTTCCAAAC…
rg3_008c_d06	ATGTTGTACATAGATATCGCTTGGTTTAAAGCTTTGTGGTTTATTTGATGTATAATTCAA[T/C]GTGTAATTGTTTTTTTTGTTGTCTGTACATGTACTATCTTTGTATACGGAAAAAACGGGA	LG_6	45.556		>rg3_008c_d06	GATATTGCAGAAAGAAGTTGGAAGATGCTTTGTTTGAGAAGGAGAAGAGGTTGCAAGCAGCGATCGTAAGCGACGACTCTACCAAGCTCAGTCTTGGCGCGGCACTGTATGCCTCGCGTTTTGCTGGCAACATGATGCGGATCCTACGGCGTAACGCCACCCGAAAGGCTCGTTTGCAGGAAAGAGTGCCTGCAAGGCTGCTACAGAAGCCGGCAGAACCCAACTTTTTTGCTGAAGGAGAGTAATTTTTCTAAGAGAGTCATGGTCCAACCGGTAAAAGTTTGCTCCTGCACCCCAACTCACCAGTTGACTCAGATTTATGATTGGATGTTGTACATAGATATCGCTTGGTTTAAAGCTTTGTGGTTTATTTGATGTATAATTCAACGTGTAATTGTT…
PTA.1661.C1	GCCAATACTTCGATTACTGGAAATGCGTGGACAAGCATGTTGCTGAGAAGCTCTTTGATA[A/G]GTTAAAGTGACGAGGACATTGTTCTCTCTTGCTACTTTTTGCTCAACGGTGGTAATAATC	LG_6	45.9		>PTA.1661.C1	GGCAACCCTCGACCCCCGTTCATTCTCGCTGCCCGCCTCCGACCTCGCCGTCCTCGTCCCCTCCTCCGTTGGAAGCGCCATCGTGTTGGGTCACCGGAAGCGTCGCGCGCATGGAGGATGAGGAGGCATCTGACCCAAAGGCGCTCCTAGAGGCTCAGACGAAGGCTAAGTGTGTCCGCCAGTGGTATCTCTATAAGGACTGCGTGAAGAGAATTGCAGATGATGAGACTGGGCACAAGCACTGTACTGGCCAATACTTCGATTACTGGAAATGCGTGGACAAGCATGTTGCTGAGAAGCTCTTTGATAAGTTAAAGTGACGAGGACATTGTTCTCTCTTGCTACTTTTTGCTCAACGGTGGTAATAATCATATCATTTGCACGCGTTATAGACAATTC…
PTA.1376.C1	AGAAGTTCAGCGTATTCTGATGGAGCTACTCAATCAGATGGATGGGTTTGACCAGACAGT[T/G]AATGTGAAGGTTATAATGGCGACCAACCGTGCAGATACTCTAGATCCTGCTCTGTTGCGT	LG_6	46.011		>PTA.1376.C1	ATAGCCACTGCTCGATTCGATGCTCAGACTGGTGCTGATCGAGAAGTTCAGCGTATTCTGATGGAGCTACTCAATCAGATGGATGGGTTTGACCAGACAGTGAATGTGAAGGTTATAATGGCGACCAACCGTGCAGATACTCTAGATCCTGCTCTGTTGCGTCCTGGACGACTGGACAGGAAAATTGAGTTCCCTCTGCCAGACCGGAGGCAGAAGAGGCTTGTTTTCCAAGTCTGTACATCTAAAATGAACTTGAGTGACGAGGTTGATTTGGAAGACTATGTCTCCAGACCGGATAAAATCAGTGCTGCTGATATCACGGCTATTTGCCAAGAAGCCGGCATGCATGCTGTCCGCAAAAATCGCTATGTTATCCTCCCCAAGGACTTCGAGAAGGGT…
PTA.98.C1	AGAGGATGCCCATCTCAGAATTCCTCCTTTCTCGCTGGTTATTGTTAGCTGTTTTGGGTC[A/T]TTTTTTATGTTTTGTGTATTTGTGGACTCATGGATGGTTGTCTGAACTCCAAACGGAGCT	LG_6	46.636		>PTA.98.C1	TGCAGTACCCGGGAATTCGGCCATTACGGCCGGGGGAGGCAGTGCAAGCCGGCGGCGCAGCTAACCACAGCAGGAGTTGGCGAGGAGGCCGTAGCCATGGGTATCTCTCGGGACTCCATGCACAAGCGCCGCGCCACTGGCGGCAAGATGAAGGCCTGGAGGAAGAAGAGGAAGTATGAGCTCGGCCGCCAGCCTGCCAACACCAAGCTCTCAAGCAACAAGACTGTAAGGAGGGTTCGTGTCCGTGGAGGCAACGTGAAGTGGAGGGCCCTCCGCTTGGACACAGGCAACTACTCCTGGGGAAGCGAGGCTGTGACTCGCAAGACTCGCCTCCTTGATGTGGTCTACAACTCTTCAAATAATGAGCTTGTTAGGACACAGACTCTTGTGAAAAATGCC…
PTA.42.C1	TTTCGTGCTTGCCATTGTAACGCTACTTCGGTCAGTTAAAGATATTGGCACAAAGAGATT[A/G]TCTGATAAAAACGAGCCAGAAGAACAAGGCCCTGAATTATATCACGACTCTTTTCCAAAA	LG_6	46.712		>PTA.42.C1	GGAAGAGGTCAAGATGATCAGGGCCACTAGCTTTACTACCCGTATGCCTGAATATGACATTCCTGTCGTCGACAAGGCTGTGGATGCAACATGGAAGAGAGAAGTGCCTAGGAAGGCACCCTTCCCATCCACAGAATCTTCTCCCAAAAGCACCACTAAGGCATCCAACAGGTCCTTGGATCAGATTCTGCCAGCTCTGATGGCTTTCGTGCTTGCCATTGTAACGCTACTTCGGTCAGTTAAAGATATTGGCACAAAGAGATTGTCTGATAAAAACGAGCCAGAAGAACAAGGCCCTGAATTATATCACGACTCTTTTCCAAAACCGGAGTTCCGGCCCCCGTCGCCAAGTCCTGGGTTTGCTGAATCTGACCTATTTTCCTTAGTCTTGCAAAGACT…
PTA.1671.C1	GAGGAAGACAGCTCTCCAGAATCTAGAACAGTTCCAGGAGAAAGCAAAGAAGGAAAGGCT[A/G]CGGCTTTGGCAGTATGGAGATGTTGAATCGGACGAGGAGGAGCCGGCTCCAGGTGCAAGA	LG_6	47.286		>PTA.1671.C1	TGATTTAACAATGGTTAATGCTAAGAAGGCCAAAGACTTCCTTCCCTTCCTACAGCGGAATAGGAGGCACACTGCCATAGTTGAATATGTTTTCAGTGGCCATCGTTTCAAATTAACAATTCCAAAGGAGACTTGCAGCATCGCCTTTTCACTGTCCGGTGTTAGGTGCCCTGGTAAAGATGAGCCATACTCGAGTGAAGCTATTTCTTTGATGAGGAGGATGATTCTACAGCGTGATGTTGAGATTGAGGTTGAAGCAGTGGATAGAAATGGAACATTCATAGGGTCCTTGTGGGAATCCAAGACCAACATATCATCTGTTCTTTTGGAGGCTGGCCTGGCCAAGCTTAGTTCATTTGCATTGGATAGGATTCCAGATGCTCACATCCTCACAAAAGC…
PTA.716.C1	GGAGATGGTTGAGTTCATGGAGAAGGTGGCAAAGACAGTTGACTCTGAGGAGCTCACCGT[T/C]GAGGAGCGCAACCTTCTATCAGTTGCTTACAAGAATGTTATTGGTGCCCGCCGTGCCTCA	LG_6	49.261		>PTA.716.C1	GTACCCGGGATTCGGCCATTACGGCCGGGGAGCACAGAAACGGAAACATTTCCCGACCCCAGATTCGAGCAGCCGCCGGAGCGCAGATTTGACCATCGGTGACTAGAACCCACAGAAACTCAAGATGGCTGAGCTTTCTCGTGAGGAGAATGTGTACATGGCTAAGCTTGCAGAGCAGGCTGAGAGATATGAGGAGATGGTTGAGTTCATGGAGAAGGTGGCAAAGACAGTTGACTCTGAGGAGCTCACCGTTGAGGAGCGCAACCTTCTATCAGTTGCTTACAAGAATGTTATTGGTGCCCGCCGTGCCTCATGGCGCATCATTTCCTCCATCGAGCAGAAGGAAGAGAGTCGTGGCAATGAGGACCGTGTCACACTCATCAAGGACTACCGCGGAAA…
PTA.2339.C1	AGGAAAAACTGTAGCCATTGGCCAGAAGATGGATCTTGTGTTCTACACTTTGCAAATTGG[T/C]CTTTTCTACATGGACTTTGATCTCATCTCAAAATCCATTGATAAGGCAAAGAAGTTGTTT	LG_6	51.457		>PTA.2339.C1	TACCCGGGATTCGGCCATTACGGCCGGGTCCGCGCCGATGTACTTTCCGCCGTCAAATCCGATGACATGGCCTCGCTGTTCGAGTCGCTGGCCGCCACCGGCGTGTTGGAGCCGGACGCCGCGCTGCTCGCCGAGATGCGCGCCCGGATCGACGAGGAGATCCGCAAGCTCGATGAGAAAATTGCCGACGCTGAAGAGAATTTGGGTGAGAGTGAAGTGCGTGAAGCCCATCTAGCCAAGTCCTTGTACTTTGTAAGGGTTGGCGAGAAGGAAAAAGCGTTGGAACAACTTAAAGTTACTGAAGGAAAAACTGTAGCCATTGGCCAGAAGATGGATCTTGTGTTCTACACTTTGCAAATTGGCCTTTTCTACATGGACTTTGATCTCATCTCAAAATCC…
PTA.380.C1	GAAGAATGCGCAGGCTGCAGGAGTTACCGCTCATTACTACGAGGATGAGACTGCTCCTAC[A/T]GGCACATGTGCTGTCTGTGTTGTTGGTGGCGAAAGGTCATTGATTGCAAACTTATCTGCA	LG_6	52.04		>PTA.380.C1	GGCAATGCAACGCCCACCAACCACGCCGGACCCACGGTCACCGACAAGCGGGCCCCGCGAGGTTTGGTCGAGCCCGACTAAAACCTCCACCCCACCTCACGAACAGAGCAGAGCCCTCGCCATTCGCCAGCACAGGCCTCAGATCTCGCGCTCGCCTTGCCCCGCGCCGCCGTCGTCGAGAGCAGCTGAGAGGAATGGCGGCCAACGGCGTGCTCCTCGGGATGGGCAACCCCCTCCTCGACATCTCCGCCGTCGTCGACGAGGACTTCCTCGCCAAGTATGACGTCAAGCTGAACAATGCCATCCTCGCCGAGGAGAAGCACCTGCCCATGTACGACGAGTTGTCCAGCAAGGGCAATGTTGAATATATTGCTGGAGGAGCCACCCAGAACTCTATCA…
PTA.796.C3	CGCGGAGCAGCACAACCAGGACGTGAACTCGCTCGGCCTTGTCTCGGCCAGGAAGACCGC[T/G]GAGGCCGTGGACATCCTCAAGCTCATGTCCTCCACCTACATGGTGGCGCTGTGCCAGGCC	LG_6	52.05		>PTA.796.C3	CCTGCAGGTACCCGGGATTCGGCCATTACGGCCGGGCAAGTCCATCGAGCGCGAGGTCAACTCCGTCAACGACAACCCCGTCATCGACGTCCACCGCGGCAGGGCGCTCCACGGCGGCAACTTCCAGGGCACCCCCATCGGCGTGTCCATGGACAACACCCGCCTCGCCATCGCCAACATCGGCAAGCTCATGTTCGCGCAGTTCTCCGAGCTCGTCAACGAGTTCTACAACAACGGGCTCACCTCCAACCTGGCGGGCAGCCGCAACCCGAGCCTGGACTACGGGTTCAAGGGCACCGAGATCGCCATGGCCTCCTACTGCTCTGAGCTGCAGTACCTCGCCAACCCGGTCACCAACCACGTCCAGAGCGCGGAGCAGCACAACCAGGACGTGAACTC…
PTA.917.C1	CCCGCCCTTCCTCCCCATCATCCCCGTCGTCGGCGACTACTGGGTCCTCTACGTCGACGA[T/C]GACTACCAGTACGCGCTCGTCGGCGAGCCCCGCCGGAAGAGCCTATGGATCCTGTGCAGG	LG_6	52.05		>PTA.917.C1	GGCCAGCGACGAGGCCAAGCTCAAGGTCAAGTTCTACGTCCCGCCCTTCCTCCCCATCATCCCCGTCGTCGGCGACTACTGGGTCCTCTACGTCGACGATGACTACCAGTACGCGCTCGTCGGCGAGCCCCGCCGGAAGAGCCTATGGATCCTGTGCAGGAAGACGCACATAGACGACGAGGTCTACAGCCAGCTGCTGGACAAGGCCAAGGAGGAAGGCTACGACGTCTCCAAGCTGCACAAGACGCCGCAGAGCGACCCGCCGCCGGAGAGCGACGCCGCGCCCACCGACACCAAAGGGACATGGTGGTTCAAGTCACTCTTCGGTAAATGATCGAATCGGCCGGTACTGGAACAGAACGATGCAAGTGTTTATCTTTACCGTAGCAGTATTAGTTC…
rg1_010c_b03	ATTAGTGGATATCAGCATGGGTGTGTTGACTCCCTTATCAGAGCAATTAACAAAGCCACT[A/C]CCACATGCAATTGTGCTTGTCACCCTGGATGAACTATCAAGTGATTCAATCAAGCTGTTG	LG_6	52.05		>rg1_010c_b03	GCGTAGAAGTGGTCAGTTGCCATTACAGAAGGAGGGTGAGGTAGTAGATTACAGAGGTGTCCTGCATCGTGATGGCTCTGTTCTGATGTCAGTTTCATTGGATCAGCTGAAGGCTCCAGAGCTCCTTTATAAGTCTCTTGCTACGAAGCTTGTGGTTGGAATGCCTTTCAAGGATTTGGCAACTGTAGATTCAATCCTTTTGAGGGAACTCCCCCCTGTAGAAGATGCTCAAGCTAGGCTTGCACTCAAAAGATTAGTGGATATCAGCATGGGTGTGTTGACTCCCTTATCAGAGCAATTAACAAAGCCACTACCACATGCAATTGTGCTTGTCACCCTGGATGAACTATCAAGTGATTCAATCAAGCTGTTGCCAGAAGGCACTAGATTTTCTGTTAC…
PTA.2003.C1	CCATGGTGTATCTACGATGCCATCATTTCAGTACAATCCTGCTGGTATGAGTGTACATTC[A/C]AGTCATTTGTCAACGCAAAATATGTGGCCACCAGTATCAAGCACACCGATTCCTGAGGAA	LG_6	52.109		>PTA.2003.C1	GGGGGGTAATCAGTTAGATATTATGGATCACCAGGGTGATTTCTCTAGGGCGACTGACAGAATTGATACTAACAGCAGTGTAAATACTCGGGATGAAAAAGCTTTTGACATGCCTATGCAGTATCCTTCGGTATGCTTTTCTTCCTCTAACTTGCATCCGGAGCAAAGAAATGAAGGCCAACAAGATGTTTCAGGAACTCCTCCTGTATATCACTTCCCATATTATTATCCAGGGATGGTAGAGCATGGCATGGCACTTCATTCAGTGCAACATTTTCAAGGAAACATAAACACTGCTCAAGCACATACACCACCAGCATTCCTCCATCAATACAATGTTTATCCCCATGGCCATGGTGTATCTACGATGCCATCATTTCAGTACAATCCTGCTGGTAT…
PTA.796.C2	CCGCGGCAAGGCCATCCACGGCGGCAACTTCCAGGGCACCCCCATCGGTGTCTCCATGGA[T/C]AACACCCGCCTCGCCATCGCCGCTATCGGCAAGCTCATGTTCGCGCAGTTCTCCGAGCTC	LG_6	52.216		>PTA.796.C2	GAGGTCATGACCGGCAAGCCCGAGTTCACCGACCACCTCACCCACAAGCTCAAGCACCACCCGGGGCAAATCGAGGCCGCGGCCATCATGGAGCACATCCTGGAAGGAAGCTCGTACATGAAGCAGGCCAAGATTCAGGGTGAGCTCGACCCACTGATGAAGCCGAAGCAGGACCGGTATGCCCTCCGCACATCGCCTCAGTGGCTTGGCCCTCAGATCGAGGTTATCCGCTTTGCCACCAAGTCCATCGAGCGCGAGATCAACTCCGTCAACGACAACCCACTCATCGACGTCTCCCGCGGCAAGGCCATCCACGGCGGCAACTTCCAGGGCACCCCCATCGGTGTCTCCATGGACAACACCCGCCTCGCCATCGCCGCTATCGGCAAGCTCATGTTC…
rg6_009d_f02	AGATTAGATACGACGGCGGAAGAGCATCTCACACTAGCATGTCGATTTCTCCTTGGCAAA[T/C]GAGTTTTGGCGTTCTTATTCAGATCTGTGCATTCACTGTAATCACTGAACCTCAAGCTGA	LG_6	52.353		>rg6_009d_f02	GACATCATTGAGCTTAGAATGCCACGACCCAACAAGAGGAGATTGTCACTCTTTAAGGGCATAATCATTGCAAAGCATAAAGGTGGTGTTCGCACCACAATCCGTGTCAGAAGGATCATTGCTGGTGTTGGAGTTGAAATTACCTTCCCTATATACTCACCAAGGATCAAGGAGATTAAAGTAATCAGGCGCAAGAAGGTGAGGAGGGCAAAGTTGTACTACCTGAAGCACAAGCTTCCCCGTTTCTCAACCTTCAAGTGAGATTAGATACGACGGCGGAAGAGCATCTCACACTAGCATGTCGATTTCTCCTTGGCAAACGAGTTTTGGCGTTCTTATTCAGATCTGTGCATTCACTGTAATCACTGAACCTCAAGCTGAGTAATTTTTACATCTTAT…
CRY2	CACATACACATGTTTAGTTATTTGTGATCTGATCTTGTATATTTAATTTATAGTTT[T/G]ATAAGATGTTGCTGCTTTAATGCTTAACATTTTTCGGTTTCACATTCAGGTATAGAAAACCTT	LG_6	52.563		>CRY2	GGAGGTTGGTGCCTGTTCCAGGTAGCTTGTGGCTACTCGCCTAGCATTATCATTTTAAGCTCCTGAGCATTTGCCATTTGCCTGTACGTATGGAGGTCCATTTCATGTGATGTAGCTTCCTTACCAATATTATGGAGTTGGGCCTTTTCTGGCTTCTTAGACTTTGGCTTATAAGCCAAAAGTTAGAAGCCAAAATTAAGCGTAACGAAACATAATGGCATGTTAAAAACTTAAAATTAAAGAAAATACAGTATTGAGGTTAAGTTGTTTACTTGAAAGCGTTGCTTTGTTCACATACACATGTTTAGTTATTTGTGATCTGATCTTGTATATTTAATTTATAGTTTGATAAGATGTTGCTGCTTTAATGCTTAACATTTTTCGGTTTCGCATTCAGGT…
PTA.1688.C1	TCCGAATAACCAAGAACTGCTTGATGGTATAAGGAGGTGTGTTGAGCAGATCAACAAGGC[T/C]AACAGGGGTGATATAAGTCAGGAGGACCTGCAAGAGAAACAGAGCAAAGCTATGCAGGAC	LG_6	53.156		>PTA.1688.C1	GGCCAAGGAGGCGGGGAACGCTTCCTACAAGAAGAAGGACTTCGAGACGGCCATCCAGCATTACACCAAAGCGCTGGAGCTTGATGACGAGGACATCTCCTACCTCACTAACCGAGCGGCCGTGTACATTGAGATGGGAAAGTACGATGAGTGCATTAAGGACTGTGATAAGGCTGTGGAGAGGGGAAGGGAACTTCGTGCTGATTTCAAGATGGTTGCAAGGGCACTGACAAGAAAAGGAACTGCTCTGGCCAAACTTGCTAAGAACTCAAAAGACTATGATATTGCCATCGAGACTTTCCAGAAGGCTTTAACTGAGCATCGGAATCCAGACACTCTCAAAAGGCTAAATGAGGCTGAGAAGGCAAAGAAAGACTTGGAGCAACAAGAGTATTATGA…
PTA.2763.C1	GAGGTTGCTTTGTGAGGCTGCTGAAGTAGATTTTTCTATCTAGATGCTTCCTGACGCAAT[A/T]GAGGGACTGGATGGATATGTTCATTTGTTCTACTCTTGCTCAAGAAGAAACTTTTGTCAT	LG_6	54.172		>PTA.2763.C1	AAGCACAATGGCAACATCAGCCTTGATGACGTCATTGAGATTGCCAAGATTATGGCGCCTCGCTCCATGGCCAAGGAGATGACGGGTACCGTGAAGGAGATCCTCGGCACCTGCGTCAGCGTCGGCTGCACCGTCGACAGCAAGGACCCCAAGGAGCTGCAGACCGAGATCGACGACGGCGAGGTGGAGATTCCCTCCGCCTAAGAAGGCTTGGCATTGGTGAGGTTGCTTTGTGAGGCTGCTGAAGTAGATTTTTCTATCTAGATGCTTCCTGACGCAATTGAGGGACTGGATGGATATGTTCATTTGTTCTACTCTTGCTCAAGAAGAAACTTTTGTCATGCTTTAGTGGTTCCATTGTCAAACTATTTTTTTATGCTTGAATCAGTACCTTGCGAA…
PTA.1374.C1	AGGCTTTAGGCAGAACCAAGTCATCCTCTTCACGACCAGAAGCAGCAGGAGGAGTAACAC[A/G]AGGAATGGAGCAAGGACCTTCCAGGTTTCATGCGCAGTTGACAAGCCAATAGTGATTGGC	LG_6	54.319		>PTA.1374.C1	GAACAGAAGGTTGGGCAGCAAACATGGCATTCTGCAGCCCACACACAACCACATCCCTGCACTCCCCACGCACCACTATCCCAAACTCAGGCTTTAGGCAGAACCAAGTCATCCTCTTCACGACCAGAAGCAGCAGGAGGAGTAACACGAGGAATGGAGCAAGGACCTTCCAGGTTTCATGCGCAGTTGACAAGCCAATAGTGATTGGCCTGGCAGCAGACTCAGGATGTGGGAAATCCACCTTCATGCGCCGGCTCACCAGTGTGTTTGGAGGTGCTGCAGAGCCACCCAGGGGCGGGAACCCAGACTCGAACACACTCATCAGCGACACCACAACGGTGATATGCCTTGATGACTACCATTCCTTGGACAGAACCGGGAGGAAGGAGAAAGGTGTGA…
PTA.1924.C1	TACTAGTAACTCGACAAATTATCTGCGGCAGATAAGAGCAAATAAATCTCAAGGTAGGTA[T/C]CAGATGGTATTCGCTTGCACTTTCCAGTGTAAGTGCCACTCAACAGGGACAATGCAGGAC	LG_6	54.547		>PTA.1924.C1	AATGTGTATTTCATACGGCTTCTCCTTTCTACAATAACCCAAAGGATCCTCAGGTGGAGTTGATTGAACCAGCAGTGAAAGGAACACTAAATGTTCTGGCCTCCTGCAAGAAAGCTTCTTCCGTGAAAAGGGTGGTTTTAACATCATCAATGGCAGCTGTTGTATTTACTGAAAATCCTTTATCTCCTGGAGTTGTGGTTGATGAGAAATGGTTTTCTGTTCCAGAACTCTGTGAAAAGGCAAAGCAATGGTATGTTTTGTCAAAGACACTAGCTGAACAAGCAGCATGGAAATTCTCAGAAGACAACGGAATTGACTTGGTGACAATAAACCCAGCTATGGTCCTTGGCCCCTTACTGCAGCCCACACTCAACACAAGTGCTGAAATAATCAAGTATC…
PTA.1872.C1	ACTCGACTACTAATAGTAAAAAAGACATTTATGTTAACATCATGATCGAAAACCATGGCT[T/C]AGGGATATATTACCTTCGGTTCATGCTGAGAACAAGTGTCAGTGCATTTTGTTTCCGTAT	LG_6	54.784		>PTA.1872.C1	GACCCCATGGACGTCCTTGTCCTGATGCAGGAGCAAGTTGTTCCTGGCTGCTTCCTGCGTGCACGTGCTATTGGGCTTATGCCTATGATTGACCAGGGTGAGAAAGATGATAAGATCATAGCTGTCTGTGCTGATGACCCTGAATACCGTCACTTCAGAGACATCAGTGAACTTCCCAAGCATCGCCTTCAGGAGATTCGTCGCTTCTTTGAGGACTACAAGAAGAATGAAAACAAAGAGGTTGCAGTGAATGATTTCCTCCCAGCAGAAGATGCCATCAATGCAATCAAGTACTCAATGGACCTGTACGGTTCATACATCATCGAGGGCTTGAGGAAGTGATCTCCAGCAGCGCAACTGAAGATGCTACGCCATTCACTCGACTACTAATAGTAAAAA…
vr_001d_g09	TGCTAAGGACATGGTTGACGTGCTACTGGAGATAGCCAGTGACCCCAATCTCGAGGTACA[A/G]ATCGACCGTGACGGAATCAAGGCTTTCATTCAGGACCTCATCGCCGGCGGCACCGAGAGT	LG_6	55.129		>vr_001d_g09	GAGATGCACGCGCTCGTACGCGAACTACACGCGGCCTCCGGGCACGTCCTGGTCCTCAAGGACTACTTGCTCACCATGAACCTGAACGTGATCTCGCGCATGGTTATGGGAAAGAAGTACCTGCACAAGGAGGCTACGGAGGACGGGACCACGCTGGAGGAGTTCAAGTGGATGGTTGGCGAGTGGTTCATGCTCAACGGCATGCTCAACATCGGCGATTCCATCCCGTGGCTTGACTGGATGGACCTGCAGGGGTACATCAAGAGGATGAAGAAGCTGAGCAAGATGTTCGATCGGTTCCTCGAACACGTCGTGGAAGAGCACGACCGGCGACGATGCCTCGAGGGGGAGAGCTTCGTTGCTAAGGACATGGTTGACGTGCTACTGGAGATAGCCAGT…
PTA.2091.C1	AGTGATTGCGATACTAGCAGCTGTAGTTGGAAGCCAAGCAATTATTACTGGCACCTTTTC[A/G]ATTATCAAGCAATGTTCTGCACTAAGTTGCTTCCCAGGTGTAAAGATTGTGCACACGTCC	LG_6	55.228		>PTA.2091.C1	GAATCCTTCTCTGCGTGACTGGCTCGGAAGCTATGTATGCAGATCTTGGACATTTCTCGCAAAAATCAATCCAGATTGCGTTCATATCTGTGGTTTATCCAGCCCTTGTTCTGGCTTACGTGGGACAGGCTGCTTATATCTCACAACACCACAGCTTCGAGAATAACTATCATATTGGCTTCTATGTATCAGTACCAGAAAAACTCAGATATCCTGTTCTAGTGATTGCGATACTAGCAGCTGTAGTTGGAAGCCAAGCAATTATTACTGGCACCTTTTCGATTATCAAGCAATGTTCTGCACTAAGTTGCTTCCCAGGTGTAAAGATTGTGCACACGTCCTCCACGGTGCACGGTCAGATATACATCCCTGAAATTAATTGGATCCTGATGATACTCT…
PTA.153.C1	AAAATGGTCTCGCACCGCTAGCATCGGAGCAGCCCGTACTTGATAATACATATATCTGGA[A/G]TTGTGTTGGCTGCTACTGAAGGGGTTTGGTTATGGCAACATTGGATGTTGACTGTTGAGC	LG_6	55.32		>PTA.153.C1	GGAAACAAATGAGGGTTGATATTCCAGTAGACCAATATCCAACATACAATTTTGTTGGTCGCATCCTTGGTCCTAGAGGAAATTCCTTGAAGCGAGTGGAGGCGACTACTGACTGCCGTGTGCTAATAAGAGGTAGGGGAAGCATTAAAGATCCAGCTCGGGAGGAAATGATGCGAGGAAAGCCAGGATATGAACATCTGAATGAACCCCTTCATATATTGGTTGAGGCAGAGATGCCCGTTGAAATTATTGATGCTCGTCTGATGCAAGCCCGTGAGATCCTTGAAGATCTGCTTAAGCCGATGCAGGATGAGTCTCAGGACTTCTTCAAGAAGCAGCAGCTCCGTGAGCTTGCAATGCTCAATGGCACCCTTCGAGAAGAAGGGATGCAGAGATCTG…
PTA.1614.C1	GGAGGATGCCAAGGAGGAGCTCTACTCACTGGTCACAGTCGCTGAAGTCCCCCAGGAAGG[A/T]CTTAAAGGTTTGGGCACCAAGGTTGTTGAGGATGAGGACTAAACCCTCTGTCGTTTCTAT	LG_6	55.424		>PTA.1614.C1	GAGGGTTTATCTCCTCTCGCCGCAGCCGCCATCGAACGCAAGCGAGGAGAAGGGCGCAAGGCGGCGGTCGGAGATGTCGGAGAAGAAGCGCGCCCCCGGCCCTCGCAAGGACGAGGTGGTCACCCGCGAGTACACCGTCAACCTCCACAAGCGCCTCCACGGATGCACCTTCAAGAAGAAGGCTCCTAATGCAATCAAGGAGATCCGCAAGTTTGCACAGAAGGCCATGGGAACCACAGATGTCCGCATCGATGTGAAACTCAACAAGCACATCTGGAGCAGCGGTATCAGGAGTGTCCCAAGGAGAGTCCGTGTCAGAATTGCCCGCAAGAGGAACGACGAGGAGGATGCCAAGGAGGAGCTCTACTCACTGGTCACAGTCGCTGAAGTCCCCCAGGA…
PTA.1461.C1	GTGGGTAAAAGATAGGCGGCCACAGGTCCAACTAACAGAAGCTTCTCAGAGCCAGCTTAC[T/C]GAGTACGAACAGAAGCTCTTTACACCCAACGCTGGCACGCTAGCTCAGACAGCAGTTCTA	LG_6	55.78		>PTA.1461.C1	GGCTGCTTGCTTGCTTCCTCCCAAGGGCAAGCACCCAAACCCAGAGCCGCCGCCGCGATCCCACCAACTCCCCGCAGATCGAGCGGCGCGGCGGACGGCGGCGATGAGGAAGCGGGAGAGGGAGAACCCGTGCGGGGTCTGCGGCCACTACCACAAGTGCGAGGAGGGGGAGATATGCGGGGCCTGCGGCCACAGGCCGGCGGCGGCGGACGCGGCGGCCCCGGCGAGGCTCGACTCCGCCTTCCCCACCGAGGTGCTCCCGGGCTTCCTCTTCCTCGGCAGCTATGACAACGCCTCCCGCTCCGAGGTCCTCAAGACGCTCAACATCGCACACATCCTCAACACTGTGCCAGATTGCCATAATCTTTACCGGAATTCATTCACTTATCACTGCCTCCA…
PTA.2659.C1	CTGAGCTGACGAGTAAGTGTTGACAGAAGAGATGATTGTTTTTGAGCTTTTTCCCGTCTA[T/C]GTTTAGCATTGTGGTCCTCTTGGAGAAGTTCTTCAATCTTTGCATTACTTTGTGAACTTA	LG_6	57.253		>PTA.2659.C1	CAGAGCCATTTCCTGCAGAACTGAAGGCAGACCTCCATTCCTCGCCTGACGGGCTCTGTGGGGTACTCTCCGGGGCAGAAGTATCATCAGAATATGATGAAACTGCAGTTCTATTATCATGGATGCTGAGCTGACGAGTAAGTGTTGACAGAAGAGATGATTGTTTTTGAGCTTTTTCCCGTCTACGTTTAGCATTGTGGTCCTCTTGGAGAAGTTCTTCAATCTTTGCATTACTTTGTGAACTTATTGAGCTGTACAGCTGATTTAGCATATCTTCCTTTGCTTTCTCCACTTGGCAAAGCACAATAGCCTTTGGAACATTTGCTGCCAAACTGTTCAAAACAGCCTCAACATAACCACGAACTTCTTGAGACATCCATCGGAGTTCTTCTTCCGGAT…
PTA.2129.C1	TGCCGTTGAAACCATCAACGACAGCGGGGTTGTGGTTGCTGTTGCATCACCTGATGATGT[C/G]GAAGCAGCTAATAAGGAAAAGGCGATATTTTCAGACATCAAGAAGTGCTTGTGATTCCTC	LG_6	58.232		>PTA.2129.C1	GTCAGCAAAGACGTGAAGAGATACTCGCGACAAGCGTGAAGGATTTCAAGGAGTTCGCTGATGCCGTTGAAACCATCAACGACAGCGGGGTTGTGGTTGCTGTTGCATCACCTGATGATGTGGAAGCAGCTAATAAGGAAAAGGCGATATTTTCAGACATCAAGAAGTGCTTGTGATTCCTCTCCATGCCTGCGCTTGCTACGGATCAGGATCAGAGATTCTTCGACGTTTGCTTCACTGATGAAGAGCGAGTGACAATGTAACATGAGTTCTGTATCGAGAGTACTGCTCACTTGATTGTAGCACGGTTACGATTTTTTCCCACTCATTTTTTGGGGGAAAATAATAATTAGTCCTAGGGTGTTGAGCGAATCAGTGCTTAAAGAAGCCGGTTGTACA…
PTA.859.C1	TCTTACGTGCACCCCAGATTACGCCTATGGAGCCGGTGGCTTTCCAGCCTGGGGAATTCG[A/G]CCAAACTCTGTGCTGGTATTCGAGATCGAGGTTCTTAGCGCCAGCTGATTTGCTATGCAG	LG_6	58.374		>PTA.859.C1	GGCACAGCCACCGGTCAGAAACCACAACACCAACGCTGCGCAGTCCCCGAGTTGCGGAAAGGAGACGCGGAGGACGGGAAGATGGGATTCGAGAAGCAGATCCTGAAAGCCGGCACCGGCCCCAACCCCGTCAAGGGCCAGAAGGTCACCGTCCACTGCACCGGCTACGGGAAGGATGGTGATCTGTCTAAGAAGTTCTGGAGTACCAAGGACCCTGGGCAGGAGCCATTTGCTTTCAACATTGGCCTGGGTAAAGTGATCAAAGGATGGGACGAGGGAGTCCTGAGCATGCAATTGGGTGAAGTCGCTCGTCTTACGTGCACCCCAGATTACGCCTATGGAGCCGGTGGCTTTCCAGCCTGGGGAATTCGGCCAAACTCTGTGCTGGTATTCGAGATC…
PTA.3142.C1	TCGGGCAGTACAAACGAACCTTTATCAATCACCACGAGTCCATGACTGGTACCAACTTAC[T/G]TACTGCATGATTCCAAGCCCATTAGTCGATTCCAGTACAAGGCGGAGGCTCCAGCTTCTT	LG_6	59.427		>PTA.3142.C1	ATGACATCCTCTTATTAGGCTCTTCCAGTCAAAAATCAAGATACAACTGATCTTCTCCACAACACTGGCCGGTATTTGGGAACGGCAGCACCAAAGCAAAATCTACAACAATGCCACATCGGGCAGTACAAACGAACCTTTATCAATCACCACGAGTCCATGACTGGTACCAACTTACTTACTGCATGATTCCAAGCCCATTAGTCGATTCCAGTACAAGGCGGAGGCTCCAGCTTCTTGATAATCGCAGGGCCCTCACTGTGTCTAGAGCCCAGGCAGTGATGGTGGTGGATAGTTCTACTGTTTTAGCAGGCAAGGAAGGGACGTACAAGTACAATAGCACCATCCTTGTATTTACATGAGCAGTATTGGTACCTTCTAAAATCAGAGGCAATAACA…
PTA.2105.C1	TTGTGTTTCCATGGACGAGTGGGTTGCTCATCCAACAGAACACACTGCTCTGGATGACAT[T/C]ATCCCCTGTGTCGACCCGACAACCGCGAATGAGACCCTGACAAGAACCAGGGAAGTCACA	LG_6	60.14		>PTA.2105.C1	TCACCTGTGCCACAATTGCTGGAAGTGTCGTGCTGTATGATGGCCAGGGCAAATTCAATTCTAGCACGACGACCACCTTGGATTTCGTCGTCAGCCAGGCTAATTTTACTGTCGAGAACCTTAATAACCTCTCGGATAGTCTATCTGCTGCAAAAAAAGTTGACATAGGACAGTTCCTACTTCCTCCGAATACGCTGGGTCAGATCAATGAAATTCAAGGAAAATTGAACTCGTCAGCTACTGATCTTGCTACTAGAACATCTGATAATTCTGAGAAGATCCGAAAATTGCTAAATCGCGTACGGATAGCTTTGATTGTCATTGCAGCAGTAATGCTATTTCTGGCATTTGTTGGCTTCTTGGCATCCATATTTGGCCTGAAATTTCTTGTAAACATTT…
PTA.386.C1	CCCCATGGAGGCTGTCAAGGTCCGTGTGCAGACACAACCTGGATTTGCTCGTGGGTTGAG[T/C]GATGGGCTCCCCAAGTTCATCAAGGCTGAGGGTGCTGCTGGGCTTTACAAGGGAATTGTT	LG_6	60.854		>PTA.386.C1	GCTCGATCTCGTCAAGTGTAACATGCAGATCAACCCAGAGAAATACAAGAGCATCTCATCTGGGTTCGGTGTGCTGCTTAAGGAGCAAGGAGCAAGGGGATTCTTCAGGGGATGGGTGCCTACCTTGCTTGGTTACAGTGCCCAGGGGGCCTGCAAGTTTGGGTTCTATGAGTTCTTCAAGAAGACCTACTCAGACATGGCTGGGCCTGAGAATGCCATCAAGTACAAGACCCTGATCTACCTTGCAGGGTCAGCTTCTGCTGAGCTGATTGCTGATGTCGCTCTCTGCCCCATGGAGGCTGTCAAGGTCCGTGTGCAGACACAACCTGGATTTGCTCGTGGGTTGAGCGATGGGCTCCCCAAGTTCATCAAGGCTGAGGGTGCTGCTGGGCTTTACAA…
PTA.737.C1	CTGGTCTACCTCAGTTGGCGAGAGCGGGAAGCTTGTTGATGTTGGGTGGCCATCTGTCTA[T/C]GTCAGGATGGCAACCCAGTGGGCAACGGCTGGCCTGTTCATCTGGTCTCTCATCGCTCCC	LG_6	62.602		>PTA.737.C1	GAACTCGGAACCGAATCCACCTCCTCCTTTCCTCTCCTCTCCTTCGCCGTCCCCTTCCCAACACGCGTGCGTTCCCCACAAATTCCCCACCACCAGAAATCCCCAAATCGAGCCTAGAAGCGTCGCGCGAGCGCCCTCCTCCTCCTCCTCTCCACGATCAATCCGACCTGATCGACCGCCGCCGGAGCCGCCACCATGTGGGCAGCGTCGTGCCTGGCGTCCTGCTGCGCCGCCTGCGCGTGCGAGGCCTGCCGCACCGCCGTCGGCAGCATCGGCCGCCGCTCCGCCCGGATCGCCTACTGCGGCCTCTTCGCGCTCTCCCTCCTCGCCTCCTGGCTGCTCCGCGAGGTCGCCGCGCCCCTCCTCCAGTCCATCCCATGGATCAACCACTTCAGCAAG…
PTA.3032.C1	CAACCTAGTATCTGAAGATGCTCTCACTTTCGCGGACCTGGAAATCAAGCCTCACAAGTT[A/G]AAGGGCTACCCAACCGAGTTCCTTGTCTGCTACCGCAAGGGTGGCCCATCTTTTGGTTCC	LG_6	64.963		>PTA.3032.C1	GGAGCATGGGGGTATCGTTAGGTTTATCCAGGTTTCTGCTTTAGGGGCATCAGCCTCTTCACCTTCTAGATTGCTTAGAGCAAAGGCTGCTGGAGAGGAATCTGTGTTAAAAGAATTTCCTGAAGCTACAATCATGAGGCCTGCAACCCTGATTGGCACAGAAGATCGGATTTTGAACAGATGGGCAATGTATGCCAAGAATTGGGGTTTCCTCCCACTAGTTGGTGGTGGATCTACAAAGTTTCAGCCTGTTTATGTTGTGGATGTTGCTGCTGCCATTGTCAACTCCCTCAAGGATGATGGCACCAGCATGGGAAAGACCTATGAGCTCGGTGGACCAGATGTTTACACTGTTCGAGACCTGGCTGAGTTGATGTTTGAAACAATACGCGAATGGCC…
PTA.3133.C1	GCAGGGCACATACCTCGAGCGGCTGCAACTAACTGGCATTTTAGCCTGTACCTCGTCCCA[A/G]AACAAGAACGCAGATGTGTACAACTCTCTCGTCCATGGAACTGTACATCGTTCATGTCGG	LG_6	65.881		>PTA.3133.C1	GAAGCGCAAGGGTGGGCTATGAATGATCGTGGTGTTTCATATACATTTGGGCCTGATAAAGTGACTGAATTTCTTGAGAAGCATGATTTAGACCTCATATGCCGAGCGCATCAGGTTGTTGAGGATGGATATGAGTTCTTTGCTGATCGTCAGCTTGTAACAATATTCTCGGCGCCTAATTATTGTGGAGAATTTGATAATGCCGGTGCCATGATGAGTGTAGATGAGACACTGATGTGCTCCTTCCAAATACTCAAACCTGCAAGGAAAATGTTAGTTGGTTCAACTAATACCAAATCTGGCTTCAAGTCATTGAGGGGATGGTGATGGTGGCGTGGTGATTAGTGAGCAAGCTGTGATCGGATCTGCAGGGCACATACCTCGAGCGGCTGCAACTAA…
PTA.184.C1	GCGCGAGGCCATGTCAACGCCTGTCTTGATGGCCACAGCAGATCAGACGCTGGAGGAGGT[T/G]GAAGGCCACTTTGAGTTTGTGTCGGGCCTCCCGGTTGTAGACAGTGCTCGGAGATGTGTT	LG_6	76.525		>PTA.184.C1	GAAGAGAACACAGTTACAAACCACTGAAACATCCACACAAGAGAAGAGTACATGGCTTGCATCAATACCTTGCAGAGCTGCTCCATGTTCAAAGGGGCCAAGGCCGAGGGCGGCGCCAGGAGGGGCAGAGCCAGCGGCCTCGGGTGCCGGGCGTCGACATTCATGGACGGGAACGGGCTCCGGCTGGGCCTCGACGAGAACCCTGATGCCATCATCTCCGGCGAGTGGCCCGAGAACTTCTCCCTCATCAGCTACGACGATTTCCGCGCATACCTTCAGTCCCAGCAGCAGCAGGATGCCCAGGCTGGGGATCAGCAGCGGGTGGCACTCTTGCGCGAGGCCATGTCAACGCCTGTCTTGATGGCCACAGCAGATCAGACGCTGGAGGAGGTTGAAGGC…
PTA.2497.C2	ATACAAGAGGATCCTTGGGAATTCTGGCGTGACGATGATCGAAGGGGCAGGGAGTATAGT[T/C]GATGCTCATACTGTTGAGGTTACCCAGCCAGATGGTTCAAAGCAAAGGCACACCACCAAG	LG_6	78.872		>PTA.2497.C2	GGGGACATCAACTACAACTGGAAGAAGCTGCTGGAAAACAAGACTCAAGAAATTGTTAGGCTGAATGGAATATACAAGAGGATCCTTGGGAATTCTGGCGTGACGATGATCGAAGGGGCAGGGAGTATAGTTGATGCTCATACTGTTGAGGTTACCCAGCCAGATGGTTCAAAGCAAAGGCACACCACCAAGCACATACTGATTGCTACTGGCAGCCGGGCAACGCGGGTCAACATCCCCGGAAAGGAGCTTGCTATTACCTCAGATGAGGCTTTGAGTTTGGAGGAGCTACCGAAACGTGCTGTGATTCTTGGTGGCGGATATATTGCTGTTGAATTTGCTTCTATCTGGAGAGGGTTGGGTGCTGAAGTAGACTTGTTCTATAGAAAAGAACTTCCT…
PTA.2125.C1	TCATGAGAGTGTGATGATTGTGGGTGCACGCGGTGACAAGACTGATGAAGATGGTGTTCC[T/C]ATGCTGTTGAAGATACCACGAATGTTTGACCCATGGGGCGGATACAGCATTATTGGCTTT	LG_6	94.018		>PTA.2125.C1	AGGTGTTTCTGTGGCTCATGGCTGTTGGTACCATTCTTGGCGCATCATATTGGTCAGCATGGAGTGCTCGAGAAGCAGTTACTGAGCAAGAGAAGCTTCTAAAGGATGGCCACGAAAGTTTAGTGAACTGTGAGGCTGGAGGTTCTAGTGGTATGGTAGATATCACCATGACGTCGGCAATGCTGTTTATTGTAGTTGCATCACTCTTTCTGGTAATGCTTTACAAACTGATGTCTCACTGGTTTGTGGAGCTCCTGGTGGTTATATTTTGCATTGGTGGTGTAGAGGGTCTACAAACATGTTTGGTGGCTTTGTTGTCAAGGTGGTTTCAACCTGCCGCAGGATCATTTGTCAAAGTGCCATTTTTTGGTGCTGTCTCATACCTTACATTGGCAGTTT…
rg1_011b_d08	ACACATTATTCTTCTTGACGAGCCTTCTAACCATCTTGATCTCGATGCAGTGGAGGCGCT[T/C]ATCCAGGGTTTACTCATATTCCAAGGAGGAGTGCTGATGGTGAGTCACGACGAGCATCTG	LG_6	115.24		>rg1_011b_d08	GGGGACCTGCAGCCAACTTCGGGAACGGTCTTTCGCTCGCCCAAGGTCCGAATGGCTGTATTCAGTCAACATCATGTTGATGGACTTGATTTAACGGTGAACCCCCTTTTGTACATGATGAGATGTTTTCCGGGTGTACCTGAACAGAAACTGAGGTCACATTTGGGTTCCTTTGGTGTCTCAGGAAATCTTGCCCTTCAGTCTATGTACACTTTATCAGGTGGTCAGAAAAGTAGGGTTGCATTCGCAAAAATCACCTTCAAGAAGCCACACATTATTCTTCTTGACGAGCCTTCTAACCATCTTGATCTCGATGCAGTGGAGGCGCTCATCCAGGGTTTACTCATATTCCAAGGAGGAGTGCTGATGGTGAGTCACGACGAGCATCTGATCACAGGA…
PTA.710.C1	CCGCCCGGCTCCTCCTCCTCCGCCGAGGCGCCAAGAAAACATGGTTTCACCATTCGGTGC[T/C]ACTTCTACTGCTGGGCTCATGGCAGCTCCAACTGGCATTGTATCGGACAAGAAGCCATTC	LG_7	3.426		>PTA.710.C1	GAACCATACCAAACCCCTCACCCGTACCCTCCCGAGGCAGCGCAGCCTTATCCTCTCCGCCCGGCTCCTCCTCCTCCGCCGAGGCGCCAAGAAAACATGGTTTCACCATTCGGTGCCACTTCTACTGCTGGGCTCATGGCAGCTCCAACTGGCATTGTATCGGACAAGAAGCCATTCTCAGTATCATCTATCTCCCTTGCCAGCCGGCCACGGAATGCGCGTCCTCAGAGGAAATGCAGCTTCAGAGTAAAAGCAGCTAAGGAGCTGTACTTCAACAAGGATGGCTCGGCCACCAAGAAGCTCCAGGCTGGAGTCAATAAGCTTGCAGATCTTGTTGGAGTTACATTGGGACCAAAGGGAAGGAATGTTGTTTTGGAGAGCAAGTATGGGTCCCCTAGG…
PTA.314.C1	ATCGGTGTGAAAGTCAAGGTTTCCTTCACTGGCAAGGGAGAAACTCAGTCCATGAAACAA[T/C]TGTCTGGAGGACAGAAGACAGTGGTGGCATTAACACTGATTTTCGCCATCCAACGATGTG	LG_7	4.277		>PTA.314.C1	GGAACAGTTGATGAACAGTAGGACCGTATATCTAGCCAAACAAGATGAGTGTATGAAGAAAATCCGAGATTTGGGCTCATTGCCTGCTGATGCATTTGAGGCGTACAAGAGAAAAAACAAGAAGCAGCTACAGAAGCTGCTTTATGACTGCAATGAGCAGTTGAAGCAATTTAGTCATGTCAACCAAAAGGCTCTTGACCAGTATGTGAACTTCACTGAACAACGCGAACAACTACAGAGAAGACGGGCTGAACTTGATGCTGGTGATGAGAAAATTAGAGAATTGATATCAGTTTTAGACCAGAGGAAGGATGAATCAATTGAACGCACATTTAAAGGAGTTGCAAAGCACTTCCGTGAAGTGTTCGCTGAATTAGTGCAAGGTGGCCATGGGTACCT…
PTA.2541.C1	GAGTTCCTTGCTGATGGCTGCTCCTTTAGCCCTTGGGGATGTCGAGATTGAAATCATTGA[T/C]AAACTGATCTCTGTTCCTTACGTTGAAATGACATTGAGATTGATGGAGCGTTTTGACGTG	LG_7	24.349		>PTA.2541.C1	TGCAAAAAGAGCTGTAGTCGTTGGCTGTGGCGGCAGGTTCCCGATTGAAAAGGATGCCAAGGAGGAAGTGAAGCTCTTCTTGGGGAACGCTGGAACTGCGATGCGGCCATTGACGGCAGCTGTAGTAGCTGCTGGTGGAAATGCAACTTATGTTCTTGATGGAGTACCAAGAATGAGGGAGCGACCTATCGGTGACTTAGTTGTTGGTTTGAAACAGCTAGGTGCGAATGTTGATTGTTTCCTTGGCACTGACTGCCCACCTGTTCGTATCAACGGCATTGGAGGGCTACCTGGTGGCAAGGTTAAGCTATCTGGTTCCATCAGCAGCCAATACTTGAGTTCCTTGCTGATGGCTGCTCCTTTAGCCCTTGGGGATGTCGAGATTGAAATCATTGACAA…
PTA.2654.C1	TTCCGATGTAGCTACCATGCCAATAACAAGATCTTCAAAACAGATGTGCTCTTAAAGTAA[T/C]GCTTTTGGTACTGTAATAAGAATGCAATCCTGGAGTTTTGGTTTTGTTTTGCTGCTCAAC	LG_7	28.054		>PTA.2654.C1	GAAGCAAAGAAAGCAGTATCTAAAGCTACTGATGATAAGGCTGGTCAAGAGGCATTGGAAAATGTATTTCGTGCAGCTGAAGCATGTGAAGAGTTTAGTGGAGTTTTAGTTACCCTAAGAATGGCTCTTGATGATCTTTGTGGCATTACGGGAGAGAACGTGGGCCCCTTGCCTGGCTATGTAGAAGAAGCTGTTAAATCTGCATATCATCGATACATGACATATCTGGCATCCTTTGGTCCTGAAGAGCACCATCTGCGGAAAAAGGTGGAGACTGAGTTGGGAACAAAAATGATACACCTGAAAATGAGATGCAGTGGCATAGGGGCTGAGTGGGGAAAGATCACTCTGATTGGCACCTCAGGGATCTCAGGGTCCTATGTTGAGCTAAGGGCATGA…
PTA.1421.C1	CTGTGCCGGGGATAGGCCACCTGCATCCTGTGCTACACATGCCACATCACACATGGTGGC[A/G]GGTTTGGGAGGAGAATGGTCTGATTTGGAAACCTTGGGAGGATGAGGAACTGCAGGCAAC	LG_7	28.917		>PTA.1421.C1	GGGCCCACACTTCAACAATGACCGTTCCGCTATAACAGAGAAGCAGGGCGAAAAGTTGGCTAAACCAGGGGACAAAGTTAATGACCCTTCCACCAAACAGTTCGTAAGGAAGGGGCTTACTCCTAAGTGGGGTGACCTGGATGTCAACCAGCATGTGAACAATGTGAAGTATATTGGGTGGATCCTTGAGAGTGCTCCAATTTCAATACTGGAAAAGCATGAGCTTGCAAGCATGACACTGGAATACAGGAAGGAGTGTGACCGTGATAGTGTGCTGCAGTCACTTACCAATGTCTCAGGTGAATGTGTGGATAGTAGCTCAGGCTCTGCCATCCAGTGCGACCATCTGCTTCAGCTGGAGTCTGGAGCTGATGTTGTGAAGGCACATACAAAGTGGCG…
PTA.2484.C1	ATCAGCAGAAGGATAGTGCCCCCTCTGGGCAGCAACATTCTGTTCTACTGTAAGTGCAAC[T/C]TGCCAGTCTTCAAATAAATTTGGATACTCAGCAGGATCTGCCAGAGAGTCTGCAGCTTTA	LG_7	35.446		>PTA.2484.C1	TGACTAAGCATCACCCAATTCAGGTGCTCCATGACAAAACTGGGATTGCAATGTACCCTCTGAAAGAACAGGTTCAACCATTGAGCTTTTGTTCCAGTATTGCCGCCTACTCATCATGTTGGGTTAGTAATTTGCCAAACAATTCTTTAGGCTGGCGAAGTTCCTTCATTGTTCGTACCCCACTGTTCCTCACCATCAGTCCCATTTACAAGAACAGTTTCTTCAGGTTCATCAGTATCAACTTGGACAGCTTCATCGGTGTTTTCCTCCGTTTCATTCTCTTCCATTACCTCTTCATCAGACTCTCCACTTTCATCCAGTGCATCTACTTCCTCGTCTTCAATGACCTGCATTCTTTTGAAAGCTTCCACAAGAGTACTGTCTGACTTCTCAGCATAG…
PTA.1769.C1	GAACTATAGTGCCAAGATGTGATACTACCATGCCGCATACATCTTTGGTTGCAAAAAATG[A/T]TCTGATGGACAATACCACATGTTCACAGATATACTCAAGGATGTGTACCCAGATTCCAGT	LG_7	35.875		>PTA.1769.C1	CTGATGATTCAGTCATAGAGTATAATGGTTTCACAATAGTCTGCGACCCAAAGAGCCTTCTCTTCATGTTTGGAATGGAGCTGGACTACAGCGACGCTCTCATCGGGGGCGGCTTCAACTTCCAGAACCCGAACGCAACGAAAACGTGCGGGTGTGGCAAATCATTTGCGACGGGAAAAGAAACACTGAGCACAGCAACCGCCTGCAACAACTAGACTAGAACTATAGTGCCAAGATGTGATACTACCATGCCGCATACATCTTTGGTTGCAAAAAATGATCTGATGGACAATACCACATGTTCACAGATATACTCAAGGATGTGTACCCAGATTCCAGTGGGACTTGTAAGTTGTAACCGCTCAATAGAATTGTAAAGATAGCTATGATTATACGTCA…
PTA.2441.C1	TGCCGGGGTCGCCGCGGTGGCCTTCAACAACAACAGTCTGCGCCTGTCTCAGACATCGGC[A/G]CTCAGGGTGGGCTCATCAAGGCGCTTGTCTGGTAGCCTTGTCGTCAAGGCTGCCACGGTC	LG_7	36.752		>PTA.2441.C1	TTCGCCGCTGCTCTCCGCTTTCATAGGGTTTATCTCTTCCTCCTCCCCTCTCGCGCACGGCAGCCGGATTCCCTACCGGAGGCGAGCTTTGAAGAGAAGGTAGTTGGTCAGCAAACAGTCGAGAATGACGTCCGTGCAGCTGTCCGGTGCCGGGGTCGCCGCGGTGGCCTTCAACAACAACAGTCTGCGCCTGTCTCAGACATCGGCACTCAGGGTGGGCTCATCAAGGCGCTTGTCTGGTAGCCTTGTCGTCAAGGCTGCCACGGTCGTCACCCCAAAGTATACCTCACTCAAGCCTCTGGGAGACAGAGTGCTCGTAAAGCTCGGTGTAGCTGAGGAGAAGACCATGGGTGGGATCTTGCTTCCATCGTCTGCGCAGTCTAAGCCTCAGGGAGGCGA…
PTA.2725.C1	TGATTATGCAAAGAAAAACAACGTTAATACTTCTGCACTTACACAATCTGAGATTCGTGA[T/C]ATAATACTTGGTGCTGAAATAGCTCCACCGTCACAGCAGAGACAACAAATAGCTGAGATT	LG_7	37.477		>PTA.2725.C1	GGAGGTCCATCTTCTTGACTTCCCAAACATTGTTATAAAGGGTAGTGAGTTGCAGCTGCCATTCCAAGCTTGCTTGAAGATTGAGAAGTTCGGTGATCTTATTCTCAAGGCTACAGAACCGCAGATGGTTCTTTACAACATATATGATGATTGGTTGAAAAGTATCTCATCCTACACTGCATTCTCTCGGCTTGTGCTTATACTACGAGCACTACATGTCAATAATGAGAAGGCTAAGATGCTGCTGAAGCCGGACAAGACAATTGTCACGGAACCACATCATATCTGGCCAACTTTGACTGATGAACAGTGGCTGAAGGTTGAATGTGCGCTCAGGGATCTCATTCTTTCTGATTATGCAAAGAAAAACAACGTTAATACTTCTGCACTTACACAATC…
PTA.419.C1	CCACGGAGCTATGGATTCTTGTGCTTATGTATGTTGTCTTACGAGGATGTTTTTTCTTTC[A/G]CATTAAACTGTTTCAGCATTGTCCGTAAGAAGAGGGTAGTTCATGAAGATGACTGCCTAA	LG_7	38.598		>PTA.419.C1	GGGACACCTAATGAGGCTGATCTGGATTTTGTAAATGAAAATGCAAGAAGATATATCCGCCAACTTCCCCGCCATGCTAGTCAATCACTTTCTGAAAAGTTTCCACATGTTCACCCTTCAGCAATTGACTTGGTTGAGAAGATGCTGACGTTCGATCCTAGACAGAGAATAACAGTTGAAGGTGCCCTTGCACATCCGTACTTAGCATCACTGCACGACATAAGTGATGAGCCGGTCTGCACAGCGCCCTTCAGCTTTGACTTTGAGCAGCATGCATTGTCAGAAGAACAAATGAAGGATCTAATCCAGCAAGAGGCTCTTGCATTCAACCCTGATTACCAGTAGCTGGAGTTCAGTTTCAGCCTTCAATTGGCTTCATTCACATGGAAAGTTTTACCT…
PTA.9.C1	TACTTATATTTCAACCTTTAATAGTAGTCTCCGTATCTGATGTGTATGGATCCATAATAT[A/G]AGAGATTATGTAAGGTTGGTTCTCTATCAGTATGTTATCATGGTTGGCGTAACGCCGTAT	LG_7	41.431		>PTA.9.C1	GGGGAAGCGAAAGGCAGCTGCCAAGCCACCTCCCAAGAAGCGGATGGACAAGCTTGATACCGTCTTTTCCTGCCCATTCTGCAACCATGGGAGTAGTGTTGAGTGCCGAATCGACATGAAGAATCTGATTGGTGAGGCCAATTGCAGAATCTGCCAGGAAAGCTTCAGCACCACTGCTAACGCGCTGACGGAAGCTATTGATATATACAGTGAATGGATCGATGAGTGTGAGCGCGTCAACACTGTCGAAGATGATGATGGTGCATGAGCATGCCTGGATGGGAACGAACTGTTTACTATCGTGGCCGTAACGCGTTGGTGTTATTGACTGCCACTGTCAGCCATGTCTGTAGTAGCATTGTAAGATGTACTGGCTGATCAAACTTTAGTAGGCAGCTT…
PTA.422.C1	TGGTTTGCCCACAATAGCGACATGCCATGGTGGCCCAGCTGAAATCATTGTGAATGGTGT[C/G]TCTGGTTTGCACATCGATCCTTACCACAGTGACAAGGCTGCAGATATCCTGGTCAACTTC	LG_7	42.427		>PTA.422.C1	GGACAAGGAGAGCCTCTACCCACTACTGAACTTCCTGAAAGCCCATAACCACAAGGGCACGACAATGATGCTAAATGACAGAATTCAGAGCCTTCGTGGGCTCCAGTCAGCCCTTAGAAAGGCAGAAGAGTATTTAACGAGCATCCCTGAAGACACCCCGTCCTCTGAGTTCAACCACAGGTTCCAAGAGCTTGGCTTGGAGAAGGGTTGGGGCGACACCGCTAAGCGTGTACAGGACACCATCCACTTGCTTCTTGATCTACTTGAGGCCCCTGATCCAGCCAGCTTGGAGAAGTTCCTTGGAACTATACCAATGATGTTCAATGTTGTTATCCTGTCTCCACACGGATATTTTGCTCAATCCAATGTGTTGGGATACCCTGATACTGGTGGCCAGGT…
LpCO	GCCCACAAGAATGGTGCCAAGTGTCACTCCACTGACACTCTACTATTAGTACCCTGCACTGAACTGCCAA[A/C]ATAGCTGACCTTCCTCCACACTCACATATGCAGTGCATGAAAACCTAAGAAAGGGCCATGAAAGGTAGAGGAACAGAAGAAGAAACATACACAGATATCTAGGGAAATA	LG_7	42.701		>LpCO	GCAGGATAGTGAGGCAGCAACATCCAACACTAATAACAAGCTAATCACACAAACATCCTCGCCCACAAGAATGGTGCCAAGTGTCACTCCACTGACACTCTACTATTAGTACCCTGCACTGAACTGCCAACATAGCTGACCTTCCTCCACACTCACATATGCAGTGCATGAAAACCTAAGAAAGGGCCATGAAAGGTAGAGGAACAGAAGAAGAAACATACACAGATATCTAGGGAAATAGTAGCTACTACAATCATTAACACCCCTTACATGGTCTGTGTGGTGCAAGCCACAAGGCCTCCTTGTTCATGAAGTCCAATTCCAGCAGCACCATTTACGAGGAGGCGGTTGGGCAAGAGGGGAGCTGGAGCAGGCTGTGTGATGGATGTTGCATGGTGC…
CDC2	GAGCTCGGTTATATGGCTGTCGTAGATAAGCACTTCTTCAGAGTTCAACTCAGCTATATAGATATGCTGAACTCCTTGTAAAA[A/C]TGGCAGCTGAATTGATCACCACCTCTGCCCTGTTCCCTGGAGACTCCGAGGTGCAGCAGCTCCTGCACATTTTCAAGTACAGTACCACACCCTG	LG_7	44.049		>CDC2	TACATGGACACCGACCTCAAGAAGTTCATCCGCGGACACCGCCAGAACCACGAGAAGATCCCCGCACACACAGTCAAGGTAATCCATTCTCCTCTGCACCCCCACCGATCTCGGTCTCTTGTCGTTCGTTCCCCAGATCTTGCACGCCAGGTGTTTGTCTGAATGTTCCCGACAGCGTTTAATCGATTGATTCGCGTGCAGATCCTGATGTACCAGCTCTGCAAGGGCGTGGCCTTCTGCCACGGCCGCGGCGTCCTGCACCGCGACCTCAAGCCGCACAACCTGCTCATGGACCGCAAGACCATGACGCTCAAGATCGCCGACCTCGGGCTCAGCCGTGCCTTCACGGTTCCTCTCAAGAAGTACACACACGAGGTCCGCTTCCAAGTTCCTTTACCA…
ve_001a_a11	GCATGACAAAGATAGGAAATTCACAACCAAGAGACTGGGCAGGCAACTTACATCCATGGG[T/C]GTTGATCCTACTGCGGCAGTGAAACGGATCCGCAGCCAGTCAAGAGGCCGTAAGCGTGAG	LG_7	44.783		>ve_001a_a11	GAAGAAACTTGAGAGGGACCTTGAGAATGAGAATGGAGGTGCTGGTGTCTATTCTGCCAGTCTCAAGAAGCATTACCTATTGGCCAATGATGAATGGAAGGAGGACATTCTCCCTGAGATACTGAATGGGCATAATGTTGCTGATTTCCTGGATCCAGATATCCTGGAAAGGTGTGAAGAGTTGGAAAGGGAGGAGGGTCTTCGTCTTGAAGAAGAAGCTGCTCAAGATGCTTTCATGATTGATGGCCATGATGAACTAACTGAAGAACAGCGTGAAATATTGGGTAAAATTAGGAAGAAGAAGGCAATGCTCATCCAAGAGCACAGGATGAAGAAGAGCACTGCAGAGAGCCGTCCTATTGTTCCTAGGAAGCATGACAAAGATAGGAAATTCACAAC…
PTA.2059.C1	ATTATTGAACAGAAGTTTGACAAACATTGCTGCCTGAACAGAAGTGTCAGGATTGCTTGA[A/G]CTGATAAGGTCCAGCAAGACCTGGACGCCACCAGATTCTGCAACCGCTCTTTTATTTGCT	LG_7	45.378		>PTA.2059.C1	TTACAAGATGCGGAATGCATATTGTAGCAGGTTCAGTGACTCTCAAGCGAGGGAAGTTGCTAAGTAGAGCATTAAGCGCTTTAAGATACTCCTCGTTAGCACTCCCAGATGCCCATATATCCTTCTCGATTGAAGCAGTTATAACTCTGACTGTTTCACTTGTGGCGTATTCTTGGATAGTGTGATTATTGAACAGAAGTTTGACAAACATTGCTGCCTGAACAGAAGTGTCAGGATTGCTTGAGCTGATAAGGTCCAGCAAGACCTGGACGCCACCAGATTCTGCAACCGCTCTTTTATTTGCTCGGCTATACATGACTAGATTCTGCAAGGCACAAATGGCCACCACTTTCATCTCTTCAGTTGGCTGGTCTTCAAGAAGATTGACCAGAGCACGGC…
PTA.505.C1	GGCGCTCCTCAAGGTAGTCCAACTGATCATCCTTGAGGTACAGAGTAATCTTCGTGCCCC[T/G]CCCAAGGGGCTCTCCAGCATCACGTGTAACAGTGAAGGACCCACCAGCCTGAGACTCCCA	LG_7	46.138		>PTA.505.C1	AGAGCTCAATGCACTTCTTCACAAGGTTCTTGCGGATAACCTTCAGGATCTTGTTCTGCTGGAGAGTCTCACGAGAGATGTTGAGGGGCAGATCCTCAGAGTCAACAATGCCCTTGACAAAGCTCAACCACTCTGGGATCAGCTCCTCACAGTTGTCCATGATGAAGACTCGGCGCACATACAGCTTGATGTTGTTCAGCTTCTTCCTGGTGTCAAAGAGGTCAAAGGGAGCCCTCTTGGGAACAAAGAGAACAGCCTTGAACTCAAGCTGCCCTTCCACAGAGAAGTGCTTGACAGCAAGATGCTCCTCCCAGTCGTTTGTCAAGCCCTTGTAGAAAGCAGCATACTCTTCCTTGGTGATCTCTTCAGGCTTCCTCATCCAGATGGGCTTCTGCTTGT…
ve_004a_h12	GAGTTTGAGCTCAACCCCAAGGTCGGAAATGGCTGCACCCTCCAGCACCCCGAGGAGCAC[T/C]TCACGAGTGAACTACTCCAACGAGATCCACGACCTGTCCACCGTGCAGGACGGGGCGCCC	LG_7	46.152		>ve_004a_h12	GGAGGCAAGCAAAGCAGCATATGTAACAGAGCCAATTAGGGCGCCTCGTCTTCTTCCCGGCAGCTCCAAGCTGTATGTAGTGTTAGCTTACTGCTACAAGCTGACCAGAACAGCTTGCTGATCATCGACCATATATAGAGTTTGAGCTCAACCCCAAGGTCGGAAATGGCTGCACCCTCCAGCACCCCGAGGAGCACCTCACGAGTGAACTACTCCAACGAGATCCACGACCTGTCCACCGTGCAGGACGGGGCGCCCAGCCTCGCGCCCAGCATGTACTACCAGGAGAAGTCTTTGGCCGACTTCTTCCCTCCACACCTCCCCAAGAAGGTGATATCTGAGGTTGTGGCGACGTTCCTGCTGGTGTTCGTGACATGCGGGGCGGCGTCCCTCTACGGG…
PTA.1176.C1	TCTAGCGCCGTCCCAGTTCGAGGCAGGCTTTACCAGCTTGGCTCACACCCCCCAGGATAT[T/C]GAGAAAACTGTTGAGGCTGCAGAAAAAGTTCTTCGACGGATATAGATAACTCAGACTGCA	LG_7	47.33		>PTA.1176.C1	GGTGGGCGGAAGGACATCATGGAGATGGTTGCTCCAGCAGGGCCGATGTACCAGGCAGGAACCCTCAGTGGAAACCCTTTAGCTATGACTGCTGGAATCCACACGCTCAAGCGTCTGATGGAGCCTGGCACCTATGAATACTTGGACAAGGTCACCGGTGAACTTGTCCAGGGTATATTGGATGCTGGCGCTAAAACAGGGCATGAGATGTGTGGAGGACACATCAGAGGAATGTTTGGATTCTTCTTCGCGAGTGGCCCTGTTTACAACTTTGATGATGCCAAGAAGAGCGATACTGCTAAGTTTGGGAGGTTCCACCGTGGAATGCTTGAAGAAGGTGTATATCTAGCGCCGTCCCAGTTCGAGGCAGGCTTTACCAGCTTGGCTCACACCCCCCAG…
rg1_008b_g09	GGAAGGGAGGTCATAAATTGTGATGCTGGAAGCTCTAAAGCTAGTGGTCCTACGTTGGGT[T/C]GATCCTTGTTGTTCTACCATAGGTTTTATTATGTGGACTCTAGAGGCTTGTTGATTTTCT	LG_7	47.529		>rg1_008b_g09	GTCGGTGCCACCAAGTTCTCTGACCTTGGAGCAGATTCACTCGACACGGTCGAGATCGTGATGGGCCTTGAGGAGGAGTTTGAAATCAGCGTGGAGGAGTCGAGCGCACAGGCGATCGCGACAGTTGAAGATGCCGCCACGCTCATCGACAAGCTTGTCTCCGCAAAGTGCGCTTAAGGAAGGGAGGTCATAAATTGTGATGCTGGAAGCTCTAAAGCTAGTGGTCCTACGTTGGGTCGATCCTTGTTGTTCTACCATAGGTTTTATTATGTGGACTCTAGAGGCTTGTTGATTTTCTTAGGACTATTGTCCCTGCTGTGTGGTAATAAGATAATTGTTGAAGTAATTAAGGTGCTGAACATCTGGGTTGTTAGTTTGAGCGGCGCAGGCTGCTGTATA…
PTA.2014.C1	TATTGAGGAGCTGGTGGCCAGCGGCATCTCCGACGATGAGAGGAAAACCACGATGAATAG[T/C]GTCAACCCAAAGTACATCCTCCGGAACTACCTCTGCCAGACCGCGATTGACGCGGCTGAT	LG_7	47.858		>PTA.2014.C1	GATGTTGGTTTGTGGAATATTGCTCAGTTCACTGGACCATTATCATCTGCTGAGCTTATCAGCAAAGATGAGGCAAATTATGTAATGGAGAGGTATGGGACAAAGTTCATGGATGAATATCAATCAATAATGACAAAGAAGCTTGGTCTACCTAAGTATAATAAACAGCTTATTGGCAAGCTTCTGAACAACCTGGCCGTTGATAAAGTTGACTATACAAACTTTTTCCGTCTTCTTTCGAATGTTAAAGCAGATCCTGGCATTCCTGAAAGTGAGCTGCTTGTACCAATAAAAGCTGCACTACTGGATATTGGGCAAGAAAGAAAGGAAGCATGGATTAGTTGGGTACAAACATATATTGAGGAGCTGGTGGCCAGCGGCATCTCCGACGATGAGAGG…
PTA.433.C1	GATCCCTACTGCCAGGAAGCTAAGAAGCTCTCCAAACCTTACATTGATCAAGTTGCTGAG[A/G]TCACGAAGCCACATGTTGAGAAAGTTAGAACTACTCTTAAGCCTTACACTAAAAGAGCAG	LG_7	48.41		>PTA.433.C1	AGCTTGGGAAGCAGATCGACATTCTCAATAAGGAGATTGAAGCAGAGAGTAGCCAGAGAACAACACTCGAGGCTAGAGCCAGCAAGGCGGAGAAGAAGGTGCAGGATTTGAACTCGAAGCTTGAGTCACTCCAAAAGGCAAGTGGCGAGCAAAAGCGTACGATCCAGAAGACGGAGCGTGCTCTTAAAGTTGCTGAGGAGGAATTGATGAGGCTGCAAAATGAAGCAACAACTAAGTCAAAACAGCTGACAGAGGTACATGGAGCATGGCTGCCACCTTGGTTGGTGACATATTCTGCTCGCTATGCGGAGGTGGTCTCAGGTCACTGGGATGAACATGGAAAACCTGCCTTGGAGAGCTTTTTGGAGAAGGCATCAGAAAAATCTGCTCAAGCAAAGA…
PTA.1499.C1	AAGCAGTGTCCCATACATCTCTGATGGAGCTCAAAGTGATAAGTGGGCATGGGTTCTCTT[T/C]GAAGCTACATTGGACGTACCAGCAAATGCGGAGATAGTAGCTAAGGCGGTAGACTCAGCC	LG_7	48.533		>PTA.1499.C1	GGTGCCGGTGCGTGCCAGAGAAAACAAACAGAGCAGCAGCCAGTGTCCGTGTCCAGAGGAAGGAGATGCCGGGGCTCACGGCGCCGACGGACTACGCGGAGGAGCCGCCGCGCCACCCCGACCTCAGGATCAACTCCAAGGAGCCATTTAACGCTGAGCCTCATCGATCTGCGTTGGTTTCATCTTATACCACACCAGTGGATTTCTTCTACAAGAGGAATCATGGACCAATTCCAAAAGTCGATGATATCTCAAGATATAGTGTTTCCATCAATGGCCTTGTGAACAAGCATATTCAGCTATCCATGTCTGACATTAGGTTGCTTCCAAAGCACAATGTCACTGCAACGTTACAGTGTGCAGGCAATAAGAGAACTGCAATGAGTAAGGTACGGAAAG…
PTA.1375.C1	ATAGCAAGCAGTAAGTAACCTTTGATTTCCTTTTTTTTCGCTGGTGTAAGTGTGAATCCG[T/C]GGCTTCATGTATCATAAGATGGTCTTTTATTTATGCTGATCTTTGCTCTTACTACTACAT	LG_7	48.754		>PTA.1375.C1	GAAGGGAAGGAAAACTTACAAGAACCAGAGGGGGGATATGGAGCTAGATAGCTTTTAACTGTTCCAATCTCCTTCCCATGGAGCGGACGGTGAAATGTAATATTTATAAGGATAAAAAACCTTCCGGAGAAACTAAGCGCTGGCGGTTGGTGCTGCACTTAAGGTGAGCTGAGAATCAAGAGAAAGAAGGTATCTGGAACCCTGCCAAAAGATAAGCTTGGGCAGAGTTGGCACATAGTTTTTGTGATAAGGATGGTATGAGCGAGTGCTTTTCAACAAAGATAAGGTGGATGCAACAATAGCAAGCAGTAAGTAACCTTTGATTTCCTTTTTTTTCGCTGGTGTAAGTGTGAATCCGCGGCTTCATGTATCATAAGATGGTCTTTTATTTATGCTGAT…
PTA.2552.C1	TTATTGCATCGTCCATTTCGCGCTTTCGCAACATGAGCTGACGAACCCTATAAGCCACCG[T/G]CGGAGATTCAGCACAAAGCGTTACGCCACGGAGGTTTGATCGCTCGTATAAACGGTAGGT	LG_7	48.767		>PTA.2552.C1	GAAAGTCAACATTTCAATTGAAAACAAGCTGAAATTGTCTGGGCCACGCCGCGAGATAACAAAATACAGTAGAGAATTAAGATACTACGGCAGATACAGTATTGGGGAATAAATACGATGTTCCAACCCTAACATGCAACACGATAATCTAATGGATACTGGATATCAAGATTATTGCATCGTCCATTTCGCGCTTTCGCAACATGAGCTGACGAACCCTATAAGCCACCGGCGGAGATTCAGCACAAAGCGTTACGCCACGGAGGTTTGATCGCTCGTATAAACGGTAGGTTCGGCAACCATCTGACCCGCACGACTTAACGCCTACCACGAGGCCCGCCAGCTGACCTCGGACCAGGAAAGCGCGAGAATTGCAGCCTTAAGTGGGCTGATTCACGA…
PTA.515.C1	GGTTGGTGCTGAAATATGCATGTCTGTTGTGGAGGACAGTTTTGAGTATCTTGATGCACC[A/G]GTTGAGAGGATTGCGGGAGCTGATGTACCCACACCCTATGCTGCGAACCTGGAAAGGTTG	LG_7	48.767		>PTA.515.C1	GGACGACCGGCGCGGCGAGGACCTACTCGTCGGCCGCGAAGGAGATGAATGTGCGTGAAGCATTGAACTCTGCCCTTGACGAGGAGATGGCTGCGGACCCTTCCGTTTTCTTGATGGGAGAAGAGGTTGGAGAGTACCAAGGTGCATACAAGATAACAAAGGGTTTGTTAGACAAGTATGGCCCTGACAGGGTTCTTGATACACCAATCACGGAGGCTGGTTTTACTGGCATTGGTGTTGGTGCTGCCTACCAAGGTCTTCGACCTGTAGTAGAGTTCATGACATTCAACTTCTCGATGCAGGCAATTGATCACATTATCAATTCAGCTGCCAAGTCGAACTACATGTCAGCTGGTCAGATAAATGTTCCTATTGTGTTTAGAGGACCAAATGGTGCTG…
vr_002a_f06	TCAATGGCCTAGTGATAACAAGAAAGTCAGGTGCCTAGGCCATCTTGTTCACCAGTGCTC[C/G]TGCACTGCTCCACCCATATGTAAATATAGGTTTCATTCGATTATTCCATTTGAGTCCAAT	LG_7	48.767		>vr_002a_f06	GATAAGAAGGTCGTGGGCACATTTAAGAATCTTGGACAAAGCATGCTTGAAAATATCCAGGTGATTGAGTCGGCGTTTCAGCAAGATCGCAGCCAGCCGGGCCCCATGGAGAACTTCTCGAACAACATCCTCGGCGGCAAAGGACAGGTCACTGCAACGGCGGCTCTGACCGAGCTCCGAAAGATCAGCAACCTGCTCAGCGAGATGTAGCCATGTAGAGTCAATGGCCTAGTGATAACAAGAAAGTCAGGTGCCTAGGCCATCTTGTTCACCAGTGCTCCTGCACTGCTCCACCCATATGTAAATATAGGTTTCATTCGATTATTCCATTTGAGTCCAATATGTAACTAATTAAGCACTGTTGTACCCAAGGAACTCCTATCAATCTAGGTTTCGCAA…
PTA.2860.C1	TGTGATCCTGCCAACCTAAGCGTGAACCACCACGATTTCGTCCCTGCTGCCAATTCCTCT[A/G]AGGGTGATGACGCAATGACATCAGCTCCTGCTGATGAGAAACCTTACATTACTCTCCTGT	LG_7	48.839		>PTA.2860.C1	GGACACGATTGTTCTATGGGGCCTGAAGAACTTCTTGAAAAATCCAGGGAGCAAACGATTTCCGATTATGTTGTCATGTTCTTCAGGTTTGTTACCTCTGGTGAAATTCAAAGGAGGGCTGAGTTCTTTGAACCATTTATCTCAGGCTTGACAAATTCGACAGTGGCTCAGTTCTGCAAGGCTTCTGTGGAGCCAATGGGCGAGGAAAGTGATCATGTGCACATTATTGCTCTGTCAGATGCATTAGGGGTGCCAATCCGTGTGATGTACCTAGACAGAAGCTCTTGTGATCCTGCCAACCTAAGCGTGAACCACCACGATTTCGTCCCTGCTGCCAATTCCTCTAAGGGTGATGACGCAATGACATCAGCTCCTGCTGATGAGAAACCTTACATTACT…
PTA.3162.C1	CGAGGAGATAGTCCTGTTTAGGTGAATAGCCAAACTGGGGATTCTCATGATAGGCTCTTG[C/G]ACTCTTACAAGCTTATGTGCATAAGAGACCGTGCCTCCCTTCTTCTCTCTTACGAGCACC	LG_7	49.052		>PTA.3162.C1	GTTGTCAAGCCTTCCTGAAAATATGAATTCTTTCATGCCACCAGCTATAATGCTGGTTGCGTATCACACAGCTGCAGCTCAAAGTCACATATCTGATCAACTTCACAGTTAGCCTCTCTAGCAATCAACTGCAATAGTAGTGGATGGTGCTTGCGTCATTGGTCCCAATTGACTCCTGTGAAGCATTTTCTTTTACTAATGCCTGCATTTCATTCTTAACCAGTGTGCCCAGCACAGGGACAAGATGATCTTGATTGTTAATCTTGAAACCCTCCGAGGAGATAGTCCTGTTTAGGTGAATAGCCAAACTGGGGATTCTCATGATAGGCTCTTGCACTCTTACAAGCTTATGTGCATAAGAGACCGTGCCTCCCTTCTTCTCTCTTACGAGCACCCGAC…
PTA.1398.C1	TGAATTCAGACGCTATGTGGACCTTTATGCCAAGGATGAGGATATCTTCTTCAAGGACTA[T/C]GCTGAATCACACAAGAAACTTTCTGAACTTGGCTTCACTCCACGGAGTGGTGGCCCAGCT	LG_7	49.079		>PTA.1398.C1	GGATGTCAACACAAGAACTGGTGGTGCAAATGGCTCAATTAGATACGAGGAGGAGTTTACTCATGGTTCAAATGCTGGCTTAAAAATTGCTATTGATCTACTTGATCCTATTAAAGCAAAGTGTCCAAAGATTACATATGCAGACCTTTATCAGCTTGCTGGAGTAGTTGCAGTTGAAGTCACTGGGGGTCCAACCGTTGAGTTTGTTCCTGGAAGACGTGATTCCTCGGTTTGCCCCCGTGAAGGGCGTCTTCCTGATGCTAAGAGAGGGGCACCACATCTAAGGGACATCTTTTATCGAATGGGCTTGACAGATAAAGATATTGTAGCTCTATCTGGTGGCCACAGTCTGGGAAAGGCGCACCCTGAAAGGTCTGGGTTTGACGGTGCATGGACCCG…
PTA.644.C1	TGATCAGCGAAGATGCGAAGCTGCAACAGAATGCTTGATGTAACTTACACATTTGCTTCC[T/C]CACGCCATGCGTGTATGCCACACGCTATTTGGATGTGGCTAAATTGTTATCGCTTGTACG	LG_7	49.243		>PTA.644.C1	GTACCTGCAAATTTGACAAGTCCAAGATTGTTGCTTCAGTTAAGAACTACACTGTTGTCTCTGTTGATGAAGAACAGATTGCAGCTAACCTTCTCAAACATGGACCACTGGCAATCGGGATCAACGCCGCGTACATGCAGACTTATGTCGGTGGAGTATCATGCCCATACATTTGTGGCAGGAACCTTGACCACGGTGTTCTTCTAGTTGGTTATGGGGCTGCTGGTTTTGCGCCATCCCGCCTGAAGAACAAGCCCTACTGGATCATCAAGAACTCGTGGGGAGAAAACTGGGGGGAGCAAGGGTACTACAAGATCTGCAAGGGCTCGAACGTCCGCAACAAGTGTGGTGTCGATTCCATGGTCTCCACCGTGTCTGCCATTAACGCCTCAGAGGAGT…
PTA.1767.C1	TTCATAGTTCTGCCTATCCATTGCAAGGATGAGATCAAAATCTCGGAAGTCTGAGGGTCT[A/G]GTAGGCCTGGATATCGAGGTCACCTCAATCCCCCGCTTCTTGGAAGTTGCTATCATCCTT	LG_7	49.352		>PTA.1767.C1	TTTGGAAATGTACCCAGCATGAAGCTACATAGATACATGATAATAGAGAAGTGTGTATTTTGTGTTCTTTCTCGTTATATTATCTGGATTGAAGATGATGGCTAACACGAAGATAATCAACATCTGTGTGTCTCATCCCTGTTACAATCAAATGAAAACGTGATGCTTACACTGGCTATTCATTCTGACATCAAGCAGAAATGTTTGCATTCTCCGCCAGGATGTCATCAAGTAACGACTCGCATGCATCTTCCAGTAGATCCAGTACCTTCTCGAATCCCTTAGCACCTCCATAGTAAGGATCTGGGACTTCAGACTCCTTATGTCGCTTGCAATAGGAGCACATCAGCTTAACCTTCTTAGGTGCACTGTCTGGGAGGGGTTCCTTCTTTTTCCATC…
PTA.160.C1	ATCTGGGTTGGTGGACTTGTTCAGCAAGCATGGGAACGTACTTAACGCGACAGTCGTGTA[T/C]GACAGAGAAACTGGGCGTTCACGAGGATTTGGCTTTGTAACTATGGCTTCAAAGGAGGAT	LG_7	49.356		>PTA.160.C1	CCGAGGTTATTTACAACAGAGAGTCAGGCCAGAGCCGTGGATTTGGGTTCGTCACCATGAGCACCATTGAGGAAGCTGACAAAGCCATCGAGACGTTCAACCGCTACGACATTAACGGGAGACTTCTGAATGTAAACAAAGCAGCCCAAAGGGGTTCCCGAGTGGAGAGACCTCCTCGACAGTTTGCATCTGCTTTCAGGGCTTATGTTGGCAACCTGCCATGGCAAGCGGAAGAATCTGGGTTGGTGGACTTGTTCAGCAAGCATGGGAACGTACTTAACGCGACAGTCGTGTACGACAGAGAAACTGGGCGTTCACGAGGATTTGGCTTTGTAACTATGGCTTCAAAGGAGGATCTCGACAGTGCTATTGAGGCACTTGATGGAGAGGAGATGGATG…
PTA.406.C1	GTGGGCCATATCACCAAGACTTTTGCTCAGGCTGTGCGGCTTGGTGAAACCAAGAGTGTG[A/G]GCCCTTCAGCCGAGAAAAAGCCTGCTGGGGATTCATCTGTTGCTGTGAAGCCTGTAGAAG	LG_7	49.428		>PTA.406.C1	TGCAGGTACCCGGGAATTCGGCCATTACGGCCGGGCAGGAGTCATAAACAGGACTGACTTTGTTACAGAGTACAAAAATGCTAGATTTTTTACCATAAAGTCATACAGTGAAGATAATGTGCACAAGAGCATCAAATATGGTGTTTGGGCTAGCACCACAAATGGAAACAAGAAACTAGACTCGGCCTACCATGATGTGAAGGAGAAGGAAGAACACTGTCCCATTTTTCTATTGTTTTCGGTGAATGCTAGCGCACAGTTCTGCGGTGTTGCAGAGATGACTGGACCAGTGAATTTTGAGAAGAGTGTGGACTACTGGCAACAAGATAAGTGGACTGGCCAGTTCCCTGTTAAGTGGCGGATAGTGAAGGATGTACCGAATAATCTCTTCCGCCATAT…
PTA.426.C1	TCAACTGATGACCATTATTTCTTCTTTTTATTACAACGTCGAGTCTTTAAGCAGAAGCGA[T/C]CGAAATAATGACTTTCTGTTGTACATTTTGCCACTTGGGTTGTCTCCCAATATCCCCTGC	LG_7	49.428		>PTA.426.C1	GGTCCCTCACATCGCCACAAAGCCTGCGCCTCCATCCACCTCCCTCCCCAACCCCCACCCGCCGCGCCGCCGCTCGCCGGAGCACCGCCTCGCCGAATCCGTCCGCTACCCATAGAGTCCTGAATGGCTGCCGGGAGGGGCCTCAGCCAGCTTCTGAGGAAAACTCTTCATAGCCAGTCGTCTGGCTCATCTGTGCTCTCCTCGTTCCGGGCAAAGAATGAAGAGTCTTCTGCTGGACTAAGAGCATTGGCTCTTCTTGGAGTTGGTGCTTCCGGTCTCTTAAGTTTTGGTACGATAGCATCTGCTGATGAAGCTGAGCATGGTTTGGCAGCGGCAGACTACCCCTGGCCGCATGAGGGCATTCTTAGCTCTTACGATCACGCATCAATCCGGCGTGGA…
PTA.1594.C1	TGAAGAACAAGATGGTGACGGAGGATGTGGGTTTCAGAGTATTGTCATATCGCTGAAGGA[T/C]AGCTTCTATGACAAAGCTGAAGCACTGGTTGGTGTTTACAGGGACTCTGAACGAAGTTGT	LG_7	49.638		>PTA.1594.C1	GAAGGAAAAGGAGGTCACGGAAAAGTTTGAAGCGGCCAGAAAAGAAGAGCGAGAGGTAGCTGACAAGTATAACGCTGTGAAGCAAAGAAGGTATGAGCTGTTCATGGAAGCCTTTGATCACATATCTAAAGGCATAGACAAAATTTATAAGCAGTTAACAAAAAGTCACACACATCCACTTGGAGGAACAGCGTATCTAAATCTAGAAAACGAAGATGAGCCATTTCTACATGGTATCAAGTACACAGCTATGCCACCTACGAAACGCTTTAGAGACATGGAACAGTTATCTGGTGGAGAGAAGACTGTTGCAGCTCTGGCATTGCTTTTTGCTATTCACAGTTTCAGGCCTTCACCATTCTTCATATTGGATGAAGTCGATGCAGCTCTGGATAATTT…
PTA.3129.C1	TATAAGCAAAGAGGACCTAGAATTGGGTGATGAAGATGAGGACAGTAAAGAAACTAAGCA[A/G]GAATACACTCTTCTGTGTGACTGGGTAAAACAGCAACTTGGTGACAAGGTGGCAAAGGTT	LG_7	49.638		>PTA.3129.C1	GATTGTAAGAATTATGCGCAAGAGACTTGTCAGGAAGACATTTGATATGATTGAGGAAATCTCTGAAAAAGAGGACAAAGAGGACTACAAAAAGTTCTGGGAGAGCTTCGGAAAGTTCATCAAGCTTGGTTGCATTGAGGACACGGGAAATCACAAGCGCCTTGCCCCACTCCTACGCTTTCCCACTTCTAAAAATGAGGAAAATATGATTAGCCTTGATCAATATGTAGAGAGCATGCCGGAGAATCAAAATGCAATCTATTACATTGCTACAGATAGTCTCCAGAGTGCAAAGACTGCTCCCTTCTTGGAAAAGCTGGTCCAAAAAGACATTGAGGTACTTTACCTAATTGAGCCAATTGATGAGGTTGCCATTCAGAACTTACAGACCTACAAAGA…
PTA.2248.C1	TAGCCTGCCTTGTATTGGGTAAAAAGATTATGACGTTAGTTAATCGTATGTGTATTGAGG[T/C]GAGAACTGGGGACCTCTCCTGCTAGCCTAAATGTATTAAATGGCATGACATGACCTCCGT	LG_7	49.641		>PTA.2248.C1	CAGTCAGCTTCTCTACTGAAGTAATCATATCTAGACAAGACAAGTGGTCCGTCCAGAAGGATGAAGGTGTGGAGCTGCTCTTCTCCACAGCTATCCAGCCCAATAACCGCATACACTGCGGTGGCTGCAACACAGTGACTGCGGTGCTGCGTGGTGGCTTCTGCCTCTTTTTCTTCTTGTCAGCCATAATGCTCCTGGTGAGCTACGAGGTTGGCCTGTGCATCTATGGCAAGTAGCCTGCCTTGTATTGGGTAAAAAGATTATGACGTTAGTTAATCGTATGTGTATTGAGGCGAGAACTGGGGACCTCTCCTGCTAGCCTAAATGTATTAAATGGCATGACATGACCTCCGTATGTGGCTGTTAAATTTAACCTAATTAGCAGTACCGTTTTGCAGT…
PTA.512.C1	TGTAGCATTAGTCATGCTTGCTTCTGCTAGCCGTCTTGAGATATGCAACGAAGACGGTGC[A/G]TCAATGATGGATGCCAAGGATGTTGATGCCTCATTTGTGGATATTACCAGCCCAACAATT	LG_7	49.641		>PTA.512.C1	AACAAACAGTCCACTGTACGGTAAACCCCATGATCCAAAAGAAAAAAACCAAGGATGGCTGTCGAAAACTTCCATGTAATCGTGTGAAAATCCATATATTGCACAAACTAATCGAGCTTGACATTTGAATACAGGAGGGTATCCCTGGTAAGCGGCATGTTCATGAGCAAGCAAATCCCAATGAGAGTCGAGATAAGAAGGATGATCCCAGTAGTCCATGCCAAACTCAATCTAACAAGAATAATAGCAGCTATAGAAGCTGAAGCTGTAGCATTAGTCATGCTTGCTTCTGCTAGCCGTCTTGAGATATGCAACGAAGACGGTGCGTCAATGATGGATGCCAAGGATGTTGATGCCTCATTTGTGGATATTACCAGCCCAACAATTTTCCCGTTATAT…
PTA.2523.C1	AAAATGGGGCAGATCTTCAGCTGCATCAACCGCTGTTTCTATCGTCGACGCAATGAGGTC[T/C]CTTGTGACTCCTACCCCGGAAGGAGATTGGTTCTCTACAGGGGTTTATACGACCGGAAAT	LG_7	49.666		>PTA.2523.C1	GTGGCTAGAAGAAGATTTCACTATAACTGTTCAAAAGCGTGGAGGCGTGCTCATCCAAAAATGGGGCAGATCTTCAGCTGCATCAACCGCTGTTTCTATCGTCGACGCAATGAGGTCTCTTGTGACTCCTACCCCGGAAGGAGATTGGTTCTCTACAGGGGTTTATACGACCGGAAATCCTTATGGTATAGCAGAGGACATTGTATTCAGCATGCCATGCAGATCGAAGGGTGATGGTGACTATGAGCTAGTTAAAGATGTGATAATGGACGATTTTCTCTGGGGCCGAATCAAAAAGAGTGAAGATGAACTGATCGCTGAGAAAAGATGTGTTGCCCATCTTACAGGGGAGGGCAATGCATTTTGTGATCTTCCTGGGGATACAATGCTTCCTGGAGA…
PTA.110.C1	GCGCTCTGGATCTTCAGACAACTCGGATGAAAACATGGCCATGTGAGCGCTGCTCCTTTC[A/G]GAATCCTTCTTCTGTGGATGCGTGCGCAGAATGTGACAAGAGTTGGTACTAGATTGGAAA	LG_7	49.8		>PTA.110.C1	GTCTGACAAGCATAACAAGGAATTATTTCGAGAACCTTGTTCAAGCATTGGAAGCTGGTCTGGAGGATGTCACCGCTACTGGCGCTGCTGCTACCTCAAGCGATAATGCCACCACCTCCAAGAAAGCAGGAACTAATGTCAAAGCTGCAAAGAAGCGGCGCTCTGGATCTTCAGACAACTCGGATGAAAACATGGCCATGTGAGCGCTGCTCCTTTCGGAATCCTTCTTCTGTGGATGCGTGCGCAGAATGTGACAAGAGTTGGTACTAGATTGGAAAACGGACCAGAAGGTAGATGCCCAAAGAAGCTCAAAGCGCATGAAGCATGTGTGTACCGATGCTTTAGACTGCCAAGCAGAGCATCCAACGGATGCAAATGGTGCACATAGAGGGGTCCTTT…
PTA.2022.C1	CCCTGTTTTCTTGTTCTTTTCCACAAGCAGGTCATTCAATAGTTTAACATCTTCATACTC[T/C]CCAGTGAGAGTAGATCCCAAGATGGCTGCAACACATATAGTGTTCTCATCCACCATTTCA	LG_7	50.216		>PTA.2022.C1	TGGGAGAGGCTGCGGTTGAAGTCCTCCCTGATGACGACGCGAAGGACAGCCACGTGCTCTGCGTCCGCAGGCATGGTGTAGGCAGGCACAATCCAGCCAAAACCTCCTCAGGTTCTCGGAGATGTCGAACACGCTGAATTTGGAGCTGTCCTTGAGCCGGATGGCCACTAGGGGCACGCCGTCCTCTTTGGACAGGATGTCGAATCGCCCGGTTGCCTCTAAGCCCTCCCTCAGCGCGGTTGCATTGGCCTGGCAATTCTCCATGATGTGCTTATATCCCTCGAAGCCTAGGCGTATCAGTTGATAGTATTGTGCAATGATCTGGCTAGCACCTTTGGAGAAGTTCAATGTGAATGTGGGCTGATCTGTTCCCAGGTAGTTTATATGGAAAATGAGTTC…
r_013d_a05	ATTGGAGACGCTTCTAACTCGTCGCTAGCAGAGGTTAAGGAGTTTGCTGATGCTGTAGTT[A/G]TTGACAAGAGGTCTGTTTTTGCACAAAGTTTGCACTTTATCATCAAGCAAACCAATCTTT	LG_7	50.318		>r_013d_a05	AAGGATTTGTCTGGCATCATGGTGATTATTGAGAATGCAGCGTTTATGGCAAAGTCATTAGGATTTGATATTATTGAGTCTGTAACCACTGCCTTAAGTGATGCTGGTTATAGTAATCAAACTGCCAAGGAAGTCATGATCCAGTCAGAAGATAGCGCTGTTCTTGTGAAATTTAAGCAGCAGAAAACACAATACAAGCTTGTCTACACACTCCCGCAAGACATTGGAGACGCTTCTAACTCGTCGCTAGCAGAGGTTAAGGAGTTTGCTGATGCTGTAGTTGTTGACAAGAGGTCTGTTTTTGCACAAAGTTTGCACTTTATCATCAAGCAAACCAATCTTTTGAAAGATCTGCAGTCTGCGGGCCTAGCAGTGTATGCGCAGGTGTTCAGCAATGAG…
XET2	AGAGGGTGTGCATCCCACCCGACATAGCCGTTTACGTGTGCCTCGTCCATCA[G/A]CAAAACGTGCCGTGCGCCAGGCCCACCGCTACCGGCCGGCCGGATCATACCACACCATGGCACCGCC	LG_7	50.409		>XET2	GATCCCTTAGCATCAACCATGAACGATAATGATTCAATTAGTGAAACAAATCATTAGTATGGCAGAATATTTAGGAAATACTGTACATTTGAAATTTCAAGGAACAACATTGCATTTATGGCTGCCGAAAATTGCTTATCTAATCATCTCAAAAAAAAAAATTGCTTATCTAATTTCTGGATTTCGCACCTCATTTCGGCAACGTAGCGAACTCTACGAGAAGAGCATCATACACGAACGAGAGGGTGTGCATCCCACCCGACATAGCCGTTTACGTGTGCCTCGTCCATCAACAAAACGTGCCGTGCGCCAGGCCCACCGCTACCGGCCGGCCGGATCATACCACACCATGGCACCGCCGGGCAGCAGCACTATAAAGCTGCACCAGCTCCTGCACCG…
PTA.101.C1	TCATCCGCAACATGGCAGCAGCTCAGAACTAGGCGAAAGCAACAGTGCAGTCTTTTCAGC[A/G]CCAGCATCAACATCGAGAGTTCGTTTGGAATTCTGTGGCCTTTGTTCAGCGTCTAAATAA	LG_7	50.516		>PTA.101.C1	AGCCCTGCTGCCAAGTATTTACTTGAGCGTGGCGTGGACCGGAAGGACTTCAATTCCTATGGTAGCCGGCGCGGTAATGATGAAATAATGGCAAGAGGAACATTTGCAAACATCAGGATCGTGAACAAGTTCTTGAATGGAGAGGTTGGGCCCAAGACCATCCATGTTCCTACTGGGGAGAAGCTTTCCGTTTTCGATGCGGCCACGAAATATAAGTCAGAAGGTCATGATACTATTATTCTTGCTGGCGCTGAGTATGGGAGTGGCAGCTCACGTGATTGGGCAGCGAAGGGACCGATGCTTCTCGGTGTGAAAGCAGTGATTTCCAAGAGCTTTGAGCGGATCCACCGAAGCAACTTGGTGGGTATGGGAATCATCCCACTCTGCTTCAAAGCTGGG…
PTA.1997.C1	AGAAGAAATTAACTAAATCCTCCAAGCAATGGGTCTGCAGGAGGATTTCGAAGAGCACGC[T/C]GAGAAGGCGAAGACCTTGCCCGAGAGCACCACCAATGAAGACAAGCTTATCCTCTATGGA	LG_7	50.516		>PTA.1997.C1	GATCGTCTCGGCATCATCGTTGAAACCAAGAAAAGAAGAAGAAATTAACTAAATCCTCCAAGCAATGGGTCTGCAGGAGGATTTCGAAGAGCACGCCGAGAAGGCGAAGACCTTGCCCGAGAGCACCACCAATGAAGACAAGCTTATCCTCTATGGACTCTACAAGCAAGCCACCGTTGGGGATGTGAACACCCCTAAACCTGGCGTATTCAACATGAGGGACAGAGCCAAAATGGTGCGCATGGGAGGCTGTTAAAGGAAAATCCAAGGAGGAAGCCATGAGCGACTACATCACCAAGGTGAAGCAGCTCCTGGAGGAGGCAGCTGCTGCAGGCACCTCTTAAATTTGGCCCAACCAGCTATTATTGGCTGAAACCTGTATGCTATCTTATTACGAGA…
PTA.2190.C1	CTCCTCTGTGATGCGCAGGCCGCGCTGCTTTGCTGTGTAGTCAGCGTTCACGAGGTTGAC[A/G]AATGTGCTAGACACGGGCTCCACAATGCCCTTGGTCACCATTGCGCGGAGGAGCCTAGTG	LG_7	50.516		>PTA.2190.C1	CTCATGAAGCTAACGTTCACGTTCTTCTGGCCGAGGATGTTCCCGACCTTGCCGATCATCCCAGGCTGGTCGATCTGCCGGCAGAGGATCAGGTTGCCCTCCATGCTAACGTCAACCTCATACGGACCAACGACGGTAAGGTGGGGTACGCCATACTTCACCCTGCCTACAAGGACAATGTCCCCGCCGTCGCTGATTGCGCCGGCGAACTTGGACTTGACGTGCGACAGACGGACCTGGATGGACTCCAGCGGTGCCTCGGCGGCGCCACTGTCGTGGGAGACCCGCTCCTCTGTGATGCGCAGGCCGCGCTGCTTTGCTGTGTAGTCAGCGTTCACGAGGTTGACGAATGTGCTAGACACGGGCTCCACAATGCCCTTGGTCACCATTGCGCGGAGG…
PTA.572.C1	GGATGTGATGGACATGGTTCTGGTAACCCAGTATTTTGATACCATGAAAGACATTGGTGC[A/C]TCCTCCAAGTCATCAGCGGTGTTCATCCCTCATGGGCCAGGTGCTGTCAGAGACATTGCT	LG_7	50.585		>PTA.572.C1	GGGGCAGAGGGAGGGAAATCCCCCTGGACGCGCACGAACTGGGCCATAAATTACAGCGCGATTTGGAGGCGGAAGAGACCAACCAAGCAGAGCAGACCAACGGAGGGACGAACCAATCCAACCAATCTCGAGAGCAGGCAGCAGCAGCCCGTGATAAGCCATGGGTCAGGCACTTGGTTTGATACAGATTGATCAATCAACAGTAGCCATCAAGGAGACTTTTGGAAAGTTCGATGCGATTCTGGAGCCGGGATGCCACTGCTTGCCATGGTGTATAGGGCAGCAGATTGCTGGATATCTTTCGCTGCGTGTGCAACAGCTTGATGTCAAATGTGAAACAAAGACTAAGGATAACGTCTTTGTCAACGTTGTGGCATCTGTGCAGTACCGTGCTCTTGC…
PTA.438.C1	ATGCAAGCTGCGTGTAATATATGTTCCAACATCTACACCTGGCTCGATTTCTGAAGAATC[T/C]GAACAAGGAAGTTCTGCTCGTTCCTTTGAAAATGGGACCCCTAATTCCACAATATCACAA	LG_7	50.587		>PTA.438.C1	GCCTGCAGGTACCCGGGAATTCGGCCATTACGGCCGGGGGATTTTTTTTTCCCACGCGATTTTTTTCTAGGATTCCCCCGCCTCTCGTTCCAATCGATTGGTGGGCGTCCACGTTCTTGGCTTCCCCGATCGAATCCGTGGGAAGCCAGAAATTATTCTCTTCACGCTGCGTTTGTGATTCGAGTTCTTGATTTGTTCGCGAGGAGCCACCATGAGCGCCGGAAGTGCGAGTTTTCTCGAGATCCAGCCCTCCGAGCTGGCATTCCCCTTTGAATTGATGAAGCAGAGCTCGTGCTCCATGCAACTCACCAATAAGACTGACCAGTATGTAGCGTTCAAGGTCAAAACAACCAACCCAAAGCAGTACTGTGTGCGCCCTAATATTGGTGTTGTACTACC…
PTA.665.C1	AAAAGCAGGAGAAGCCCACTCTCCGCACAGATGATGAATGAAGATCTGGTGCCATTGTGA[T/C]GTAGTCCTTCCTGAAGATGTTTTGAAATGTTCTTTGCCTTACTTGCAAGCCTTTGTACCT	LG_7	50.595		>PTA.665.C1	CCTGCAGGTACCCGGGAATTCGGCCATTACGGCCGGGGAGACGCTCTCTCACCTGCACATTTCCCCATCTCCATCTCCATCTCCATCTCCATCTCCATCGGCGGCGGCGGCTCGAGCAGAGGAAAGGAAGCCGAGGCGACGATGTCGGCGACTACGGCGGCGGTGCCCTTCTGGCGTGCAGCGGGGATGACCTATATCGGCTACTCCAACGTCTGCGCCGCCCTGGTGCGGAGCTGCCTCAAGGAGCCCTACAAGTCCGAGGTCGCCTCCCGCGAGAAGGTCCACTTCTCCCTCTCCAAGTGGTCCGACGAAAAGCAGGAGAAGCCCACTCTCCGCACAGATGATGAATGAAGATCTGGTGCCATTGTGACGTAGTCCTTCCTGAAGATGTTTTGAAAT…
PTA.694.C1	ACGATTATCGATCTTGAATTCGAAACATCGGTTGGGCCAAAAGCTTCCTTTCCCATTGAA[T/C]TGACACACCTGAATATGAAATCCCGCCGGACAGGCTTCAAGCCTTACAAGAGGTGCTCGG	LG_7	50.602		>PTA.694.C1	GCACAGCAAGCATCTTGCAGTAATTCTTCAGCTGGTGACATTAACCACCGCAGATTTAGGAGCATCGCAAGCACAAGTGATTCATGGAAGGAAGTTTCCGAAGAGGGTCGTATGGCTTTCGATGCACTGTTCAGTAGAGGAAAGCTTCCCCAAAGCTTTTCTCCTCTGCAAGTAGAAGGGTCGAAGGCGGTTGCCAAGGAGGGACAAGATGAAGCAGCTACAGTGACGGTCGACCTCAACGAGAGCCCCACGATTATCGATCTTGAATTCGAAACATCGGTTGGGCCAAAAGCTTCCTTTCCCATTGAACTGACACACCTGAATATGAAATCCCGCCGGACAGGCTTCAAGCCTTACAAGAGGTGCTCGGTGGAAGCAAAGGAGAATAGGGTGCCTGCA…
PTA.912.C1	TTCAGTAGTTGGACTGCGGTCCTGCATATCTGAAGGTGCAATTATAGAGGACACATTACT[A/C]ATGGGCGCAGACTACTATGAGACTGAAGCTGACAAGAAACTCCTTGCCGACAAAGGTGGG	LG_7	50.602		>PTA.912.C1	CAAGAATGAGGGGTTCGTCGAGGTTCTTGCCGCACAGCAGAGCCCGGAGAATCCTAACTGGTTTCAGGGTACCGCAGATGCCGTGCGGCAGTACTTGTGGCTGTTTGAGGAACACAATGTTATGGAGTTCCTTATTCTGGCTGGAGATCACCTGTACCGAATGGACTACCAAAAATTCATTCAAGCACACAGAGAAACAGATGCTGATATAACTGTGGCCGCCCTGCCCATGGATGAGGAACGTGCAACTGCATTTGGCCTTATGAAAATCGATGAAGAAGGGAGGATAGTTGAATTTGCAGAGAAACCAAAAGGAGAGCAGTTGAAAGCAATGATGGTTGATACAACCATACTTGGTCTTGATGACGTGAGGGCAAAGGAAATGCCTTATATCGCTAG…
PTA.936.C2	ATGAGCTTCGCCCTCCCACCCTGGTTGAGGTCTAAACACCCAATCATGAAATGTTGCATC[T/C]TTTTGGGGTCTTGGACATGGCTGTCACTGTTCTCGGTCCTAGATAGGTTTCTATCCTTAT	LG_7	50.858		>PTA.936.C2	CCTGCAGGTACCCGGGAATTCGGCCATTACGGCCGGGGGCGCCGCCACTCCCCTTTCCTCCTCTCGCCGCAAAACCCTAGCCTTCGAGCCCCACAGCTCGCCGCCGCCGCAGCGAGCTCCTCCTCCACCACCTCAACAACCATGGCGACCCAGATCAGCAAGAAGAAGAAGTTTGTGAGCGACGGCGTGTTCTACGCCGAGCTGAACGAGATGCTTACCCGGGAGCTGGCCGAGGACGGCTACTCCGGCGTGGAGGTGCGCGTCACCCCGATGCGCACGGAGATCATCATCCGGGCCACCAGGACCCAGAACGTGCCCGGCGAGAAGGGCCGCAGGATCAGGGAGCTCACCTCCGTCGTCCAGAAGAGGTTCAACTTCCCCGAGAACGGCGTCGAGCTC…
PTA.1676.C1	CTTCGCCACTGCCGCCATCTTCGCCTCCGTGGTGATGTATGATGCTTTTGGTGTTAGGCT[A/G]CATGCAGGGAGGCAAGCAGAGGTCTTGAATCAAATTGTGTACGAGCTACCATCAGAGCAT	LG_7	51.184		>PTA.1676.C1	ACGCCTGCAGGTACCCGGGAATTCGGCCATTACGGCCGGGGAAGCGTGTCTGAGCCGACCCGGATCTTCTCTTCTCTTCTCGGATCGGAAGGAGGACGAGGGCGGAAGCTTCTAGAACACGATGGTAGACGCCGCCACAGCCACCGCCGCTCAGCCGCCGCCCTCGGCGTCGCCCTCCTTCTCCTACCTGGCCGTCTTCTCCAACTGCCCGCTCGTCGCCGCCGTGCTCGCCTTCGCCATCGCCCAGACCATCAAGGTCTTCACCACATGGTACAAGGAGAACCGGTGGGACGCCAAGCAGCTGGTGGGGTCCGGGGGGATGCCGTCCTCGCACTCGGCCACCGTCACCGCGCTCGCCGTCGCCATCGGCCTGCAGGAGGGCTTCAGCAGCTCCCTCTT…
PTA.198.C2	AGAGGAAGCGCCGAAAGATGAGGCAGCGATCTAAGTAGGCTGATGGGAGGTGGTGACGCC[A/G]TGTTGCAGCTAGCTATCCATGTCTTTGGCTTGATATAGTTACTTGGCATGGCGCCATTGT	LG_7	51.184		>PTA.198.C2	GACTTCCCCCACTCCCCACCACAACACCGCCGCCGCCGCAGGAGCAGACGCGAGAAAGGAGATCTTGCGAGGAGGCGACCGACCATGAGGGCCAAGTGGAAGAAGAAGCGCATGAGGAGGCTGAAGAGGAAGCGCCGAAAGATGAGGCAGCGATCTAAGTAGGCTGATGGGAGGTGGTGACGCCATGTTGCAGCTAGCTATCCATGTCTTTGGCTTGATATAGTTACTTGGCATGGCGCCATTGTTCATCTGTCAAATTGTCTAATTCAGAAACCTGCACTATAGTAGGCCTGTTATCGTTGCTATTAGTTCTGTCTGGAGTTTTGCCATCAGGACAAATCAGCCGCCGTATGAACTCTGTGGTGTCATCTTTTATTTGCTGCTTATAAGTCAGCCATC…
PTA.1254.C1	ACTCAAGCGTCAGCTCGCTGAAGCTGAAGCCGCCCTCGAGGCACGCAAGAAACCTCCAGA[A/G]GACACAAGCCCCCGCATTGTTGGCGAGGGTCTCGTGATCGATGAATGGAAGGAACGAAGA	LG_7	51.205		>PTA.1254.C1	CCGCGATACGGTCGCTGCTGCCCACCAGGCGCCCGGCTCAGGCTCGACCCGCCGTCCAAGCTCTACTTTCCCATATGAGCCCGGGAAGCAAGTTCGGAGCGCGATTAGGATCAAGAACGTCAGCAAGTCCCATGTTGCCTTCAAGTTCCAAACAACAGCACCCAAGAGCTGCTTCATGAGGCCTCCTGGCGGCATACTGGCTCCAGGAGAAACTATCATAGCAACAGTGTTCAAGTTTGTGGAGCATCCTGAGAACAACGAGAAACCTTTAGATCAGAAGTGCAAGGTTAAGTTCAAGATTGTTAGCCTCAAAGTTAAAGGGCCTGTGGAGTATGTCCCAGAATTGTTCGATGAGCAGAAAGAGCAGGTTGCGGTTGAGCAAATTCTGCGGGTTGTGTT…
PTA.2913.C1	CTTAAATTTTGTTTCTTTCAAAGATAAGCGGGAACTAAATTTTGCGACATAATATTTTGG[A/G]CCTTTGGTGTATATTTTCTTGTAGCAAAACTTATGATAGCTTTTCCTACACAAAAGGACT	LG_7	51.422		>PTA.2913.C1	GGGACTGGGAGCAGTGGTTTTGATGATGAAGACAACGAAGATGATGATGATGATTATGAGGAAGACGATGAAGACGACTTAAATTTTGTTTCTTTCAAAGATAAGCGGGAACTAAATTTTGCGACATAATATTTTGGACCTTTGGTGTATATTTTCTTGTAGCAAAACTTATGATAGCTTTTCCTACACAAAAGGACTAGTGATATTACCAAAATGTCATTACGGCTGACCTGGATGATGTTTATGCCTAGCCTTGTCTGTTAAGAGGGAAATGAGTCGAACTGATGGTAGATACCTGTGGCGTAATCGCCGATAGTTTATCAGATAATTTTTACTTGCATTTTCTGTTGATTTCAGCTGCATCCGATGCAGAGAAACGTTTACCACCTCATGTAATCA…
PTA.529.C2	TGAGAGGAACAGGAAGGACAAGGACTCTAAATTCAGGCTCATTCTTGTTGAGAGCAGGAT[A/C]CATCGCCTTGCTCGCTACTACAAGCGCACCAAGAAGCTCCCACCCACCTGGAAGTATGAA	LG_7	51.504		>PTA.529.C2	GGCCCCAATCCCGCCGCCGCCCGAGCTCCTCTCGCTGCTCGCGCCGCCGCTGCAGCTGCAGGCAACCGACGCCGCCGTCGCCGGAGCAAAACACACCGCCGTCAGCCATGGGGCGCATGCACAGCCGCGGGAAGGGCATCTCGTCGTCGGCGCTGCCGCACAAGAGGACTCCCCACAGTCTGGGTCAAGACTCCCGTCGCCGAGGTCAACGAATTGATCACCAAGGCCGCGAAGAAGGGCCAGAAGCCCTCCCAGATCGGCGTCCTGCTCCGTGACCAGCACGGTATCCCCCTCGTCAAGAGCGTCACCGGGAGCAAGATCCTCCGCATCCTCAAGGCCCACGGTCTGGCCCCAGACATCCCAGAGGACCTGTACTTCCTCATCAAGAAGGCCGTGGCC…
PTA.2989.C1	CGCAGAGAGGGGTGCCTTCGATCTCAAGAACGCCATATCAAGGAAATGCAAATTGGAAGA[T/G]GCAAACAGCGCCTACGAGGATATGAACAAGGGCAAGATCATTGGCCGAGCTGTAGTTGAA	LG_7	51.623		>PTA.2989.C1	GAGGCAAAGCTGTTATGATTGGGCTTGCTGCAACAAACGTAGTAGGAGAGGTGGACATAACCCGTCTTGTTCGCCGACAGGTCAAAATCATTGGGTCGTATGGGGCAAGAGCCAGGCAAGATCTTCCTCAGATAGTCAAGCTCGCAGAGAGGGGTGCCTTCGATCTCAAGAACGCCATATCAAGGAAATGCAAATTGGAAGATGCAAACAGCGCCTACGAGGATATGAACAAGGGCAAGATCATTGGCCGAGCTGTAGTTGAAATAATGTAGTGCTGATCATATGTGGTTGGAAGTCTGGGTCAAACAAATAAGTGTAGGCTGTGATAATAAACTGATAATGGATTCCATGAACTTGGTATGTCTTGCAGCATGGTATCACTCCCTCATCTGTGTTGGA…
PTA.1646.C1	CTCCAAACCTTCTACAACCGGCTCTCTGCGACCTGCCCAGAATGCTGATTCTTTCTTGCG[C/G]TTCCAAGAGCTCTTTCGCCAAGCCCATGCAGATGCAGAGGGGACTGATAAAGCAGAGGCT	LG_7	51.695		>PTA.1646.C1	GACCCTCCTCTTGGCTCACTTCCATTCCATTCCACGCCGCCACTCCTCTTCCTCCGGGAAACGGCCGATGTAGGCGGCGCTCCGATCAGATCGTCGTCAGGCTCGTCGGGTTCTCCTAGAAACGCCGCGTCAAGATGAAGGTTGCCAAGACCTTGGTCAAGGCCTTGACCGGCAAGACCGTCACCGCAGGGAGGAACTCTTCTGGCCGAATCACTTCGTTTCACCGAGGTGGTGGACACAAGAGATCGCTTAGAGAAATCGACTTCAAGAGAGACACTTCGTCTGTTGGTATTGTGGAAAGGATTGAGTATGACCCTAACCGCTCTTCTAAGATTGCTCTTGTCCGATGGATCGAAGGGGTAGGGCAGAAGGATGCATCATATAAGGCTGATCGTGCAC…
PTA.1363.C1	GCACAAGAGTCTGTACAGCATATACTCGAAGATGATAAAGAAGAACTTAACAATGGATGA[T/C]GTGCATGACATTCATGGTCTACGTCTTGTCGTTGACACAGAGAAAGATTGTTATCGAGCT	LG_7	51.989		>PTA.1363.C1	GTGTTGAAGGGGTCTCGAAATTAAGCCACTTGAGCAAACTTGCTCGGGACAACAATACTGCAAGCAAGACAGTTGAAGCAGATCGCTTGCATACCATGTTTCTTGCAATGGCCGATGCACGAGCTGTTCTCATAAAGCTAGCAGATCGTCTGCACAACATGAAGACGATAGAAGCTTTGCCTTTCGTAAAACAGCAAAGATTTGCTAAAGAGACTATGGAAATTTTTGTGCCATTGGCTAATAGGTTAGGAATTGCTAGCTGGAAAGAACAACTTGAAAACATTTGCTTCGAGCATTTGAATCCAGAAGAGCACAAGGAGCTTTCCTCGAAACTTGTGGTATATTTTGACGAAGCACTTCTTACATCTACTCTAGATAAACTTGACAAAGGTCTCAGAG…
gsa_008c_h12	TGGAATGTATCCAGTGGACAATTTCTGTGCAATCATTAACCCTCCACAGGCTGGTATTCT[C/G]GCTGTTGGACGTGGTAACAAGGTTGTGGAACCAGTGATGGATAGTGATGGAACAGAGAAG	LG_7	52.703		>gsa_008c_h12	CATAAAAGCTGTGGCACTTGCCTTAAGGAATGTCCCTGAAGCAAATGCTTACTGGGACAATGCGAAGGAAGAAGCCCAGAAGTGGGATTCAGTCGATATATCTATTGCCGTTGCTACAGAGAAGGGCCTGATGACTCCTATAATAAGAAATGCGGATCAAAAGACAATATCAGCAATATCCTCAGAGGTCAAGCAGCTAGCCGAGAAGGCACGAGCTGGGAAGCTTGCTCCTAATGAGTTTCAAGGAGGGTCTTTCAGCATCTCAAATCTTGGAATGTATCCAGTGGACAATTTCTGTGCAATCATTAACCCTCCACAGGCTGGTATTCTCGCTGTTGGACGTGGTAACAAGGTTGTGGAACCAGTGATGGATAGTGATGGAACAGAGAAGGCTGCTGT…
PTA.1252.C1	CACCAAGCGCCTCTGCCACATCCGCGGCAAGATGCACAAGAAGGTCTGGATCGCCGCGGG[C/G]GACATCGTGCTCGTCGGCCTGCGCGACTACCAGGACGACAAGGCCGACGTCATCCTCAAG	LG_7	53.388		>PTA.1252.C1	AATCTCGATCCAGCACCCAGGGTTTCCTCTCCCCACCCTCCCCACCCCAGCGCCATGCCGAAGAACAAGGGCAAGGGAGGCAAGAACCGCAAGCGGGGCAAGAACGAGGCGGACGACGACAAGCGCGAGCTGGTCTTCAAGGAGGACGGGCAGGAGTACGCGCAGGTGACGCGCATGCTCGGCAACGGCCGCTGCGAGGCCATCTGCGTCGACGGCACCAAGCGCCTCTGCCACATCCGCGGCAAGATGCACAAGAAGGTCTGGATCGCCGCGGGGGACATCGTGCTCGTCGGCCTGCGCGACTACCAGGACGACAAGGCCGACGTCATCCTCAAGTACATGAACGACGAGTCGCGCCTGCTCAAGGCCTACGGCGAGCTCCCCGACACGCTCAGGCTC…
PTA.278.C1	GACGCTTTGATGACTCCTTCAGCCTTGCCTCTCTCAAGGCCTACGTCGCCGAGTTCATCT[C/G]CACCCTCATCTTCGTCTTCGCCGGCGTCGGCTCCGCCATCGCCTACACCAAGGTGAGCGG	LG_7	54.016		>PTA.278.C1	GATTCTCAGCCATCTCTTCTCTTCTCCTCCCCACTCAGTTCCGACGATCCTAACCAAGATGCCGGGCTGCATCGCCTTCGGACGCTTTGATGACTCCTTCAGCCTTGCCTCTCTCAAGGCCTACGTCGCCGAGTTCATCTCCACCCTCATCTTCGTCTTCGCCGGCGTCGGCTCCGCCATCGCCTACACCAAGGTGAGCGGCGGCGCGCCGCTTGATCCGTCCGGGCTGATTGCGGTGGCGATTTGCCACGGGTTCGGGCTGTTCGTCGCTGTCGCCGTCGGTGCCAACATCTCCGGCGGCCACGTCAACCCCGCCGTCACCTTCGGCCTCGCCCTCGGCGGCCAGATCACCATCCTCACCGGCATCTTCTACTGGGTCGCCCAGCTCCTCGGCGCCAT…
PTA.2683.C1	GGTTTCGTGGGTGGATTTATGAGCACTGCTGACGACACTTCTGAATAAATGGTCTATGTC[T/C]CCGTTTCTGTTTATGTTGTATTTGACCAGTTTTGGGAGATCTGTAGCATTTTTTACTTGT	LG_7	54.099		>PTA.2683.C1	GGAGGTGGAGAGAATTTGGAAGACCATTTCGGTGGCCGATTCAAAGCTGGAGGATTATGCTGGCTTTGCAGAGGAAAGCGCGAAATTCTTTGCGGGAGCTGCAATGGCGCTGGTTTCGTGGGTGGATTTATGAGCACTGCTGACGACACTTCTGAATAAATGGTCTATGTCTCCGTTTCTGTTTATGTTGTATTTGACCAGTTTTGGGAGATCTGTAGCATTTTTTACTTGTATCCCTTTGAAGCAATTTGTCCCTTAGAAGTGGGACATTTATCGCATTTAATAAGTGTGTAAATTTTGTATCTGTGACAAATTTTGTATATGGCACCAAACCAAATTGGAAGCCCACCATTTGTGTTGCTCAATAGAAGTTTTATGGCACG
PTA.762.C1	TGCTGATGCTTTAGATGCTATTCCACTGGCTTTAGCTGAAAACAGTGGTTTGCCACCTAT[T/C]GACACTCTAACCGTGGTTAAATCTCAACATGTCAAGGAGAACAATTCCCGCTGTGGCATT	LG_7	55.292		>PTA.762.C1	CAGATCGCAAAGCTGATGGTGGAGCTGTCACGCAGTCAAGACTACGACATTGGTGATGGTACCACCGGGGTGGTTGTCATGGCTGGGTCGCTCCTGGAGCAGGCTGAGAAGCTGCTGGAACGTGGCATTCACCCAATAAGGGTCGCTGAAGGTTATGAGATGGCCTCAAGGATAGCTGTTGATCACCTTGAAAGCATCCCCACCAAATATGAGTTCAGTGCTAGACATTGAGCCTTTGGTGCAGACCTGCATGACAACTTTGTCCTCAAAGATTGTTAGCCGTTGTAAGCGGGCGCTTGCTGAGATTGCTGTCAAAGCAGTCCTTGCAGTTGCTGATTTGGAAAGGAAGGATGTAAATTTGGACTTGATTAAAGTTGAAGGTAAGGTTGGTGGGAAGCT…
PTA.2013.C1	CCTCTACCATGGTTTTGCACGCATCTTGACCAAGACTTTCACATCTGAGTTCCCGCATGT[T/G]GAGAGGTACTTCTGGACAATGGTTAACCAGCCCAACGTCAAGAAGGTCATTGGTGAGGTC	LG_7	55.45		>PTA.2013.C1	ACCCCTCTCCGCTCCGCTCCGCCTCTCCCACCCTCGGCTCCTGGGGTTTTCGCCGCCGCGATCTCGTCCCGATCCACGACCGCCATCTGAGATCTTGGGTCCGGCGGAAGCCAGCTGCTCCTGCCGTCATGGCGCTCGTTCTGCACTCTGGCAGCGGCAACATAATGCCTACAAGGCACTCATCGCTGCCGAGTACTGTGGGGTCAAGGTTGAGCTGGCCAAGAACTTTGAGATGGGTGTCTCCAACAAAACCCCTGAGTTCATCAAGATGAATCCCCTCGGAAAGGTTCCTGTCCTTGAGACGCCCGATGGTGCTGTTTTTGAGAGCAATGCTATTGCACGCTATGTTGCTCGCACAAAGGGTGACAACGTTCTTTATGGCAGCTCTCTCATCGAATA…
PTA.525.C1	CAAGATAGGAGCTTCCCTGCAAGGGGCCTGCTGCGGTGGTGGTGTCTGGCCTCATAAGGA[T/C]CCTATCCATCTGTGTACTAGAATTATCCAGTTTCGCTTCAACATTGTGATGTTTTACCTT	LG_7	55.684		>PTA.525.C1	GACGATGAGGAGGAATCCGACAAGTCCAAGTCCGAGATTAATGACGAGGATGACGACGAGGGTAGCGATGAGGATGAGGACGATGACGAGTGAAGCCTCTCAAGACGGTGCTCCAATGGACAAGATAGGAGCTTCCCTGCAAGGGGCCTGCTGCGGTGGTGGTGTCTGGCCTCATAAGGACCCTATCCATCTGTGTACTAGAATTATCCAGTTTCGCTTCAACATTGTGATGTTTTACCTTTTTCTCGTCATATAACGGATAGAGCTCCTTGTTGTCGCCACCGGCGGGTGCTGTCCTACCCCGCTTGTACCTAGAATTACTCTTTCCATTGTCACTGAGCGGCTAACATTGTGGTAACATCAGTTTGGGTAATGTTAGATTAAATTGCTGTTCTTCTT…
rg1_010c_g05	AGTTTAGAACAGACGGACCAATTTCAGATTCAAACCTTCCGTTTGCTGAATATGCAATAT[T/G]AGTGTGTGGTGCTTGTTTTCTTTCCTCCATTGTTGATATGTCACTAGCGTTTGTCTTTCT	LG_7	56.438		>rg1_010c_g05	GGAGCAGCAGGAAGATGTCAATGGTGGTAGCGATGCTTTGTCAGTTGGTTCAGAGCAGGCATCTGTTGATGTGGTGAAGGAGATAACATATGAAGATAAGGAGAACATGGGGGATACTGAGATGGTAATGGATGCTGGCAATGGCATAGCCCAAGAAGTTTAGAACAGACGGACCAATTTCAGATTCAAACCTTCCGTTTGCTGAATATGCAATATGAGTGTGTGGTGCTTGTTTTCTTTCCTCCATTGTTGATATGTCACTAGCGTTTGTCTTTCTGGATCTCAAACCGTGAAGGGATCTTTAGGAGTCTATTATGGTTTGGTGGGTGAGTCTGCTTGCTTGTATTGGCTTGTTAAGTCAGGTTTGCCTGTGTGTGTCTTGCTTCTGAATATAGTTGA…
P5G15	CTATTCTCTCTTTTTGTAGCCTCTAAACCTGGGATATTACAACAACCCTCTCCAAAGTAAACTAGATAGCTCCGGTAAACCAAAAATAAGATACACTAGCAAAGTCTCGTAGACATTT[T/C]CTTTATTTACACCATTTAGCGGTGCTTTCCAACGTTCGATTAAACCTAAGTTTTCTAGGGA	LG_7	56.665		>P5G15	ATATGATTTGTTTTTGGATAGCCAAGTGGCATTTGTAAGTAGATGTCTTGGGAATGCTTTTATACTTGTGAATAATGTACCATATCATATATGATTGGATTTATGTTATAATATTGGTCAAAAGGTCTAGGTTGAGGTTATTCCTCAATTTTAGATAGTTGGTGTTTGATTTCACCTAGACATGATCATATGAGTTTCAAAATATTCATAGTTAGTTTTATTCAAATAGTTTGAACTATAATCTGTAATGTAAACGGATTTAATTTTATGATATTCTATATATTTAATAAGTTACGATTTAAGTAAGAATGTGTGGCTTTTATGAAATTTAGACCCTGTGGTTTACCTTATTTATAAGTGAATTAAATTACACACAAAGATAGCTGCTAACTTTTAAGT…
PTA.2581.C1	GCGGAAATCGTTCAGCAGGAGACGCAAGTTCAATGAAGACAAGGACATTGACTCGATCAA[T/C]GACCGGAACGAGCACTTCAACAAGAAGATTGAGAGGGCCTTTGGCAAATACACACTTGAG	LG_7	61.72		>PTA.2581.C1	GGCACACAGGACATGGCAGAAGCAAAATACAAGAAGTGGGAGAAAGAACCTGCACCAGATGGCTGGGATGTTTTCAACCAGAAAACCTTGTATACTGCATACAAGAAGAGGACCAAGAATATAGAAGTCAACATGGATGCATACAACAGGGCAAAAGAAACCGATCCTGAATTCTACCGGGAGGCTTCAAGTCTTCAATATGGCAAGGTGTCTAAGGTGGCTGAACCAAACATCGACCGAATGGTTAATGAGCTAAAGGAGCGGGATGAGAAGCGGAAATCGTTCAGCAGGAGACGCAAGTTCAATGAAGACAAGGACATTGACTCGATCAATGACCGGAACGAGCACTTCAACAAGAAGATTGAGAGGGCCTTTGGCAAATACACACTTGAGATCAAG…
PTA.954.C1	TTGTGGGTAGCCCTTCAGAAGTAACTTGGATAGATGAGAAACCGGAGGTGTTTGAGTTAG[T/C]CTCGTGGCTGCACATCTTGTTGACACCATTTTCGACCTTGTTGTGTACTTTACAGAAAGT	LG_7	61.856		>PTA.954.C1	GATCTAGGGTACGTCGGTGATGACACTCCGGTTTCCAGTGATGCACCTTTGACCCCCGCTCCTGGTGTGGAGACTGTATGTGTCTTCCCCAAAAATGCTGGCAAAATTGTACCAGCAGGTGAAGAAACTGAGCTATTGGTTGGCCTGCAAAATGACGGTGAATCAACTTTGAATGTTGTTGCTGTTCATTCAACTCTCCACCTTCCTTACGATCATCGTATGTATGGCCAAAACCTTACGGTCCAGAGTTTCTACAATGCATCAGTTCCTGTCTCTGTGCAAGCAACCTTTCCCTATACATTTGCCGTGAGCAAGTTCTTGCAGCCTGGGGCATATGATCTTGTTGGTTACATAGTGTATGAAATCGATCAGCACCCGTACCAGAATGTCTTCTACAAT…
PTA.493.C2	CGGTCGTAAGGGGCACGCTGTGGGAGATATTCCCGGTGTCCGGTTCAAGGTCGTCAAGGT[A/G]TCTGGTGTGTCTCTGCTCGCCCTCTTCAAGGAGAAGAAGGAGAAGCCCAGGTCTTAGATT	LG_7	62.05		>PTA.492.C1	GCTAGCCAACTTCGATTCAGACCTTGGCATTCCGTTCAGCTCTGTCTTTAATGATGTAGTCAGAGTGAGCTATGCTGCTCATGTCATGCTTGTCTTTCCCATCGTCTTCTTTGCCCTTAGGCTCAACTTGGATGGACTACTCTTTCCCACGTCGAGGCACATTTCTCATGACAATAAGAGATTTGCATTAATCACCATCTCACTCCTTGTGGTTATTTATACTGCTGCCATCTTCATACCAAGTATTTGGGACGCTTTCCAGTTTACTGGTGCCACAGCTGCTGTCTTGATTGGTTTCATATTTCCCGCCATGGTCATACTAAGGGATCCTTATGGAATCGCAACCAAGCGTGACAAGATCTTGGCTGTAACCATGATTGTGCTTGCTGTTCTCTCAAA…
PTA.315.C1	CATCAAAGCTTTACCTACCGGTCAAGAAACAGACTTCATACTGGTCTCATGCACAGGTTC[A/T]GGAATTGAGCCTAACAGAAGAGAACAAGTTCTAAAAGCAAAGAAGGCTGGAGAAGATGCG	LG_7	62.307		>PTA.315.C1	CCAGAGGCGGATATGTTGAGATATCAAGGAGGCTCTCTCTTCCTCTCGGTTCCACCCTAGACAGGTACGATGGCTTGATTCTCTCGGTGGGTGGAAATGGAAGATCATATGTTGTTATTCTTGAGACTGGTCCATTGGCTGACACCTCACAGAGTAAGCAGTATTTTGCTCGGATGACTACAAAAGTAGGCTTTTGTCGGGTGAGAGTACCTTTTTCGGCTTTTCGGCCAGTAAAACCAGAAGATCCTCCACTAGACCCTTTTCTTGTGCATACCTTAACCATTAGGTTTGAACCAAAAAGGCAGAGACCTGGTGATGCATCCCAAGGTGGTACCGACCCCAGAAATTTTGAGCTAATACTGGAATACATCAAAGCTTTACCTACCGGTCAAGAAACAG…
PTA.550.C1	TAGGGTTGGCGACACAGTACAGGTCATTGCAGGCCGTGAGAAAGGTAAGGTTGGGGAAGT[T/C]GTACGGCTTTACAAGCACAACAGCACTGTGATAGTGAAGGACCTGAACATGAAGTCAAAG	LG_7	62.802		>PTA.550.C1	GGGAACGGAAGAAGTGCAAACCAAACAGTCTTCCTATGCTGCACAAGATGCATGTTAGGGTTGGCGACACAGTACAGGTCATTGCAGGCCGTGAGAAAGGTAAGGTTGGGGAAGTCGTACGGCTTTACAAGCACAACAGCACTGTGATAGTGAAGGACCTGAACATGAAGTCAAAGCACAAGAAAGGAACAGATGATGAACCGGGTGAAATTGTCATGATCGAAGGCCCCATTCACAGCTCGAACATGATGCTCTTCTCGAAGGAGAAGAATGTGACGAGTAGAGTTGGGCACAAACTCCTCGAGGATGGCACCAAGGTTCGCTACCTGAAGAAGACCGGCGAAGTAATCGACAGCGTCGAGAACTGGGCGAAGGTGTTCAAGGAAGGAGATTCAGAGT…
PTA.2211.C1	TCTGTGGTTGTAACAAACTGTCTTTCAAATGTATCGAGCTTTAAGCTTCATTGTCGCAGT[T/C]GGGTTGCTGGAACCTATTGTGTCTCAGCCTCTTCTGCTTAGCCATGATACAGATGGTTCC	LG_7	63.088		>PTA.2211.C1	GCCATTTCCTCTCGCCTTTCCCCTCCTTCCGTCCTCCTCGTCTCGTCCCGAGCTAGGGTTTCTCGCCTCCGCTCTCCGCCCCACCACCGACCCCGTCAGCCATGTCGAAGCAAGGAGGGAAGGCCAAGCCGCTGAAGCAGGCCAAGGTCGCCGAGAAGGACTACGACGAGACTGACCTGGCCTACCTCCAGAAGAAGAAAGATGAGCAAAAGGCACTGAAGGAGCTGAAGGCAAAGGCAGGCCAGAAGGGTGCACTGGGAGGATCCGGCCTCAAGAAGAGTGGGAAGAAATGAGTCTGCCTAGAAAATGATAAACCATCTATCTATCTGTGTTGCGCTTCACTATCTGTGGTTGTAACAAACTGTCTTTCAAATGTATCGAGCTTTAAGCTTCATTGTC…
PTA.307.C1	TCCTCCGTGTGGTCCTACTGTCTCTATGCTTATCAGAAGGAGCTTTAATTTTGCCCTGTC[T/G]AGGATCATTTGATGTTAGTTGAATCTATGGTGTTGCTTGGATCCAATTTTTGGTTCAGAA	LG_7	63.77		>PTA.307.C1	GGTACGCCTGCAGGTACCCGGGAATTCGGCCATTACGGCCGGGGGTCCCTGAGCTTTCGACGGCGGCGGCGAACTCGTGATCTCAAACCAGGCGCACTCTCCTCGCCGTCGTCTCGGATCCACCGCCGCTTCTCGCAACCATGTCGAAGAGGAAGACCAGGGAGCCCAAGGAGGAGAACGTCACCCTTGGCCCGGCTGTCCGTGAAGGAGAGCATGTCTTTGGTGTTGCTCACATCTTTGCATCCTTCAATGACACCTTCATTCATGTGACTGACTTGTCCGGGAGGGAAACCCTGGTGCGCATCACTGGTGGGATGAAGGTCAAGGCTGATCGTGATGAATCGTCACCTTATGCTGCTATGCTTGCATCTCAGGATGTTGCTGTACGCTGCAAGGAGC…
PTA.586.C2	CCACGTCCAGAACCTCATCACCGGCGTCACCAAGGGCTTCCGCTACAAGATGCGCTTCGT[C/G]TACGCTCACTTCCCCATCAACGCCTCCATCAACTCCGGCAACAAGGGCATCGAGATCAGG	LG_7	98.164		>PTA.586.C2	CCTGCAGGTACCCGGGATTCGGCCATTACGGCCGGGGGCCGCTGCTCAGAACACCCACCCCACCCGCCGCCGGAGAAGAAGAGGAAGAGCAGCCAAGTCCGTCCAAGATGAAGACGATCCTGGCGTCGGAGACGATGGAGATCCCCGAGGAGGTGACGGTGAAGGTGTCGGCGAAGATGGTGTCCGTGACGGGGCCCCGCGGGACGCTGACCCGCAACTTCAAGCACCTCAACCTCGACTTCCAGCTGCAGGAGGGCGGCCGGAAGCTCAAGGTGGACGCCTGGTTCGGCACACGCCGCACCATGGCCGCCATCCGCACCGCCATCTCCCACGTCCAGAACCTCATCACCGGCGTCACCAAGGGCTTCCGCTACAAGATGCGCTTCGTCTACGCTCACT…
PTA.265.C1	GGAGGGCACCCGGGACCGCCCCTACGGCCACTGCCTCGTCGCCGGCCTCGCCAAGTACCC[C/G]AAGAAGGTGATCCGCAAGGACTCGGCCAAGAAGACGGCCAAGAAGTCGCGCGTCAAGTGC	LG_7	106.227		>PTA.265.C1	GCCCCCACACCACCACACGAACCCTCCCCCAACCCACCGGCGGCGGCGCAGCAGCAGCAGGTAGGACGCGAAGATGGTGAAGTTCCTCAAGCCCGGCAAGGCCGTGATCCTGCTGCAGGGCCGGTTCGCCGGCAAGAAGGCGGTGATCGTGCGCGTGTTCGAGGAGGGCACCCGGGACCGCCCCTACGGCCACTGCCTCGTCGCCGGCCTCGCCAAGTACCCCAAGAAGGTGATCCGCAAGGACTCGGCCAAGAAGACGGCCAAGAAGTCGCGCGTCAAGTGCTTCCTCAAGCTCGTCAACTTCACGCACCTCATGCCCACCCGCTACACCCTCGACGTCGACTTCAAGGACGTGTCCACGGCCGGGCCCGACGCGCTCGCCACCTCCGACAAGAAGGT…
RPG	TCTGGAAGTAAAACCCAAGAGAACAACACGAGCCCCGAGCTCCCGGAGGAACTGCCATACGACTTTCTGAAGCA[G/A]ATCACGAATGACTTCGCGGAAGATAGGAAAATCAGTGGAAGCCCATTCGGAACACTCTATAAGGTGTGATAATTTTCCATTGGTGTTTTGGTGTTCCAGAGGTTG	LG_7	110.004		>RPG	CCCTTGAGCAACAAGACTGACCATTTATCTCGTTCCTCGATTCCCATAGCTAGATCCAATCCCACCTGCCCATAGATCCCTCAAGGCTTCCAGATTCACTGTCGAAGGTTAGTGACTGTGCCCAGCATGTTCTTTTTAGCTGTTAAATTTTGCATTTTTACTCTTATTTATGCTGTTTTGTAAACTGAGAATAACCCACAACCAGTCGCTGCTCACGGTCGATCCTCAGAAATGGCCCCTTCTGGAAGTAAAACCCAAGAGAACAACACGAGCCCCGAGCTCCCGGAGGAACTGCCATACGACTTTCTGAAGCAAATCACGAATGACTTCGCCGAAGATCGGAAAATCAGTGGAAGTCCATTCGGAACACTCTATAAGGTGTGATAATTTTCCATTGGT…
PTA.1972.C1	GTTTCTTGGGAGGAGAATGTGACTATGGGGTACATCGATGTTGAAGCTACTCACGCCAAA[C/G]AGAGAACAGACGATGAGGCGACCTCTGGTTCCAAAAAAGCGTCAACAGAGAATGTCTCTA	LG_7	113.683		>PTA.1972.C1	GGGAAATACAGAGTTGCTCTAGACTCCGACGCTCTGATGTTTGGTGGACATGGAAGAGTTGGCCATGACGTGGATCACTTCACGTCAACTGAAGGAGTACCAGGAGTGCCTGAAACAAACTTCAACAACCGCCCCAACTCATTCAGAATCCTGTCTCCACCCCGCACTTGTGTGGCATACCATCGTGTTGACGAAAAAGCTGAAAGGCGTAAGAAGGAAGCAGCTGTTTCTTGGGAGGAGAATGTGACTATGGGGTACATCGATGTTGAAGCTACTCACGCCAAACAGAGAACAGACGATGAGGCGACCTCTGGTTCCAAAAAAGCGTCAACAGAGAATGTCTCTAGCAACAAGGGAATGAACTTTGTGTTCCATTCGTATGACGACGGCAAGAAATAA…
