# Supplementary material for: A transcriptome map of perennial ryegrass (Lolium perenne L.)
Source: BMC Genomics. 2012 Apr 18;13:140. doi: 10.1186/1471-2164-13-140 (PMC3483695; doi:10.1186/1471-2164-13-140)
Supplement: Additional file 2 — Detailed description of SNP markers. This table contains the unigene names and GenBank accession numbers along with detailed mapping information (the linkage group and map position) and the SNP polymorphism used for GoldenGate genotyping. [file 1471-2164-13-140-S2.xls]

## Sheet: Sheet1
Marker name	Lolium SNP [variant1/variant2]	Linkage group	Map position	EST accession number	Sequence name	Fasta
PTA.2233.C1	GTTGCTGCGGAACGCTTGGTACTTGAGCGACGCGATGGTGAGGAAGAAGATGATCACGGC[A/G]CTGCCAACGCCATGCAACATCCATCCAAGGAGCCTCGACCACCGGAAGAGCAGGTTCTGA	LG_1	0	JU962581	>PTA.2233.C1	TGCCCACGCTCGTGGACCGCACCGAGAACTGGCGCAGGATCATGCCCAGCTCCGCCTCCGGATCGTCATCCTTCGCCATGTGCTGCAACCACTGGATCTTGTTGTGGTAGGTCGGGAAGAACCACGTCTTCACCACCGACAGGGTGAAGTAGGGGATGAGCGCCGCGACCGAGACCAGCAGGGTCACTACCCAGTAGGACGGCGCGCCACCCAGCGCCTCCGAGAACACCATGAAGAACGTGGTCGAGAACGATGGCGTGATTGCACCGTATGCCAGGAGGAAGACATACCACAGGAAGATGCCGGCCCAGATGCAGATGTGCTGAATGAGGGTGAAGTAGTTCACCGTGATCGCCATCTGCATGTTGACGGCCCAAACGATACATGTATAGGCGGTGG…
PTA.2844.C1	TAGGAGGAATTCAGACCCAAGTACTGGGAGCGTGAACGATGTTTACCTCCCAGAGTGGAT[A/C]TATGAGAAAGTAATCAATGATCAGGAGTTGGCACTCACTTTGGAAACAACTCAAGAAGAG	LG_1	2.218	JU962582	>PTA.2844.C1	GGGGGCTACATTGCACCAGAGCTATACTCTCGGAACTTTGGGGGGATATCCTACAAGTCAGACGTGTACAGTTTTGGCATGCTGGTGTTAGAAATGGTCAGTGGTAGGAGGAATTCAGACCCAAGTACTGGGAGCGTGAACGATGTTTACCTCCCAGAGTGGATATATGAGAAAGTAATCAATGATCAGGAGTTGGCACTCACTTTGGAAACAACTCAAGAAGAGAAAGAAAAGGTGAAGCAGCTGGCTATTGTGGCACTATGGTGCATCCAATGGAACCCGAGAAACAGGCCATCAATGACGAAGGTCGTTAACATGCTAACAGGGAGGTTGCAGAATCTGCAGATGCCACCAAGGCCTTTCGTCACATCTGAAAATCAGCCCGTACCTTAAAATAAA…
r_013c_h03	GAGTTCTCCATCGTCGGGTACTCGGAGGAGGACCTGTCCTCCCACGACAGGATCGTGGAG[T/C]TGTTCGAGAGGTGGCTAGCCAAGCACCAGAAGGCGTACGCGAGCTTCGAGGAGAAGCTGC	LG_1	13.404	EY458019	>r_013c_h03	GAACCAACACTTCCATTCCTGGTATCAATCAGCCATGGCTCACCCAATGAAGCTCTCCCTTGCTCTTCTCCTCTGCGTTGTCGGCGCCTGCGTGGCCCGCAACAGCGAGTTCTCCATCGTCGGGTACTCGGAGGAGGACCTGTCCTCCCACGACAGGATCGTGGAGTTGTTCGAGAGGTGGCTAGCCAAGCACCAGAAGGCGTACGCGAGCTTCGAGGAGAAGCTGCACCGGTTCGAGGTGTTCAAAGACAACCTGAAGCACATCGACGAGATCAACCGGGAGGTGACCAGCTACTGGCTGGGCCTCAACGAGTTCGCCGACCTCACCCACGAGGAGTTCAAGGCCGCCTACCTCGGCCTCAGCCCTCCTCCGGCTCGCCGGAGCAGCAGCAGCCGAAG…
PTA.1856.C1	GCCTGTGTTTAACAGTGGTGATGGTAAATGGATTGCTGATTCCGATGTAATCACTCAGAT[T/C]ATTGAGGAGAAGTACCCAACTCCATCACTTGTCACCCCTCCTGAGTATGCATCAGTGGGA	LG_1	17.208	JU962583	>PTA.1856.C1	GGGGGGTCCAGCGCAGGCCCCGATCCCGAAGCCTCCAGAGAGAGGAGCGAATCGATGCTGCCTGCCTCACTCACACGCGGATCATGTCCCCCTCCCTCGATAAATAATAATCCGCCGCAACCTACCCCCACACTATCCCCCATCGCCGCGGATCAACAGCACGCTCGATCCCCCCAGCACCACCACCAGCATTCCGCCGCCGTCGTCGCCATGACTGTGGAGGTGTGCGTCAAGGCCGCCGTCGGCCACCCCGACACGCTCGGCGACTGTCCCTTCTCCCAGAGGGTGCTGCTCACGCTGGAGGAGAAGAAGGTCACCTACCAGATGAAGCTCATCGACGTCAGCAACAAGCCCAAGTGGTTTCTGGAGATCAACCCAGAGGGGAAGGTGCCTGTGTTT…
PTA.1847.C1	TCCTGATGATCTCAATGGTACCCGATAATCCTCTTTTGTGATTTGCGTTTGGTTTGGTTT[C/G]GTTTCGTGGATCCGAGACCGGCCAGGCATCTCGGTTTCATGTACTGAACCTGAATAATGT	LG_1	22.639	JU962584	>PTA.1847.C1	GGATTCAGCGAGGCATCGCGTCGACCATTGAGGGTAAACGAAGGGAGAGCGGCGGAGGTGGCGAAGGTACCATCCATGGCAGCGGTGGTTCGGAGCGTGTGGCAGGGCATCAGGGAGAAGGGCCTCGTCAACTTCTTCCGCTACGCCCGCGACGAGGGATACCTAAAATGCCTTCCTGACGGAAACTTGCTGCAAACTAAAATTCACAACATTGGTGCAACCCTTGTAGGAGTTGACAGTTTCGGAAACAAGTACTATGAGAAAGTACACGACACGCAGTATGGAAGGCACAGGTGGGTAGAGTATGCAGACAAGGGTCGTTACAATGCATCCCAAGTGCCTGCTGAATGGCATGGATGGCTACACCACATTACAGACAGTACTGGGGATAAGCTGTTG…
gsa_005b_h12	TCGAACCTGTTCTCGCGCGTGCAGACTATGCCGGTCAGCGAATTCTTGTCCAAGGTGGTG[C/G]AGACCGATGTGAACTACACCGTAGTCAAGGCGTCACTCACCGACGACTACAACCCTGAGA	LG_1	23.874	JK818428	>gsa_005b_h12	CCGCGAACAGCGTGCTTGATGGGTTCACGTCGTTTTTCTCGAACCTGTTCTCGCGCGTGCAGACTATGCCGGTCAGCGAATTCTTGTCCAAGGTGGTGGAGACCGATGTGAACTACACCGTAGTCAAGGCGTCACTCACCGACGACTACAACCCTGAGAGCTCGTATGGCTTGGTCCTGGCCAAAGAGGATTCGTCGGCGGCTTCCTCAACGGAAACTGGCAAGGTGTCCAAGTTGCAGATTGCTTCTCTGGTGGCTGATGTTTTCTCCAACGTGGAAATTGCAGAGAACAAGGTAGTGGAAGTTTCAACTAGCTCATCAGGAACATCCAAGCCAACAGTGGAGGCATTAACAGGTATTCCCGAGGACGTTAGAAGAAAAGTGTACAAAGAAGCTGCTG…
PTA.1394.C1	TCCGACTACACCAAATACCTTTGACAAGAACTACTTCACGAACCTCGAGGCAAATCGCGG[T/C]TATCTCGACTCTGACCAACTGCTCAAATCAGACCCAGGTGCATTGAGGACGACCGCACCC	LG_1	27.411	JU962585	>PTA.1394.C1	TGGAAATTCTCTACGTGACCTTGATCCGACTACACCAAATACCTTTGACAAGAACTACTTCACGAACCTCGAGGCAAATCGCGGCTATCTCGACTCTGACCAACTGCTCAAATCAGACCCAGGTGCATTGAGGACGACCGCACCCATTGTCGATAGGTTTGCAGCTAGCCAGGACGCCTTCTTTAAGAGCTTCGCATTGTCTATGATCAAGATGGGAAACATTTTACCAATTACGGATCCTTCCCGTGGAGAAATCCGGAAACACTGCGCATTTGTCAATTGATGTTAATTAGCAAGAAGGCCACATGTGGAGACAACTACGGCCTATGCTATATGCAAGTGCAAAATCATGGATCTCATTCTCATGTTCAATAATTGGTAATATATATGCCAACCAAT…
ve_003c_f04	GATCAGCGGAAAATACTTGTTTATAACCTTGCTACATGCACAGAGTATTCCTTTAGAGTT[A/G]TTTCATTCACAGATGATGGGATCCTTGGGCATTCTGAAGCTAAATGTTATACTGGGAGCA	LG_1	28.987	JK818430	>ve_003c_f04	GAAACTAAAGTAGCATCATCGGACACCATCAAAGGTTATAAGCTATGGCACTGGAAGAGCAGAGAGCAACCAAGCATGGATGAGCCTGTAGTTTTGTCAAAAGATCAGCGGAAAATACTTGTTTATAACCTTGCTACATGCACAGAGTATTCCTTTAGAGTTATTTCATTCACAGATGATGGGATCCTTGGGCATTCTGAAGCTAAATGTTATACTGGGAGCAACGAGCTACTTACCAATCGTGCGACGCAGAATCCAATGGCTATATGCCTGCAGAAGCAGAGAAGAGATGGGAACCAGGCTTCTAAGTCCAGTGGATTCAGGATCCGAGATGTTGGAAGGATCCTGCGTCGAGCTTGGGCTGAAGAAGGCTATTTTGAGGATGTGTATGAAGGTTCT…
PTA.1969.C1	CTCTGCTGCAGAACTAGAAACGAGACAGCTCGACATTGCTTGTCTGTCTGTACCGTCATA[A/T]GCTTGTGTGTCGTGTGTGCTCCATGATGGTTTCCCGGTGTACAGTGTCTGTGTCTTTCCC	LG_1	30.085	JU962586	>PTA.1969.C1	GCTCCTTCTCCGATTAATCAATCAAACCACTCGCTGCGGCGGCGGCGAGGAGCAACCTACGACCAGGAGAGGAGACCCAACCAACCACTGGTCGTCTGACCCCCCTCACCACCGGAGAGCTTCTTTGCCTTCTACGTCAATCAATCCAGCCCGAGTTAAGGGACCTCTTAAGTGCCCGGAGATCCGCCAGGCTTATCGTCTTCGCCTCCATCCCGTCCTACCGTGTTCCCCTCTTCCCACGGCTCTTGGCGCCAAAATCCCCCCTTCCGATCTCAGGGCCTTCAAGGGGGCCTTTCGTTCGGTGGTGTGCCTAGTTTCGTCGACGGAAATTCACCATGGGAGGCTGCGTGGGCAAGGACCGTAGCATTGTGGAAGATAAGCTTGATTTCAAAGGTGGAA…
PTA.2287.C1	TTTGGGGATTTCTGTCGTGTGCCAGTTGCTACCTTCCTTGGCTGGTCTCATTTTGTACAT[T/G]GGGGTCGTTGGATAGGAGCCTATCGAGATACTAGTAGGCAAATCAGGATCGGTGGAGGCA	LG_1	30.581	JU962587	>PTA.2287.C1	GATATACTCGTTGGGAACCTGCAATATCAATGCAAAATTTGAAACCAAAACTATAGAGCTCATTGTTACAACATAACAGGCTGCGTTGCTGTTGTTATTCAATGGAGTTGATAGGCTTAGTTACTCTGAGATTGTAACACAGCTGAACCTGTCGGATGATGATGTTGTGCGTTTGCTCCATTCTCTGTCTTGCGCGAAATACAAGATTCTTACCAAAGAGCCAGCTGGTAGATCTATTTCGCCCAATGATGTTTTCGAGTTCAATTCAAAATTCACTGACAGGATGAGAAGAATCAAGATACCCCTGCCTCCCGTTGATGAGAAGAAAAAAGTTGTTGAAGATGTTGACAAGGACAGGAGGTATGCAATTGATGCATCGATTGTCCGTATCATGAAAAG…
PTA.824.C1	TGTGAATGTTGCGGTTATGGTTGGTGGATTCCCCAGGAAGGAGGGAATGGAAAGGAAGGA[T/C]GTTATGTCTAAGAATGTTTCAATCTACAAATCTCAAGCATCTGCCCTTGAAGCCCATGCA	LG_1	30.653	JU962588	>PTA.824.C1	GGGGACTATCCTTCATCCCGTTGTCGTCGCCTCCTCCCGAACCACTCTCCCCATCCCCGAACTCCAGAACCGGCTCCAATGGCGGCGAAGGAACCGATGCGCGTGCTCGTCACCGGCGCCGCAGGACAAATTGGATATGCTCTTGTTCCGATGATTGCTAGGGGAATTATGCTTGGTGCGGACCAGCCTGTTATTCTGCATATGCTGGATATTCCACCAGCTGCTGAAGCTCTTAATGGTGTTAAGATGGAGTTGGTTGATGCCGCATTTCCACTTCTCAAGGGAGTTGTTGCAACAACTGATGTTGTTGAGGCTTGCACTGGTGTGAATGTTGCGGTTATGGTTGGTGGATTCCCCAGGAAGGAGGGAATGGAAAGGAAGGATGTTATGTCTAAGAAT…
PTA.1093.C1	TTCCAGAACTTCCTGATCGATCAGCAGGGTCAGCATCAGTACTACCTATGAGTGTGAAGG[A/G]TAAAGACAGCAAGTTGAAAGAAGAAAACACTAGGCTGCTGAATCTTAACTCTGTCGAAGC	LG_1	30.871	JU962589	>PTA.1093.C1	GGGGGCATTCCGTTCCTAACTTTTCTTTCTCCCACCACTTCTCCTCTCTTTCTCCTCCTTCCTCCCTCCCTCCGCCGCGAGGAGGAGGGGAAAAAGAGAAGAAGAAGCGGGCGCCGGCGGAGACATACACAGGAACGGGACCCAATCCGACGCGAGCGGAGGAACCACGCCCCACATCCCCCTCCGCTCTCGTTTCGGCCGCAGACGCAGACGCAGGCATGACACCACTCTACCTCGCGCGCGGGGCTTCCAAGGTGCTAAGAAGGATCACCGCTGAGACGTCGGTCGAGCTCAAGATCCTCTCCGAAAAATGGCAGCTCCTCCTCGCAGGCATTGTCTTCCAGTACATCCATGGGTTGGCAGCACGAGGGGTCCATTACTTGCACCGGCCAGGGCCAA…
PTA.1080.C1	GATGCGTCTATTTGTTTTGCTATAGCATGAGTTATCTGCAAGGATATAGAACTATGTTCC[A/C]AGAACCACCGTTTTTTAAGTTTTGCCTGTTTGTTGGTTTGCGAACCTATGGATGCTGCTA	LG_1	30.895	JU962590	>PTA.1080.C1	GGGGCTCCCACTCTTTGTCATCCCGGCGGCGGCGCACAGAAGAAGAAGCAGGAGGCGGCGGCGCGCGAAGAGAAGGTGCACGTCGACCTAGTCCGAGCTCGCAACCATGGCGCGTGGGTTGAAGAAGCATCTGAAGAGGCTCAATGCCCCGTCTCACTGGATGCTCGACAAGCTTGGTGGAGCTTTTGCCCCCAAGCCATCTTCTGGTCCTCACAAGGCCAGGGAGTGCCTTCCCCTGATCCTCATCCTCAGGAACAGACTGAAGTATGCTCTTACCTACCGTGAAGTGCAGTCCATCCTCATGCAGCGCCACATCCAGGTTGATGGCAAGGTCCGCACTGACAAGACCTACCCTGCTGGTTTCATGGACATCATCTCCATCCCCAAGACTGGCGAGAA…
PTA.13.C1	TCTGAATTCTCTGAGCCTTCGATTCCAAAGAAATATGGGGTGAAGCCTGATGCTGAAACA[T/C]TGGACATGCTCAACACTATAGCCAAGCAGAAGGAGGTTACGGTGGTTTCAAAAGTCTTGT	LG_1	31.283	JU962591	>PTA.13.C1	GGGGACAGAATCTCTGCCCTTCCTTCCTCTTCCCGAACAGCGGTGACCTCCACCACCACCACCACCACCACCGGTGTTCTTCTTCCACCCAAGAACCGAGCAAAGGGAGATGGCGACGGAGGGCGAGAGGTGGGTGGGCCTGGCGGTGGACTTCTCGGAGGGGAGCCGCGCGGCGCTCAAGTGGGCGGCGGACAACCTGCTCCGCACCGGCGACAGCCTGCTCCTCCTGCACGTCGTCAAGGACCCCGACTACGAGCAGAGGGAGACCATCCTCTGGGAGGCCACTGGCTCGCCTTTGATCCCCCTCTCTGAATTCTCTGAGCCTTCGATTCCAAAGAAATATGGGGTGAAGCCTGATGCTGAAACATTGGACATGCTCAACACTATAGCCAAGCAGAA…
PTA.214.C1	TACCTCCAAGGCAAACGATGAGGATGGCGACTTTGCTGAGCTATATGTGTTCAAGTGGAC[A/C]AGTCTCCTCATCCCTCCTACCACCGTCCTGGTGATTAACCTGGTGGGCATGGTGGCTGGT	LG_1	31.538	JU962592	>PTA.214.C1	GACACCGAGGGAAATGAGTTGCCACGACTTGTGTACGTCTCTCGTGAAAAGAGGCCAGGCTTCCAGCATCACAAGAAGGCTGGTGCAATGAATGCACTGATTCGCGTATCCGCTGTGCTGACAAATGGTGCCTATCTACTTAATGTGGATTGTGATCACTACTTCAATAGCAGCAAAGCTCTTAGGGAAGCAATGTGCTTCATGATGGATCCCGCACTAGGAAGAAAAACTTGCTATGTTCAATTTCCACAAAGATTTGATGGCATTGACTTGCACGATCGATATGCTAATCGCAACATAGTCTTCTTTGATATCAACATGAAAGGTTTAGACGGCATTCAGGGTCCAATGTATGTGGGGACAGGATGCTGTTTCAATAGGCAGGCCCTGTATGGATAT…
PTA.2307.C1	GGCAATTGTGGACATTGCCAAAGAGGAGTGCACTAGAATAAATGTGGAGCAACTTGCATC[A/G]ACTCGTGCTACTTCTGCTATAGAAATAGCACTAGCTGTAACTGAGAGTCCTGGGCATCCA	LG_1	31.538	JU962593	>PTA.2307.C1	CCCATCGATATTCCAATTGGCTGCCATGCCACCATAATACGTGACATTGCCAGGACCTTGCTTATATCCTGAAATGAATTGATGCCTGTTAATCTGTCTTCTTCTGGGACAAATACTTTATTCAGAAGAATATCACCATTCTGAACCATTCTGAGTCCAATTTTGTTTTGAATTTTCGTGGCCTTCAAACCAGGAGCTCCCTTCTTCACAATGAATCCATTTAGTTGCTTTGTGTCTGCATTCCTAGCTAAAATTACGAGCACATCTGCAAACGTGCTGTTACCTATCCAGCGCTTTTGGCCATCTAATTGCCAACCGCCAGGTACCTTGGTTGCTGAAGTTTTCAAGGCGCTAGCATCACTACCATAATCTGGCTCTGTTAAAGCCCAGCAACCAACA…
PTA.604.C1	TTGCTGAACTTACATTCCAAGTGCCTGTGGTGCAATGTTATCTTGTCTGAACCTTGTGTC[A/G]AAGATATATTATCTATTTTGTGTTGGTACTAAGTCTGTATGCCCTGTTGAATCATCGTCG	LG_1	31.543	JU962594	>PTA.604.C1	GGGGGCCCAAAGTCCAGCGCGGAGGCGCCACTCCGAAACCTCCCCTTGAGCCCTACACTGCTCCGGTGTTTCCTCACGCCGCCGCCGTTGCCGTAGCCTTCGCGTCCGTGTTCGCCTCCTCCTCTCCCTCCTCCAGCGCCTCGCAACCGCCGTCGCCATGGGGAGAAGACCTGCGAGGTGCTACCGCCAGATCAAGAACAAGCCATACCCCAAGTCAAGGTACTGCCGTGGTGTCCCTGACCCCAAGATCAAGATCTACGACGTCGGCATGAAGAAGAAGGGTGTGGATGAGTTCTCTCACTGTGTCCACCTTGTCTCATGGGAGAAGGAGAACGTCTCCAGCGAGGCTCTTGAGGCTGCCCGTATTGCTTGCAACAAGTACATGACCAAGCATGCAGG…
PTA.1095.C1	AGAAGACAAATGTTCCAGTCGCTGAAACGGTTTATGGTGCGATGGCTGCTGATGAGCTGG[A/C]TAAAGCAGTTGAGAAAGAGTATGAAATGGCTCTTCAGGACAGAGTGATGGAAGAAACCAA	LG_1	31.754	JU962595	>PTA.1095.C1	GATGTGCACTTTGTTGAGGTTGTTGGATCAGGCTCTCGTGTTCCCGCTGTAATGAAGATTATCACTGAATTCTTTGGGAAGGAACCAAGGAGAACTATGAATGCAAGTGAATGTGTTGCCAGGGGATGTGCTCTTCAGTGTGCTATCCTTAGCCCCACGTTCAAAGTGAGGGAGTTTCAGGTTAATGAAGGGTTTCCCTTTTCAGTTGCTTTATCATGGAAGCCAGATGCTCAGAACGATGAACCCCAACAAACAGTTGTATTCCCAAAGGGGAATCCAATCCCTAGCATCAAGGCTCTGACCTTCTATAGGTCCACTACATTTCCAGTGGATGTTTTGAATGTTGATACAGATGATATGCAAATAACACAGAAAATTAGCACTTACACGATTGGCCCA…
PTA.187.C1	TGGAAATGCCCGAAACAGTAGCATCCGTCAGCCTCTTGTCCATTCCCAGAATCCTCCGGC[T/C]AATGGCGTTCCTGTCCCAACGCTTGATCAACGCGCGAGCAGAAACGATGCATGGAGCCAA	LG_1	31.899	JU962596	>PTA.187.C1	GGTTCATCTATTTGTTCATTGGTGTTGGTGCTGTTGTCTTCCTCGTCTCTCTGTTTGGCTGCATTGGAACAGGGACAAGGAATACTTGTTGCTTGTGTTTCTATTCTTTCTTGGTCCTATTGCTGATCCTTGTTGAGGCTGGAACTGCTGCATTCATATTCTTCGACCATAGCTGGAAAGATGTAATTCCAGTGGATAAGACACAGAACTTTGATGAAATGTATGACTTTCTCAAAGATAACTGGGAGATTGCAAGATGGGTTGCTCTTGGTGTTGTTGTTTTTGAGGTATTGCTTTTCTTGTTAGCTCTGATTGTCAGGGCAATGAACAAACCTGCTGAGTATGACAGTGATGATGAAATCATTGGAAATGCCCGAAACAGTAGCATCCGTCAGCCTC…
PTA.1450.C1	TTTCATATCTGCTGAGGATGCAGGTGCTGATTCAAGGAACAGCGATGAGTACCGAGAAAC[T/C]ATTATTCCAGCTGGAAAGACACATGAGGTTATTTTAAATGTTGAGGCTGTCAACTCATAT	LG_1	31.968	JU962597	>PTA.1450.C1	GAAACAGCAAATGGATAGGCGGGTGCAATTAGCGCAACTTGGTTCTGCATCAGGTGTATATAAGACACTTGTTAGGTACTTGGTTGGTGTTCCACAGGTTTTATTGGATTTCATTCGACAAATAAATGATGCTAATGGACCTATGGAAGTGCAACGAGAACGTTATGGGCCAGCACTATACACACTCACAAAACTGGTGCTTGCAATTCGGTTGTATCTACATCTCTCTTTGGCACGATATGGACAGAAGAAAATAGGGAAAGATGACATCGCTGCGTTGCAGCAGGCTGTGGTTTTTTACACTGAGGAATTTGGCAAGTTCACTGTATTCATCGGGGAGGTTTTTGTGAATGCCCCATTTTTCATATCTGCTGAGGATGCAGGTGCTGATTCAAGGAA…
rg3_001_g11	GGCGGATGTAGAAATGGTTCCTAGGGACTGCAATGGTTGTTTTTCTAAAAGCTTTGATTA[A/G]GGCTGGCCGTGTAAATAGATTGTTTGGAAAATGTAAAATGTTATGGACTATATCTTGATG	LG_1	32.019	JK818445	>rg3_001_g11	TGGATCTACTGGGTCGGCCCGCTCGTCGGTGGGCCGCTTGCCGGTTTCGTCTACGAGTCAGTGTTCATGGTCAAGAAGACGCACGAGCCTCTGCTCGGATGGGACTTCTAGATCAGCAGGCTGACCTGCATATTTGCGTCACATTTTGTCATGTATACATACATAGATGTGCGTATTAGGGAATCGATGTTGCTGTTAAATTGCTCCGGCGGAGTGATTCCAGGCGGATGTAGAAATGGTTCCTAGGGACTGCAATGGTTGTTTTTCTAAAAGCTTTGATTAAGGCTGGCCGTGTAAATAGATTGTTTGGAAAATGTAAAATGTTATGGACTATATCTTGATGCAAGCTATTGGTAAACTCCACACGCATGAAACGAACTCTTAGGCGGTGGCTCGC
PTA.2153.C1	GAAAGGTTCAGATGCAATTGGACTTGCTCCAAGGGCAGTGGAGAAATCCAAGAACCGCAA[T/C]TAATGGTTGCTCCCTTCAGTCAAAAGCAAGATGGAGACAGTTAGCCTTAGGGCAAAACCG	LG_1	32.063	JU962598	>PTA.2153.C1	GTCAGCATGGATGGCGCGCCGTACCTCAGGAAGATCGACCTCAAGACCTACAAGAACTGCAAGGACCTGTCGACCGCACTCGAGAAGATGTTCATTGGATTTACAACTGGCAAGGGTGGTTTATCTGAGAGCCGCACTGATGGCGAATATGTGCTGACTTTTGAAGACAAGGATGGTGACTGGATGCTCGTTGGTGACGTTCCATGGGAAATGTTCGCTGACTCCTGTCGTAGGCTCAGGATCATGAAAGGTTCAGATGCAATTGGACTTGCTCCAAGGGCAGTGGAGAAATCCAAGAACCGCAACTAATGGTTGCTCCCTTCAGTCAAAAGCAAGATGGAGACAGTTAGCCTTAGGGCAAAACCGTCTTATAGTTCTAAGACAGATTCCGCCTTATTG…
PTA.1198.C1	TCTGAATCCTTATTGTTCACAAAGGAGCACGCAGGGGAGCTTCCTCCTATTTCTCTTGCT[A/G]TGGGTGGTGTTCGTCTTTTTGTCGACATATCTGTCCCCAGGAATGTCGGTGCCTGTGTGT	LG_1	32.091	JU962599	>PTA.1198.C1	AAGGAAAGGAGTAGCATAGCTGTAATAGGCCTCAGCGTACACACAGCACCTGTGGAGATGCGCGAAAAGCTTGCTGTCGCAGAGGAACTATGGCCCCGTGCTATTGCAGAACTCACCGGTCTCAACCATATCGAAGAGGCTGCTGTTCTTAGTACCTGCAACAGAATGGAAATATATGTGGTGGCTTTATCGTGGAACCGTGGTATTAGAGAAGTTGTAGACTGGATGTCAACGAAAAGTGGAATTCCCGCTTCCGAGCTCAGGGAGCATCTCTTTATGTTGCGTGACAGTGATGCTACACGCCACCTGTTTGAGGTATCAGCTGGGCTTGACTCTTTGGTTCTTGGAGAAGGACAAATCCTTGCTCAAGTTAAACAAGTTGTCAGAAACGGGCAAAAC…
PTA.58.C1	TACACCTGTCCCTGGATCTTCGTAGTAGATAGGCCCACACTAAACCATGTAAAGTCACAC[A/G]ATACTTTCTGCGGGAAGAAAAAAAGGAGCAAGTGTAATTTGTAGTCAAGTATAAAGGTAA	LG_1	32.091	JU962600	>PTA.58.C1	GGGTTGTTCACATGGTCAATCGGGACTATGATGCGATGGCTCGTGATTATTATGCACTTGATTTTTTGAAACCTGAAGTGGATGTTTCCCCAATCGTGCCTGCCCTCAAGAATTTCTTTGATGATGCTTTGGACTCGACAGTGAGTGAGCTAAACTTCAAAACCATAGTTGATGGCTTAGGGGCTGTTCTTTATCAGTACCCATTCAATGTACCGGCCTACTATGCATTGATACTGCGGTCACTCACTGTACTGGAAGGTTTGGCACTCTATGCTGATCCCAATTTTAAGGTGCTCGCTGCGTCATATCCTTACTTTGCTAAAAGGCTACTCACTGATCCCAATCCATATCTCAGAGATGCTCTGATTGAGCTGCTATTCAAGGACGGGAGATTCAGAT…
PTA.866.C1	ATCAGAATCTGGTGGGAAGGTTGGTGACCTGGACTCATATGAAATTGAAGGAGGTGAAAC[A/G]AAATCAGAAATTCTGCAGAATCTTACCGAATTTCAGTTTTCCTGCGTTATGTATAATGCT	LG_1	32.091	JU962601	>PTA.866.C1	GACTCGACTTCTTGCGGCGAAACAGACGCACCCAATACCATTTGCAACCTCGAATCCGCAAGAAGCACAGAGGAACAGCGCCACCAGCGATGGCGATGTGGGCGGCGGCACTTCGACGCAGGGGGAGTCAGGCCCTCCTCTCTGCTCCCTCCCAGGTTGCTGCCTCCATGGCTGCGCGCTACCCGGCCGCCCCCCAGCCGGAGATTGCTCTGCTTGGTGCACGGTCCGTCTCCACACAAATTGTAAGGACCCGCATGAAGAGTGTCAAGAACATCCAAAAGATTACAAAAGCAATGAAGATGGTTGCAGCATCAAAGCTTCGAGCTGTTCAAACAAGAACAGAGAATTCACGTGGTTTATGGCAGCCATTCACAGCTCTTCTCGGGGATGCACCTAGTG…
PTA.877.C1	CATGATGGTCGGTAACAAGTCCGACCTGTTACATCTAAGAGCCGTCTCCGAAGATCAAGG[A/G]AAGGCATTGGCTGAAAAGGAGGGGCTGTTTTTCCTTGAGACATCAGCTATGGAGGCTGTA	LG_1	32.091	JU962602	>PTA.877.C1	TGGATCACGAGTACTCCTACCTCTTCAAGATGGTGCTCATCGGGGATAGCGGCGTCGGCAAGTCCAACATCCTCTCCCGATTCACCCGCAATCACTTCTCCCTCGACTCCAAGTCCACCATCGGCGTCGAGTTCGCCACCAAGTCCCTGCAGATGGAAGGAAAAACCATAAAGGCTCAGATCTGGGATACGGCTGGCCAGGAGAGGTACCGTGCCATTACAAGCGCATATTACCGTGGCGCTGTTGGGGCTCTCCTTGTTTACGACATCACAAAGGTGCAGAGCTTTGAAAATGTCAATAGGTGGCTTCGCGAGCTACGTGATCACGCTGATTCCAGCATTGTGATCATGATGGTCGGTAACAAGTCCGACCTGTTACATCTAAGAGCCGTCTCCGAAG…
PTA.1436.C1	TTCCTTGGCAGACCTTCAAGGTGACGAGGACCAGGCTTTCAGGAAGATCAGACTTCGTGC[A/G]GAGGATGTGCAAGGAAAGAATGTGCTCACAAACTTTTGGGGGATGGATTTCACCACCGAC	LG_1	32.262	JU962603	>PTA.1436.C1	TACCCGGGATTCGGCCATTACGGCCGGGGGCACGCTGCGCCTAGAAGAAATCCAAACCCTAACCCCTTAGCACCGGAAGGCCGCGCCGCCACCCTCCCCTCGCAGCCATGGCTGTCGGGAAGAACAAGAGGATCTCCAAAGGTCGGAAAGGCAGCAAGAAGAAGGCCGTTGATCCCTTCACCAAGAAGGACTGGTACTCTATCAAGGCGCCGACCTTGTTCAACACCCGCAACATCGGCATGACCCTCGTCTCCAGGACCCAGGGTACCAAGATTGCATCTGAGGGTCTCAAGCACAGAGTTTTTGAGGTTTCCTTGGCAGACCTTCAAGGTGACGAGGACCAGGCTTTCAGGAAGATCAGACTTCGTGCAGAGGATGTGCAAGGAAAGAATGTGCTCA…
P5G07	TATTGCTTAGGAACTTGCGACAGATCAGTCCACAGGAGGGTTACTGCCCAACATCCATATGCTTTACTGTATTTTTTTAGCTGTTCAGTGTATGATAGTTGAGC[A/G]TACTAATGGGACACTAGAAAAATGCCCTTGTTTTGCTAAGAATGTGTAGCCAATCATATTAAGCCATCAACATCA	LG_1	33.003	JU962604	>P5G07	GGCATGTGTTCTGCACAAGTTATTTCTAAATGTTTATTGTGTACTGTTCGGTTTATTAGATTTTGTCTTGATTTGAATCCATTCTCATGTGAGACTCATATTCACTTTACGAGAATACACATTTTGCTGCTATTAGGGAAACTAAATTGCTCGTTTGTATACTGGAACTGAACCCTAAATTATTGCTTAGGAACTTGCGACAGATCAGTCCACAGGAGGGTTACTGCCCAACATCCATATGCTTTACTGTATTTTTTTAGCTGTTCAGTGTATGATAGTTGAGCATACTAATGGGACACTAGAAAAATGCCCTTGTTTTGCTAAGAATGTGTAGCCAATCATATTAAGCCATCAACATCATCCTCAGATCTCAATTTCCATGCATATTCTGCTCTAGCC…
PTA.1663.C1	GGGTAGTATTACATATAAAGGGAAAAGGATAGAATACGCTGGCAACCAAGGAGTCGGCGC[T/C]GTGTCTCAGCAACTATACACGTCGCTGACAAGCCTCCAGATGGGCCAGGAGGAGGATTCA	LG_1	33.003	JU962605	>PTA.1663.C1	GAAGGCCTAAAGGCGTATAGGAAAAATGATGGCTCCATCCTGTTGTTTCGCCCATTGGAAAATGCGATGAGGATGCAAACTGGTGCTGAGAGGATGTGTATGCCTGCACCTCCGGTCGAGCAATTTGTGGATGCAGTAAAACAAACCGTTTTAGCAAACAAGAGATGGGTGCCTCCTACTGGTAAAGGTTCTTTGTATATCAGGCCATTACTTGTGGGAAGTGGTGCTGTTCTTGGTCTGGCACCTGCTCCTGAGTATACATTCATTATTTTCGCCTCCCCTGTTGGGAACTACTTTAAGGAAGGATTAGCTCCAATAAATTTGATAGTTGAAGATAAGTTTCATCGCGCTACCCCTGGTGGAACTGGAGGTGTGAAGACCATCGGAAATTATGCCTCG…
PTA.2529.C1	GCTATACCCACACCCTCCTGTGCTGATACGGCGTGCACTAGTCGATGACGTGCTTCCTGG[A/G]GGCTATAAGGTTAAGCCTGGTCAAGACATTATGATTTCGGTCTACAATATACACAGATCA	LG_1	33.003	JU962606	>PTA.2529.C1	GGACAGATAAAAGCACAAAATGCAGTTAACATAATAAGAAATACCGTTGAAGAGCTAATTACGAAGTGCAGGGCGATTGTTGATGCTGAAAATGAACAGATTGAGGGTGATGAATACGTTAACGAGGCAGACCCTAGCATACTGCGTTTTTTACTAGCTAGCCGTGAAGAGGTCAGCAGTTTGCAGCTACGTGATGATCTACTGTCAATGTTAGTTGCTGGTCATGAAACAACAGGCTCTGTACTGACATGGACCATTTATCTTCTCAGTAAGGACCCAGCAGCGCTAAGGAAAGCTCAAGATGAGGTAGATCGTGTTCTACAAGGTAGACTCCCCAGATATGAAGATGTAAAAGAGCTGAAGTACTTGATGCGCTGTATCAATGAGTCTATGCGGCTA…
r_008a_f02	AGGCTGTTTTTGACTTGTGGATTTGAACATCTGATCAGATCCCTTGTCAACGGTGCTCTG[T/C]GATGAGTATATACATTAGGTATAACTGTAGAGGTTTTTGTGCTGACAATAACACATTTTA	LG_1	33.003	JK818452	>r_008a_f02	GGGTGGAAGAATTACCGAATGAAGGTGGTCAAATAGATGATCTGAAGATTCTGTTTGACTGTATCTGTGAAGCTCTGACAGAGATCCAAGATAGATATTTTAGGTTGTCGTTTCTCAAACACGACATAAGGGCACCTCCAATGGGAGAAAACCTCATCTCAGAAGTTGAGAAATATGTTGAGAATGGTCTCCGGCATAGTTTTCCAAGTACATTAGATCACACGATTAAAATGGATTTGAAGGTTCGGACATGGATGGACATTCGATCGAAAACTGAAGGAATTGTTGTGGAGATATGGGAGTTTGTATTAGATGAGTTAATTGACGAGGCTGTTTTTGACTTGTGGATTTGAACATCTGATCAGATCCCTTGTCAACGGTGCTCTGCGATGAGTATAT…
PTA.462.C1	CATCGAAGACCACCCTCACTTGTATGGAGAAAAGCATGCTTCAGTGCATCCATGCAGGCA[T/C]GCTGCTGTGATGAAAAAGATCATCGATGTTCTAGTCTCTCGAGGAGTTGAACCTGAAGTT	LG_1	33.311	JU962607	>PTA.462.C1	GAGAGAACAGCAGGCGGCTCTGCCCTGCTCTTCTCGCCGGTGCCTTCTGCTCGGGGCAAACTCCTCCAGTCTCGTCGTCTCTCCCCGTCTCCCACGCTTCCCCCTTCTTCGTCGCCGTCGAGAAGAAGCAACCACCAGAGGCGACGAGGCGACGATGCAGATGAAGCAGAAGATGTACGAGATGTACAAGGGGACGGTGGAGCGGGTCACGGGGCCCCGCACCGTCTCGGCGTTCCTCGAGAAGGGCGTCCTCTCCGTCCCCGAGTTCATCCTCGCCGGCGACAACCTCGTGTCCAAGTGCCCCACCTGGTCCTGGGAAGCGGGCGATCCGAGCAAGAGGAAGTCCTACTTCCCCGCCGACAAGCAGTTCCTCGTCACCAGGAACGTGCCTTGCCTAAG…
PTA.1025.C1	AGCGCAAAAAAGGAGGAATCAGCTGATGCCGGCAAGGAGACAGAAACCAAAACCGAGGCA[A/C]CCCCTGCAGAGTAGTGGGCGGAGCAGAACCAAACACAACGGTACTGCTGAGCACTGCTTG	LG_1	33.314	JU962608	>PTA.1025.C1	GGTCGCTTGCAAAGACTGAAGGTGAAAGCGAAGAAGGTTCATCCGCTGCTGGACTACTGGAGAAACTCAGTGTAAGTGAAAGCAAACCTGAGGAAAGCGCAAAAAAGGAGGAATCAGCTGATGCCGGCAAGGAGACAGAAACCAAAACCGAGGCAACCCCTGCAGAGTAGTGGGCGGAGCAGAACCAAACACAACGGTACTGCTGAGCACTGCTTGGTGGAAAGAGTCAGTTTGTCGGTCCTTCCTATCTATGGAAGTTGGTATCCAGTCAGAAGGTGTCTTGAGCAGAGTCCATTTTCACCCAGTTGGGGGGCCTTCATGGGTTTGAGTATCCTACTGTTAATTAAGATATCTGCTCACAGTCTGGGGTTGGCATTTTGGATCTGGTGTTGTCTTGCA…
PTA.2005.C1	GCAGCTGCTGAATCCTCTGCAGCAAGCCTTTGCTAGCATTGCCGGATCGATCTCTGGGCA[A/G]CCACCCCTCAAGGTACCTATTCCCGGCAACAACAGGGCCAAGTCCTGGCTTTTGACAACC	LG_1	33.314	JU962609	>PTA.2005.C1	GTCCCAAGAAATCGACTCCAGAAGCTTGACGATAGTCAACGCTTCAACTATTTCGACTCCATTCGCTTCGTTTTCGTTCAGCGCAACTGCTTCTTTTGAGGCACAAAGTCCATCAAGGATTGAGGTCCAATTCAAAGAGGGGAGCTTCCAGCCACCGGAGATATCATCATCAGTCAATCTTCCTAACCAAATCGCCATATTCGGGCAGAAGATCAGCCTGGAGTCTGTCCAGCAGCTGCTGAATCCTCTGCAGCAAGCCTTTGCTAGCATTGCCGGATCGATCTCTGGGCAACCACCCCTCAAGGTACCTATTCCCGGCAACAACAGGGCCAAGTCCTGGCTTTTGACAACCTACCTGGACAAAGACCCGAGGATTTCTAGAGGTGATGGAGGCGGCCT…
ve_001a_e04	ATATGGTTTAAGTGATGATACAGTGGATTTCATTGGCCACGCACTTGCCCTCCATAGGGA[T/C]GATCGTCACCTCAATGAACCAGCACTTGATACTGTGAAAAGGATGAAATTATATTCAGAG	LG_1	34.523	JK818431	>ve_001a_e04	GGAGTACGACGTGATCGTGCTCGGCACGGGGCTCAAGGAGTGCATCCTCAGCGGCCTCCTCTCCGTCGACGGCCTCAAGGTGTTGCACATGGATAGGAATGACTACTATGGTGGAGATTCCACTTCTCTCAACCTTAACCAGCTCTGGAGGAGATTTAGAGGGGAAGACAAGCCCCCGGCACATCTAGGCTCAAGCAAAGATTACAATGTTGACATGGTTCTAAAGTTTATGATGGCAAACGGGACATTGGTTCGGACCCTCATTCACACTGATGTAACGAAGTATTTGTCATTCAAAGCTGTTGATGGGAGCTTTGTCTTCAGCAAAGGGAAGATCCACAAGGTTCCTGCGACTGATATGGAGGCTCTGAAGTCTCCTTTGATGGGCCTTTTCGAGAA…
PTA.1349.C1	GTCGTAACGTTGGCTCTAGCATGTTCATGTTCAAATGTTCCTATTGTCGATGTATTCTAC[T/C]GTTATACATATTGATGTTTTGGACGTATTTTCCTGCTCAGTATGACCAAATGTGAGGTTT	LG_1	34.531	JU962610	>PTA.1349.C1	GACAGATGTTCTTAATATGTACACGTTGATTACTGGAAAGACTGTTGATCTGAGCGTTGATCTCAGCGCTGCCAGCGCTGCTGAAGAATACTAAACGTATCAAACCAAGCATTTCTACAAGACGATACTTCCTGGAGGAACACCACGGAGCTCCTACCGCATGATGACCATGGGGGACACATCAGCTGCATATGGTGTAGGCGTAGGGTCCATGCCTGGTAGCATCACTATGCAAAATTGTTGGCTGTGGGATGGCGCTGGTTTCCTTCATTAAGTGAAGTGTTGATCAATTGGTGTAACAGTATGCTGTCGTAACGTTGGCTCTAGCATGTTCATGTTCAAATGTTCCTATTGTCGATGTATTCTACCGTTATACATATTGATGTTTTGGACGTATTT…
PTA.1742.C1	TGGGGCAAAGGCCGGTTGAGGAGTGAAAACATCGAAGGGCAGACTTCCCATGATCTTCTG[A/T]TCGACTCATAAATCTCCATGTTTTGGCATTTTCCTTTGGCACAATAATATTGTAAAACTC	LG_1	34.866	JU962611	>PTA.1742.C1	AGACTCCCATCGCAAACGCTCACAGAAACACAACTGCTCCGTCCGTCGTCGCGTGCCCAACCTCCACCGTCCCCCGCGCATCCCGCCGCCGCCGCCGACGCCGACGATGGGTCTCTGGGAAGGCATGTACAAGCTGGTGATGCGCCGCAACGGCGTCTACGTCACCTTCGTCGTCGTCGGCGCCTTCGCTGGCGAGCGGCTGGTGGATTACGGCGTCAACAAGGTCTGGCAGATGAACAACCTCGGGAAACGGTATGAAGACATAACGGGTCTGGGGCAAAGGCCGGTTGAGGAGTGAAAACATCGAAGGGCAGACTTCCCATGATCTTCTGATCGACTCATAAATCTCCATGTTTTGGCATTTTCCTTTGGCACAATAATATTGTAAAACTCCTAATT…
PTA.2113.C1	CCCATTGACAAGCGAAAGCTCTAAAGTCAGTCGATCAGAGATAGCAACACAAGTTACTTT[T/C]TACATGATCCCAGCTCTGCTTCTTGCCTCAAAAAACAGCATAAGCACATCTCTTATGGTT	LG_1	35.133		>PTA.2113.C1	CCTTAGCGGCACACAATTTTTACCGCGTTGGTTTTCTAGTGTAGCATCCAATGGATCTCCAATGCAGAAGACACAGGTCTCGGATGAACTGAAAGCGACTGAAGGGGCCTTCCCTAAAGTTGTGGCATTCAGCCCACTGGAAGCAAGTATTGCTAAACCTAGGAGCAGCCCATTGACAAGCGAAAGCTCTAAAGTCAGTCGATCAGAGATAGCAACACAAGTTACTTTTTACATGATCCCAGCTCTGCTTCTTGCCTCAAAAAACAGCATAAGCACATCTCTTATGGTTGCTGCGGTATACCATCAGATTTACATGTTCAACAAGGAGATCTTTCTGGACTATGTGCACCACGATATCACCAGGAAGTGGGCTTTGATATACTTCAAGCTGCTTTTGCT…
PTA.648.C1	GGCTGCGGAGCAATTCAAGGCGCCTGATCTGAGCAGCGTCATCTCAAACCCTGGTGCTTC[A/G]GCAGCAGCTCAGGATGATGACGAGGATTGTGACGAGGAAGGGGTAGAGCCAAAGGACATT	LG_1	35.133	JU962612	>PTA.648.C1	GGTCGCAGTGACTCCCTTCCCTTGCGCCTCCACACCTCCGCACTCCCAGCTTAGGGTTCTAGGGTTTCTGCCAGCCAGCCGCGCCGGCGCCTCCTCCCCGCACCCCACCATGACGGCAGAGACCGCCGCACAGGAGGAGCTCCTCCGCGCCGTCTTGGAAGAGCAGAAGAACGCGGCCGCGGCGGGAGGAGATGAGCCGGTAGTTGAGGACGATGATGATGAGGATGACGACGATGATGATGAGGATGACAAAGATGACGATGATGCTGAGGGAGCTGATGCAAGTGGAAGACCTAAGCAGAGTCGGAGTGAGAAAAAGAGCAGGAAAGCTATGCTGAAGCTTGGCATGAAGTCCATCACTGGTGTGAGCCGTGTAACTGTGAAGAAGAGCAAGAATAT…
P5G13	TGCTTGCTACTGCTCCGGCGAGCTCGAGCTCCTCCGCTTGCTGAAGCTGCTGCCATGGCGGCGCCTCTGCTCCTC[G/A]TGCTCCTGCTCGCCATGTTCACCGGCTCAGGTGAGACGCCGAATCCCCCAACCATTGCTTAGATCGACTTCTTCCCTGTTTCTTTTCCC	LG_1	36.189	JU962613	>P5G13	AAAAATGTGAGGTTGGAGGGAACGAACGGCTAGATGTGGGTTTGTGCGGTCGGTGGCCCGGTGCTCGGTGTTAAAAAGGGGCGCACCGGGGAACCTGACCACACTCCACACCACTCTACCACGCCACGCCGACTAGCTAGCTTCTTCCTCCTCCCCCAATCTTGGTCACTAGCGCCAGCTTGCTTGCTACTGCTCCGGCGAGCTCGAGCTCCTCCGCTCGCTGAAGCTGCTGCCATGGCGGCGCCTCTGCTCCTCGTGCTCCTGCTCGCCATGTTCACCGGCTCAGGTGAGACGCCGAATCCCCCAACCATTGCTTAGATCGACTTCTTCCCTGTTTCTTTTCCCACCCAAGCGCTTCTTGGAATCTAGATTCTTGAGCGGGCTTAACAAAGTTTCTTT…
rg6_014d_a05	GACGGTTTGTTGAGGACTTCGGTGATCTTGTTGGTCTTGTGGGCGATTTGGATCTGCATC[A/G]TAAGATCGCTGTCCCAATGTTCTTTTTGGCGATGGACTCGCCTGATAATTTTGATTCGGA	LG_1	36.807	JK818462	>rg6_014d_a05	GGGTGTTTGGAAGATATGGTGGTGCTGATGGATTTCTTTTCCTCCAAGACCACATGATTCTTAACTACTGGAACCTTCTGCAAGCAGACAAGGAAAAACTCTGGATTACCAATAAGATTGCACATTCTTGGGTTACGGTTCCACTGGAGAGCAATAAAGAGGAATGGTTTGTTAAGCAAGGTGCGATGGTTAAACAGGTCGTTGGTAATTCCCCTGTTCATTTCCAGACCAAATACAAAGAAAGCATGGGCAAAGATAAGATTGTATTCTGTGGCAGCGAACTGTTTTATGTGCCCCGACGGTTTGTTGAGGACTTCGGTGATCTTGTTGGTCTTGTGGGCGATTTGGATCTGCATCATAAGATCGCTGTCCCAATGTTCTTTTTGGCGATGGACTCGC…
PTA.709.C1	TTCCTTGGTTGAGGAAGATAAACTTGAGCTGGCAACAACTCTCCTGGCAAAGGCAAAAGC[A/G]AAGGGTGTCTCCCTTTTGTTGCCATCTGATGTTGTCATTGCTGATAAGGTTGCTCCTGAT	LG_1	36.889	GW883543	>Ti_Con_113	GATGAGTCCTGACCGAATGGTTCAAGAGTGGCAGAGGAGGAGAACATGGTGGAGCTTAGAATGGTACGTGAAATACATCAAGATGTAACAAAATGAAGCTTAGCCTCATACGGTCACGGGGACAGCTTCATCAAGTGCAACGACTCCAGGGAGTTGCTTTCCTTCCAACAACTCCAAGCTAGCACCACCTCCTGTTGAGATGTGGCTCATGACATCAGCCACTCCCACCTTCTCAACAGCCGCAACGGAGTCTCCGCCTCCAATAATAGTGGTAACTCCCTTTTTGCTAAGCTCAGCCAACTTCTTTGCAACAGCCTCAGTTCCAACTGCAAACTTGTCAAATTCAAAGACACCCATTGGTCCATTCCAAATGATTGTCTGTGTAGTGTCCAGGGCATC…
PTA.2432.C1	CTTCGACTTCCCGCCGGGCATCATCCCGAAGGGGGTGGTCTCCTACACGCTGGACAACGC[C/G]ACGGGCGACTTCACGGCGCACCTGGACATGAAATCCACCTGCGAGTTCTCCATCCAGGGC	LG_1	37.346	JU962614	>PTA.2432.C1	GGAAGAAAGAAAGAAAATCTGCGATGATGCTTCCGCTCCTCCTGCTCGCGCCGCTGCTCGCCGTCGCCGGCGCCGGCACGGCCGCGGCGACGAAGACGGCGTACGAGGCGCTGGCGGACTTCGACTTCCCGCCGGGCATCATCCCGAAGGGGGTGGTCTCCTACACGCTGGACAACGCCACGGGCGACTTCACGGCGCACCTGGACATGAAATCCACCTGCGAGTTCTCCATCCAGGGCTCCTACTCGCTCCGCTACAAGCCCAACATCAGCGGCCGCACCTCCGTCGACAAGCTCACCAACCTGGAGGGCGTGTCCGTCAAGATCCTCTTCTTCTGGGTCAACATCATCGAGGTCACCCGCAGCGGCGACAACCTCGGCTTCTCCGTCGGCATCGCCT…
PTA.978.C1	ACCTGTGGGTGTTGAAGGTCTCTTAACTACACGATGGCTCTTACGAGGGAAAGGGCAAGT[C/G]GTGAATGGTGACAAGGATGTCGCATACACCCATAAGAGTCTTCCTTTGCAATGAGGTCAT	LG_1	38.203	JU962615	>PTA.978.C1	GGGGGCCTGTTGCGCATAAAATATTGGGCTTCCCGAAAGCAGATTCATTACATCTGGAGTACAGTTCTATGGCTTGCACAGTTGAGTTTGTTGATGATGTACAATCAGCAATTGACCATATACATCGCTATGGAAGTGCACATACAGATTGTGTGGTTACTACAGATGATAAAGTGGCAGAGACCTCTTTACGTCAAGTTGACAGTGCTGCCGTAGTATACAATGCAAGTACAAGATTCTCCGACGGGGCTCGTTTTGGACTGGGTGCTGAGGTTGGCATAAGTACTGGGCGTATACATGCACGTGGACCTGTGGGTGTTGAAGGTCTCTTAACTACACGATGGCTCTTACGAGGGAAAGGGCAAGTCGTGAATGGTGACAAGGATGTCGCATACACCC…
PTA.200.C3	AGATGAGCTTCACCGGATGCTCAATGAGGATGAGTTGCGTGATGCTGTGCTTCTGGTGTT[T/C]GCAAACAAGCAAGATCTTCCTAATGCCATGAATGCTGCTGAAATCACTGATAAGCTTGGC	LG_1	38.946	JU962616	>PTA.200.C3	GCTCTCCTCCATTTCTCTCCTCTTCCTCCTGCCTGCCACCCGATCCCCAACCCAGGAGGAAGCCCGGCGCGAGGAAGAGAGGAGGAGATCGCCCAGGCCTCACGCACAGGGCAGCAGCCGCCGCGATCCCGCGCACGAGCCGAGATGGGGCTCACGTTCACCAAGCTGTTCAGCCGCCTCTTCGCCAAGAAGGAGATGAGGATCCTCATGGTCGGTCTCGACGCGGCCGGTAAGACCACCATCCTCTACAAGCTCAAGCTCGGCGAGATCGTCACCACCATCCCCACCATCGGATTTAATGTTGAAACTGTCGAGTACAAGAACATTAGTTTCACAGTTTGGGATGTCGGGGGTCAGGACAAGATCAGGCCCCTGTGGAGGCACTACTTCCAGAACACC…
PTA.514.C2	TGGAAGATGGTTCGTGATGTCCTCTCGTTCATGAAGCGCAAGCTGTTGTTGTTTGCATTT[T/C]CCCCAGAAAGGACCTGGTGCTTCGAAGGCCTCTAAGATGTGCGCCTGTCTGTGTCGTGCC	LG_1	39.956	JU962617	>PTA.514.C2	CGGCCATTACGGCCGGGGCAGCGAAGTGGGAGCCAAGCCAAGTCTCCTCTCCTCTCTCGCAGCGCTCGCAGTTCTCTCCCCCCAAATCCGGCCACCTCCCCGCCGGAATTCGTCGCCGGATCGAGCCAGAGCTTGAACTGAGCTATGGACAACTTGTGGCATCTTGGAGATGAGTTCCGTGGGCAGTCCAAGGTGACAGAGGACCGTCAATGGTCTCTAATGACATCAAAGTTGGCTGAGATCACAAAGTCAAAGGCTGAGAGGATGAATGACTTTGACTATGCGCGGATGAACGCTGTCCCTGAGATGAAGCAGTGGGATAGGCTACCCTACCACCAAGATGACAGCAAGATAGACCACCTCAATCTTGGCCTCATGAACTTAGATTTTAAGATGAAT…
PTA.656.C1	CGCCAAGAGGCTGGTGGTGATTGACTTCACTGCATCATGGTGCCCGCCATGCCGCATCAT[T/C]GCTCCAATTTTCGCTGATCTTGCCAGGAAGTTTCCGCATGTTGCTTTTCTGAAGGTTGAT	LG_1	40.354	JU962618	>PTA.656.C1	GGGGGAACACAACAAGCGCGTGAGAAATAAGCGGTCCTTGTCCTTGCCGGAGAGAGAGAGAGAGAGAGAGATGGCGTCGGCAGCAACGGCGACGCCGGCGGCGGCGGCGACGCCGGCGACGGATGTTTTGGGGGAGGTGATCGCGATCCACAGCCTCGAGGCGTGGACCATCCAGATCGAGGAGGCCAACGCCGCCAAGAGGCTGGTGGTGATTGACTTCACTGCATCATGGTGCCCGCCATGCCGCATCATCGCTCCAATTTTCGCTGATCTTGCCAGGAAGTTTCCGCATGTTGCTTTTCTGAAGGTTGATGTTGATGAACTGAAGCCAATTGCTGAGCAATTCAGTGTTGAGGCCATGCCGACATTCCTGTTTATGAAGGAAGGAGATGTTAAGGA…
r_010c_f02	AGGCCCTCAAGCTGGAGGAGAAGGCACCTGTTGCTGAGAAGCTGGGTGCACCGGAGGATG[C/G]ACCACAGGCAGAGGAGAACAAGGTCAGCAAAGATGCCACTGCAAATGTGGAAGAGGAAAA	LG_1	43.174	JK818453	>r_010c_f02	CCTCGAAGGAACTATGAGCGCCACAGCGGCACAGGCCGTGGGTATGAGATGAAGCGTGACGGTGCTGGCCGTGGGAACTGGGGAACTGCCTCTGATGAACTTGCCCAGGAAACTGAGGCCCTCAAGCTGGAGGAGAAGGCACCTGTTGCTGAGAAGCTGGGTGCACCGGAGGATGCACCACAGGCAGAGGAGAACAAGGTCAGCAAAGATGCCACTGCAAATGTGGAAGAGGAAAAGGAAGAAGAAGACAAGGAGATGACTCTTGAGGAATTTGAGAAAGTAATGGAGGAGAAGCGGAAAGCACTTCCTGCTTTGAAGAGGTCCGAGGAGAGGAAAGTTGAAATTGATAAGGATCTGCAGGCTATGCAACTGCTTTGCACTAAGAAGGGAAATGATGAA…
ve_006a_f09	CAAAGGTATCAAGTCCTGCAACTGAGACCCTTGACTACCCAGAGGTCCAGTGTGAGAAAC[A/C]ACAACGGGCTGCACAGGAAGTTCCAGTTTATCCTGAGATGCAAGAGCAACACAATGGTGA	LG_1	43.455	JK818432	>ve_006a_f09	GGAAACAGAGTCAGGAAAATTAAAACGGAATGCTCGGAAGAGTTCTGCGTTGACAGCTGAGCCTCCTCAAACAAACATGCCGGTGGAAACTGAAAAACCTAGACGGAACCCAAGGAAATTCACTAGCGCTCCTGCTGATTCGGTGCCTGATAGCCAGTTAACTGAACTTGAGAAGGTTAAACGTAGCCTTCGGAAGGTAACAAATTCCATGGCCGAAGCCTCAAAGGTATCAAGTCCTGCAACTGAGACCCTTGACTACCCAGAGGTCCAGTGTGAGAAACCACAACGGGCTGCACAGGAAGTTCCAGTTTATCCTGAGATGCAAGAGCAACACAATGGTGATCTATTGGATAATGCAAAAATGGATATCATGGTACCTGATCTGAAACCTGAAGTGGT…
PTA.964.C1	TACAGAGCAAAAGCTGGCATAACATAAGTTCGTAGAAGCAGGCACGTCACAACTAGTCGA[T/C]TACTGACCGTGCCAGGATTTGACCAAACAGGTTATCTACTATCAACTACAGATATGGAAT	LG_1	46.989	JU962619	>PTA.964.C1	TTTTTCAAGCCAAACACAAGAACAACGAATGATTTAAACCCCAGGGGTACATGCATATCTAGCACCAAAGAACCACATTATAGCAAGTCTCCACACACCCACTAACATGACTCCCACTGATAATAGCATTCTAACACCGACAAGTTGCAATTGAGGTTGCTACCTTAAACCATTCCCAAGATAGGTTACAGAGCAAAAGCTGGCATAACATAAGTTCGTAGAAGCAGGCACGTCACAACTAGTCGACTACTGACCGTGCCAGGATTTGACCAAACAGGTTATCTACTATCAACTACAGATATGGAATCACAACCATCCTTGAAAACCGACAAGTAGTGATTAGCAGAGAAGATAAATCTGCGCAGATACTCTCCACCGCTCTAATGCTTCTTGTCTTTC…
PTA.2760.C1	CAGGGAGATCAAACCGAAAAAAGACAGTGCTCAGCGCAATGTGCTCGCGTCCATGCTGCG[T/C]GTGCAGAGAAAAGTCGTTAGAACGATCAACGAGAGCATGGGTGAGCTTACCAGCCAGAGC	LG_1	49.286	JU962620	>PTA.2760.C1	TCCTGACGTCGATGGTCCGGTACAAAGCGCGGCAAAGGACCAGCGCCAAGGCTGCATTGGCGCACCCGTATTTTAACAGTGAAGGGCTCCTCGGCCTCTCAGTGATGCAGAACTTGAGCCTGCAACTGTTTCGTGCGACTCAGAAGGACTATAGTGAGGCAGCTCGATGGGTCGTCAGCCTCATGGCAAGATCAGGAACAGAAGCAGCAGGAGGGTTCACAGAAGCACAGCTTCGAGACCTCAGGGAGATCAAACCGAAAAAAGACAGTGCTCAGCGCAATGTGCTCGCGTCCATGCTGCGCGTGCAGAGAAAAGTCGTTAGAACGATCAACGAGAGCATGGGTGAGCTTACCAGCCAGAGCAAAAGCATCTGGTGGAGCCGGTGGATCCCCAGGGAGG…
PTA.977.C1	GGATTCGGCCATTACGGCCGGGGCCTCGTCGGCCGCCATCTCGTCCTTAGGTTTAGGTCT[A/C]CTCCGCCGCCGGTCTCGAGAGCTCGCCAAAATGGTCGCCCACAGGTTCCACCAGTACCAG	LG_1	56.056	JU962621	>PTA.977.C1	TACCCGGGATTCGGCCATTACGGCCGGGGCCTCGTCGGCCGCCATCTCGTCCTTAGGTTTAGGTCTCCTCCGCCGCCGGTCTCGAGAGCTCGCCAAAATGGTCGCCCACAGGTTCCACCAGTACCAGGTGGTGGGTCGCGCGCTCCCGACCCCCGGCGATGAGCAGCCCAAGATCTACCGCATGAAGCTCTGGGCCACCAACGAGGTCCGCGCCAAGTCCAAGTTCTGGTACTTCCTGAGGAAGCTCAAGAAGGTGAAGAAGGCCAATGGACAGATGCTCGCCATCAACGAGATCTTTGAGAAGAACCCGACCACCATAAAGAACTTCGGCATCTGGCTGCGTTACCAGAGCAGGACCGGTTACCACAACATGTACAAGGAGTACCGTGACACGACCCT…
PTA.767.C1	CTGCCACCCCCGACGATTTCTTCAATGCAGCCATGCTCGATCAGGCTAGGGATACTAAGG[T/C]CAGCAAGGTCAGGTCCAACGTCACCAATATCAATGTCATAAATTTCCCAGGCCTCAACAC	LG_1	57.504	JU962622	>PTA.767.C1	TACCCGGGATTCGGCCATTACGGCCGGGGAACTCACAATGGCCTCCTCTTCCTCAGTGATTCTCCTTGCCGTCCTTCTTGCCCTGGCCTCATGGCAGGCCACAGCCTACGACCCTAGCCCTCTTCAAGACTTTTGCATCGCTGACATGAAGTCGCCTGTGAGAGTAAACGGGTTTGCTTGCAAGGACCCAATGACTGCCACCCCCGACGATTTCTTCAATGCAGCCATGCTCGATCAGGCTAGGGATACTAAGGCCAGCAAGGTCAGGTCCAACGTCACCAATATCAATGTCATAAATTTCCCAGGCCTCAACACCCTCGGCATCTCGTTGGCACGCATCGACTATGGACCATTGGGTGTGAACACACCACACATACACCCCCGTGCCACTGAGCTCTT…
PTA.1007.C1	TTCTGGAACTTCATTGCTTGCTGGCCCAACAGCCATTATTACTGAAATTAATCAGAAGAT[A/T]GGTGCGGCTGGGGTAGTCAGCCAAGAGTGCAAAACAATTGTTTCTCAATATGGACAGCAG	LG_1	61.962	JU962623	>PTA.1007.C1	ACCTCCACTCACGCTACAAGGCCGGGCAGTCGAGCACTTACAAGAAGAACGGAACGGCTGCTGCCATTCAGTATGGCACTGGTTCAATTGCTGGGTATTTCAGCGAGGACAGTGTGACAGTAGGCGATCTAGTTGTGAAGAATCAGGGGTTCATTGAAGCTACAAAGGAGCCAGGTGTTACTTTCTTGGTTGCAAAGTTCGATGGCATTCTTGGGCTTGGGTTCCAGGAAATTTCTGTTGGGAAAGCTGTACCTGTGTGGTATAAAATGATGGAGCAAGGTCTCGTCAGTGACCCTGTTTTCTCATTCTGGTTAAACCGACATGCTGATGATGAGGAAGGTGGTGAAATTATTTTTGGAGGAATGGATCCTAAACACTACGTGGGTGAACATACATACG…
PTA.1007.C2	TGGTCTGTGCACCTTTGATGGGACTCGTGGTGTTAGTCCTGGAATTCGGAGCGTAGTCGA[T/C]GATGAAGCTGAGAAATCGAATGGTCTCCGTAGCGATCCCATGTGCAATGTCTGTGAGATG	LG_1	62.999	JW214775	>PTA.1007.C2	GGGGCAAAACAATTGTTTCTCAATATGGACAGCAGATCCTAGACCTGTTGCTAGCTGAGACACAGCCCAAGAAGATCTGCGCCCAGGTTGGTCTGTGCACCTTTGATGGGACTCGTGGTGTTAGTCCTGGAATTCGGAGCGTAGTCGATGATGAAGCTGAGAAATCGAATGGTCTCCGTAGCGATCCCATGTGCAATGTCTGTGAGATGGCTGTTGTATGGATGCAGAACCAACTCTCACAGAACAAGACCCAGGACCTCATATTGGATTACGTTGATCAGCTGTGCAACCGTCTCCCTAGTCCCATGGGAGAGTCAGCTGTGGACTGTGGAAGCCTTGGATCCATGCCTGACATCGAGTTCACCATTGCTGGCAAGAAGTTTGCACTGAAACCAGCAG…
PTA.279.C1	CTGTGGTAACAAGGTTGATGTGAAGAACAGGCAGGTTAAGGCCAAGCAAGTCACATTCCA[T/C]AGGAAGAAGAACCTGCAGTACTATGAAATCTCTGCCAAGAGCAACTACAACTTTGAGAAG	LG_1	67.526	JW214777	>PTA.279.C1	GGGGGCCCAATTCCAATTCGAATACTAGGGTTTTGCTGCTCCGCCGCACGCATCCTCCAGCCGTCGCCGCCGCCCCATCTCGTTCCCATGGCGCTGCCGAACCAGGGGACCGTCGACTACCCCAGCTTCAAGCTCGTCATCGTCGGCGATGGCGGGACTGGTAAAACCACCTTTGTGAAGAGGCATCTCACTGGAGAGTTCGAGAAGAAATACGAACCAACCATTGGTGTTGAAGTTCACCCATTGGATTTCACCACCAACTGTGGAAAGATTCGTTTCTACTGCTGGGACACTGCTGGGCAAGAGAAGTTTGGTGGCCTTAGGGATGGATACTATATCCATGGTCAGTGTGCGATCATTATGTTCGATGTCACTTCAAGGCTGACTTACAAGAATGTT…
PTA.1286.C1	TGTTGCATCAGTCACCTCCTTAAATGGACATGATACTGAATTTTGTGGAAGCTGGTATGT[A/G]CACATCCCGCAGGTGTGTCATCTGAATCTTCAGAGAAAGACCAAGTGGATCCATCCTAGT	LG_1	73.518	JU962624	>PTA.1286.C1	GCTATAACAATGTTAATTCATACTCCGGTGGTCAACAGAATTACAAGATTCGCTCACCACTGGAAGAAAAAAATAATGTTCCTACCTGTTATACTAATAAAATTTAATCTTTCGGGTATATGGTACATATTTACCTGGGCAGTTACTTGAGATGCAGACTGCAGAATACAAAGCTACGTTATACATGTAGTACACACGAGGTAGTGGGTACACACCATGACGCCAATGCTCTGATGTTGCTTGCGATGTTGCATCAGTCACCTCCTTAAATGGACATGATACTGAATTTTGTGGAAGCTGGTATGTACACATCCCGCAGGTGTGTCATCTGAATCTTCAGAGAAAGACCAAGTGGATCCATCCTAGTCAATCCTCTCAAGATTGTACTTGACCATGTTC…
r_006c_h02	TGTCTGCATGGGTGGGCGTGTGGCCGAGGAGCTCATATTTGGGGAAAATGCGGTCACCTC[T/C]GGTCCCAGGTCTGACCTGAGCCAGGCGACCCAGCTGGCCAAGGCCATGGTCACCAAGTAC	LG_1	93.263	JK818454	>r_006c_h02	GGGGGGCCAAATCCGTGTCGATGCATGACCTTGAGTTTGCCAAGGACAGGATCATCATGGGCAGCGAGCGCAAGTCAGCAGTGATATCCGATGAGGTGAGGAAGCTGACTGCGTATCACGAGGGAGGGCACGCCCTTGTCGCGATGCGCACCGACGGTGCTCACCCAGTCCACAAGGCCACCATCGTCCCAAGGGGGATGGCCCTGGGCATGGTCACGCAGCTGCCGGACAAAGACCAGACCAGTGTGTCGCGGAAGCAGATGCTGGCGCGGCTGGATGTCTGCATGGGTGGGCGTGTGGCCGAGGAGCTCATATTTGGGGAAAATGCGGTCACCTCCGGTCCCAGGTCTGACCTGAGCCAGGCGACCCAGCTGGCCAAGGCCATGGTCACCAAGTACG…
PTA.403.C1	TGAGATCGCGCTCTGGTTTACGCCCAAGGAGCTGGTCTCTTACACCAGCAACGAGGAGAA[A/G]TGGGTTTATGGCGTGAACTAATGAGTGAATCAACCGTGTTCGGAAGAACAAACAGAAGTC	LG_1	94.104	JU962625	>PTA.403.C1	ATCTCAAGGAAAGACCTTTCTTCAGTGGATTGTGTGACTTCCTTAGCTCTGGCCCTGTACTTGCCATGGTTTGGGAAGGAGAGGGTGTTATCAAGTACGGCCGGAAACTGATTGGTGCCACGGACCCACAGAAGTCTGAGCCAGGAACCATCAGGGGAGATCTCGCTGTTGTTGTTGGAAGAAACATTATTCATGGGAGCGACGGCCCAGAGACAGCCAAGGATGAGATCGCGCTCTGGTTTACGCCCAAGGAGCTGGTCTCTTACACCAGCAACGAGGAGAAGTGGGTTTATGGCGTGAACTAATGAGTGAATCAACCGTGTTCGGAAGAACAAACAGAAGTCCACTCCCTTTCCATAATCGCCATCTAGACCATGGCTGAGTGTAATAACGCTGGCT…
vr_001c_d03	ACAGTCTAGCGAAGGAGCAAAGCTAAACATGGTTTACGAGGTTGGGGAGCTGTTTGAGCT[A/G]GGAATCCAGCTCTCTTATCTGCTCATACTGCTCGGCCTGCTTGGAACCGGTACATTCTAC	LG_1	96.217	JK818466	>vr_001c_d03	GATCCCCAGCTCGGGCAGACGCACGCGCGCAACGCAGCCTCGCTTCTCCGATGGCTACCCTCCCCACCGCGGCCAGGGCCTTCGCCTTCCCCGCCAAGCCCTCCTCCGCGTCGTCCTTCTCTCTCCCCCGCGCAGCGTCGTCCTCCTCAGGCAGGCAGGTCATCACGAGAGTGGGGGAGGTTTTTGTGTCGACACAAGTAAAAGAAACTTCAGGTCCCCATTCTGAGGAGGATGTAAGGAGAAACAGGAACCTGCTGCAGAGACTCAGCGTGCTTCCCTGTGGTGCCATGGCATGGCTGAGTCTTGCAGAGTCAGCACAGTCTAGCGAAGGAGCAAAGCTAAACATGGTTTACGAGGTTGGGGAGCTGTTTGAGCTGGGAATCCAGCTCTCTTATCTGC…
PTA.2331.C1	TCCCCTTCGCTTCTCTGAGCTTTTTTCGTAGGTTTTTAGCTGATTGATGTTTTCAAATCT[T/C]CCAGTTGTTCGATTTTTTTCTTCCAATAGAAGAGAGATTTTGAAAGCTTGGCAGAATGGC	LG_2	12.482	JU962626	>PTA.2331.C1	GCATTCCAGTTGAGAAATCCAGTCCATAATGGGCATGCACTGTTGATGAATGACACTAGAAGACGTCTCTTAGAGATGGGTTTCAAGAATCCCATCCTACTGCTACACCCTTTGGGTGGTTTTACAAAGGCTGATGATGTCCCACTTCCTGTTAGAATGGAACAGCACAGCAAGGTGTTAGAAGATGGAGTACTTGATCCTGAGACTACTGTAGTGTCCATATTTCCCTCTCCGATGCATTATGCTGGCCCAACAGAAGTGCAGTGGCACGCAAAGGCACGAATTAATGCCGGTGCTAATTTCTACATAGTGGGACGTGATCCAGCTGGAATGGGCCATCCAACAGAGAAGAGAGATCTGTACAACCCAGACCATGGGAAGAAGGTCCTAAGCATGGCT…
PTA.1053.C1	AAAGTGCATATTAGCTGGTGGTGATGGTGATGAGGTCAAGACCTGCTTCGTCGAATGCGT[T/C]CTGAAGAACGACTGCAAGTGCAATGCTGAAGGTTCCAGCGACCCAGCACCACAGGCTAAT	LG_2	12.608	JU962627	>PTA.1053.C1	GATCAACAGCCCACAGCTTATAACAAGCAAATACACATACATACTCAAGAATAGTCTCTCAAAGTTAGCAACAATGGCTTCTGGTGCTCAGGTGAAGATGATTGCCATTGGCATGATGCTGGCCATTGTGCTCGTCGTCGCTGCTAATGCGGAACCAGATCCCTCACATAAGAAGGATATCTGCATCGACAAGACGGACAAGGTTCCTGGTGCCACTGCCTGCATCTGCTCCAAGAACTGTGCATGTGCCGGAAAGTGCATATTAGCTGGTGGTGATGGTGATGAGGTCAAGACCTGCTTCGTCGAATGCGTCCTGAAGAACGACTGCAAGTGCAATGCTGAAGGTTCCAGCGACCCAGCACCACAGGCTAATAAGTAGACTGATGTTTGAAGCTTCAA…
PTA.3049.C1	ATTGTCTGGGATGTACGTTAGCTGGCTTTACCTGAGATACTTCCAAAGGAACCCACTGAC[A/G]GGACTTAAGGGTGATGCAAGTGATGACTTCTCCTTCCCAAGCTTGTTCCCAGATGCCATG	LG_2	15.996	JU962628	>PTA.3049.C1	GGCGCCGCGGCAGACGCCGCCGGAGCTGGAGCTGCCACCGGCGTGGTTCCCGGGAAGGAGTTCACCAAGACCTGCAAGGGCCTCGTCGTCGTGCTCCTCGGCGGCTACGCGCTGCTCCACTCCGTGCCCACCTCCATAGACTACCTCGCCATCGTCCCCGCCAAGACAATTCCCTATGTATGGACCGTATTCACAGCTGGGTACATCGAGCAAGTGCTTCCAGGGGCTATTGGAAGTTCTCTTGGGCTTCTCTTCTGTGGGAAGGATATTGAACCAACCTGGGGCCGCAAGGAGTTCTTGAAGTTCATTATCTTGATTAACTCCATCTGTGGTGTCCTTGCATTCTGCATTGCTGTTGCACTGTACTATGTCACCGGAAAGGAGAGCTTCCTTGTCACG…
PTA.32.C2	GATCAGATGCATGCAGGTGTGGCCGATTGAGGGCATCAAGAAGTTCGAGACCCTATCTTA[T/C]CTGCCACCGCTCTCAGCGGAGGCCCTCCTGAAGCAGATTGACTTCTTGATCCGCTCCAAA	LG_2	23.393	JU962629	>PTA.32.C2	GGAAGTGTAGCCTGCCTCCTGCTCCCCTCCAACACCATGGCTCCCACCGTGATGGCTTCCTCGGCCACCACCGTCGCACCCTTCCAGGGCCTCAAGTCCACCGCGGGCCTCCCCGTCAGCCGCCGCAGCGCCGCCAGCCTCGGCAGCGTCAGCAATGGTGGAAGGATCAGATGCATGCAGGTGTGGCCGATTGAGGGCATCAAGAAGTTCGAGACCCTATCTTACCTGCCACCGCTCTCAGCGGAGGCCCTCCTGAAGCAGATTGACTTCTTGATCCGCTCCAAATGGGTTCCCTGTCTCGAGTTCAGCAAGGTTGGCTTCATCTTCCGCGAGCACGGCAGCACTCCCGGATACTACGACGGCAGGTACTGGACAATGTGGAAGCTGCCCATGTTCGGC…
PTA.1395.C1	CCGACGGGATCCTCGTCTCCAGGACTGAGCTGATCGTGTAGTCGTCGATGTTTAGAGTGT[C/G]TGTTTATTCCCCTCTGGATGGATGTATTGTCTTGAAAGTAAAAAATATGATGAAAACCGG	LG_2	35.74	JU962630	>PTA.1395.C1	ATCGTGACACTCAAGGTGTTTGAGGACAACGTCCTAGTGCGTGAGTTCCTGGAGGAGAAGGGCCAGGGCAGGGTGCTGGTGGTCGATGGTGGTGGCAGCCTGCGCTGCGCCATCCTGGGTGGCAACCCCGTCCAGCAGGCGCAGAACAACGGTTGGGCGGGCATCGTGGTGAACGGGTGCATCCGGGACGTGGACGAGATCAACGGGTGCGACATTGGCGTGCGGGCACTCAACTCGCACCCAATGAAGGCAAACAAGAAGGGGATGGGCGAGAAGCATGTCCCAGTGACCATTGCTGGCACCAGGATCTGCGACGGCGAGTGGCTCTACGCTGACACCGACGGGATCCTCGTCTCCAGGACTGAGCTGATCGTGTAGTCGTCGATGTTTAGAGTGTCT…
PTA.601.C1	CCCACACCACATTTCCCGATCGGAGCTCCCCCAGCCCGCCATGGCCGCCAAGTGCTACCC[C/G]ACGGTCAGCGATGAGTACCTCGCCGCCGTCGCCAAGGCCAAGCGCAAGCTCCGCGGCCTC	LG_2	42.982	JU962631	>PTA.601.C1	GGGGGCTCACCCGGACCCCCTCTTCTCCCCCCCACACCACATTTCCCGATCGGAGCTCCCCCAGCCCGCCATGGCCGCCAAGTGCTACCCGACGGTCAGCGATGAGTACCTCGCCGCCGTCGCCAAGGCCAAGCGCAAGCTCCGCGGCCTCATCGCCGAGAAGAACTGCGCGCCCCTCATGCTCCGCCTCGCGTGGCACTCGGCGGGCACCTTCGACGTCGCCACCAAGACCGGCGGCCCCTTCGGCACCATGAAGTGCCCCGCGGAGCTCGCGCACGGCGCCAACGCCGGCCTCGACATCGCCGTCAGGCTCCTCGAGCCCATCAAGGAGCTCGTCCCCATCCTCTCCTACGCCGACTTCTACCAGCTCGCTGGAGTCGTCGCCGTCGAGGTCACCGG…
PTA.38.C1	CCACGCCCTCGTCGCCGCCGTGAAGCAGGTGGACGTGGTGGTGTCGGCCATGTCCGGGGT[T/G]CACTTCCGTAGCCACAACCTCATGCTGCAGCTCAAGCTGGTGGAGGCCATCAAAGAAGCT	LG_2	54.475	JU962632	>PTA.38.C1	GAACGACGACATCAATTTGCAGCTTCTATCTCAGCCATGGAGAAAAGCAGGGTTCTTGTAGTTGGTGGCACTGGCTACATCGGAAGAAGGATTGTGAAGGCGAGCTTAGCTCAGGGCCACGAGACCTTCGTCCTGATGAGGCCGGAGATCGGCCTCGACATCGACAAGCTCCTTATGCTGCTGGCGTTCAAGGCGCAAGGAGCACGTCTCGTCGAGGCGTCGCTTGACGACCACCACGCCCTCGTCGCCGCCGTGAAGCAGGTGGACGTGGTGGTGTCGGCCATGTCCGGGGTGCACTTCCGTAGCCACAACCTCATGCTGCAGCTCAAGCTGGTGGAGGCCATCAAAGAAGCTGGAAATGTCAAGCGTTTCCTACCATCTGAATTCGGCATGGACCCA…
PTA.149.C1	GAGGAATGAACAGTTCTGGGTTATTGGAGGTATCTCTGCCCATTTGTTTGCCGTCTTTCA[A/G]GGTCTTCTGAAGGTACTTGCGGGTATCGACACCAACTTCACTGTCACCTCAAAGGCTAAT	LG_2	62.152	JU962633	>PTA.149.C1	GGGGTATTCAATCTTGAAGACATAGAGGAGGGTGTTGAAGGTGCTGGGTTTGATGATGAGAAATCAGTTCTCATGTCTCAAATGAGCTTAGAGAAGAGATTTGGCCAGTCGGCAGCATTTGTTGCCTCCACTCTGATGGAATATGGTGGTGTTCCTCAGTCCGCAACTCCAGAATCTCTTTTGAAAGAAGCTATCCATGTCATAAGTTGTGGCTATGAGGACAAGTCTGAATGGGGAACTGAGATTGGTTGGATCTATGGATCTGTTACAGAAGATATTCTCACTGGATTCAAGATGCACGCACGAGGCTGGCGGTCAATCTACTGCATGCCTAAACGCCCAGCTTTCAAGGGATCTGCCCCCATCAATCTTTCAGATCGTCTGAACCAAGTGCTCAGG…
PTA.1692.C1	GATATTATCTGCAACAATTTTTGTGAGCTCTGGGAAGTGCCAGCCGTACCATTCACGAAC[T/C]CTCATGGCATAGGTGTTAAGCTCCTTGTCAAGATCATCCAACAAGCCAATGGCCTGAATG	LG_2	65.386	JU962634	>PTA.1692.C1	TCTCCTTCTCCTGCTCGCCATCCTCTGCAGCTGTCTCCTTTGTAGGTTCTGCCTCTTCATGTTTCCTCTTCTTTGACGCCACTTCTGACTTCTTTGGTGTTGCTTCAGTGGACAGCACTAGATCTGCTGCTGGGTTGTAAGTTTTAGCAGGTGTGATTAAAGCCCCAGCACCCTTCCGGTCCTTCTCATATGCCTCTATCTTGGGCTTTCCTTTAGTGGAACCTGCAGACTTCCCTAATTCTTTACCCTCAAGGACGCGAAGCCGTGTTTCAAGCTTGATCCTGCTCTCAAGACCCATGGTGTTATCATCACCATCAGCAAGGGCATCATATCTTATGGCAAGTGCAGTCTTAGCAGCAAGTGATCGAGAAATCTTTCCCTTGTGCTTCGGAGCCGCCT…
PTA.486.C1	GTAGTGGGAGGTCATATCCTGGCAAGAAAGTGGATGCCGCCGGAGGAAGTGGACAGAAGC[T/C]CACGAATGGTAAAGCTTAGGTAAAATACCGCAAGAACGGCCATCGAGCTGGATCATGATT	LG_2	66.845	JU962635	>PTA.486.C1	GAGTTCAAAGAGGATTGCAACACTGAGAAAAAGATTATTGCAAAGATTAAAACCAGTCCTGAAAAATCACTCTGGCTGGAGAAAGAAGACAGTATTCGGCGTGGTCTGTTTGATCTACTACAGAATATAGTGCTGATCAGAGATCCAGAAGACTCTACAAAGTATTATCCTCGTTTTAACCTGGAAGATACTTCAAGTTTTAGGGACATAGATGAACATAGCAAAAATGTCATTAGAAGATTATACTATGACTACTATTTCGCTCGCCAAGAAAGTCTTTGGCGTCAAAATGCGTTGAAGACTCTGCCTGTCCTGTTGGACTGTTCGGATATGTTAGCATGCGGGGAAGATCTTGGTCTTATACCTGCTTGTGTTCACCCTGTTATGCAAGAACTTGGG…
PTA.664.C1	GCTATTTTAAATAAGCACCTGATCAGTGATTGCGGATTAGTGTGCCTCATTCGCCCCATT[A/C]CATATATTTGCCACTGAACATTTCATCACCTTCCATTTGCCCTTCTAAGTGCGTTTGACG	LG_2	67.627	JU962636	>PTA.664.C1	GGGGGCAGCATCTTCCATTCGTCAGTCATAAACCCAAGTCGGAATCGCCTTCTTCCTCAACCACTCTCGCATCACGCAGGGGTCACCTGAGGTAGAACACATCGACAATGGTGAAGGCTGTATGCGTGCTTTCCGGCAGTGAGGGTGTCAAGGGCACCATCTTTTTCACCCAGGAGGGAGATGGCCCGACCACCGTGACAGGAAGCGTCTCTGGACTGAAGGCAGGGCCCCACGGGTTCCATGTGCACGCTCTTGGTGACACCACCAATGGCTGCATGTCAACTGGACCACACTTCAACCCCGCTGGTCACGTGCATGGGGCACCAGAGGATGAAATCCGCCATGCTGGTGATCTTGGAAACGTGACAGCTGGAGAGGATGGTGTTGCTCCCATCAATG…
PTA.1555.C1	AGTTGGGAACACTTGTCTGTATGGAGCTACGGGTGGTCAAGTATTTGTGAGAGGCAAGAC[A/G]GGAGAAAGATTTGCAGTTCGGAACTCTCTCGGTCAGGCAGTGGTTGAGGGCACAGGAGAT	LG_2	68.988	JU962637	>PTA.1555.C1	GGTCGACAGAGCTGTCTGTGGTCGAGTAGCAGGTGCCATTGCTAAGAAGTATGGGGACACGGGCTTTGCAGGCCAGCTGAACATTACGTTTACTGGAAGTGCAGGGCAGTCCTTTGGTTGTTTTCTAACCCCTGGCATGAATGTTCGCCTAGTAGGAGAGGCCAACGATTATGTGGGGAAGGGTATGGCTGGTGGAGAGCTGGTTGTAGTTCCTGTTGATGATACAGGATTTGTTCCTGAGGATGCTGCTATAGTTGGGAACACTTGTCTGTATGGAGCTACGGGTGGTCAAGTATTTGTGAGAGGCAAGACGGGAGAAAGATTTGCAGTTCGGAACTCTCTCGGTCAGGCAGTGGTTGAGGGCACAGGAGATCATTGCTGCGAATACATGACTGGTGG…
PTA.615.C1	CGCCATCTCAAACCTTGACGGCGTGGACCTGGACGGCAGGCAGATCCGAGTTACAGTTGC[A/G]GAGTCCAAGCCGAGGGAGCCAAGGAGGTATTGAGATGTCCTGACGTTGGTTAGAGATTGA	LG_2	72.758	JU962638	>PTA.615.C1	GACTCCTCCTTCCTCCAAACCCCAGCAGCAGCAAAACCTTATCCCGAGCGAGCCTTATCCCCCCAAGCTCGCTCGCAATGGCGGCCACCCTCTTCTCCACCGCGCTCTCGCACCACTTCATCCCGCTCGCCGCCGCCAAGCCCGCCGCCGCCGCCTCGTTCGCCTGCGGGCCTCTGCGCGCGGCGTCGGCGCTGCTGGCGCCGCGCAGGCGGCTGCTGCTGCCCGTGGCCGTCGCGCTGACGTCCGAGTTCGAGACGGAGGACGCGGCCGAGGAGGAGGAGGGCGCGGGCGGGGCCGGCTCCGACGCCGAGTACTCCGAGGACCTCAAGGTCTTCGTCGGCAACCTGCCCTTCACCGTCGACAGCGCGCAGCTCGCCGGCCTCTTCGAGCAGGCCGGCT…
PTA.1220.C1	CGCTGGGCGTTTCGTATGCAACTATGTGTACTACCACTCTCTCCGGTTTGCAGAGGAGCA[T/C]GGAATCAAGTCTCTGTTTGTACATGTGCCCCTCTTCTCGACAGTCGACGAGTTGGTCCAG	LG_2	73.09	JW214776	>PTA.1220.C1	GGGGCCGTTTCTCCAGCCAAAAAAATTTCTTGAGCCGAAGAATCCTGCACAGGAATCCGCCGCCTCCCTCCCTCCAAGCCCGATTCTCGCGTCGCCGCGCGGCCTCTTCGCCCCCAAAGGAAGGGTAAATGGGATCCGAAGGACCTTCAATCGTAACCGTCCACATTACTGGATTTAAGAAGTTTCATGGAGTTGCGGAGAACCCGACTGAGAAAATCGTGAGCAGTCTTAGATCATTCATTGAAGAGAGAGGGCTGCCAAAAAATCTTGTGCTTGGAAGCTGCGAAATTCTCGAAACTGCAGGGCAGGGGGCACTTGGAGCACTATACAAAGTTTTAGAATCTGCCACTGGAGACAGAGAGAACGGGTCATCAGCTCAGGGGCAAATAATATGGGTTC…
P5G05	TTTCGTCGCACCCACGATGGAATCGTGCACGCTCCATAAATTCCGATAATTTCCAATTACAAAATG[A/C]ATACATTGAAGGATTACAAATTAACTCACATATCTTCCTATCTGGTGTACAATACTGCTAAGTTGAGCCCTAGAAAATTAAGACGTCTTGCTACTCAACACTAGTATACACT	LG_2	73.412	JU962639	>P5G05	TTCAAAATTTCCATCTACCCGTTGGTAGCATGGAGTTTCGTCGCACCCACGATGGAATCGTGCACGCTCCATAAATTCCGATAATTTCCAATTACAAAATGCATACATTGAAGGATTACAAATTAACTCACATATCTTCCTATCTGGTGTACAATACTGCTAAGTTGAGCCCTAGAAAATTAAGACGTCTTGCTACTCAACACTAGTATACACTATATATGCATATCTCTACATCTCCAGGCTCTTTAGGATCATGGGAAGCCCAAACTTGGGGCGCAGCGTGATCACGTCCATGGGGGCATGGACGTACTTAGGGGACAGGGAGAAGGAGAACCTCTGAAGAATCACGGCGATCACGGCCTTGGCTTCTATCATGGCGAAGTTCTGCCCTATGCACGA…
rg3_013d_b06	GAAGAAGAAAAAGAAGAAGAGCAAGGATGGCGGTGATGTTGTTGCTGAACCAGAGAGTGC[T/C]GAAGCTGAGAAAAGTGAGAAGAAAAAGGACAAGAAAAAGAAGAAGAAAGAGGCAGAGGAA	LG_2	73.601	ES699737	>rg3_013d_b06	GAGGATGATGTAACTGCTACACCCGCCAAGAAGATCAAGGTGGAGGAGGGCACTGAGGCAGTGGAAGAGGAGAAGAGTGACAAGAAGAAGAAGAAAAAGAAGGACAAGGGAGAACCAGGATCAGCTGTGAAGGAGGAAAAGGTCGAACTGTCTGATGAGGAGAAGGGTGCCAGTGAGAAGAAGAAGAAAAAGAAGAAGAGCAAGGATGGCGGTGATGTTGTTGCTGAACCAGAGAGTGCTGAAGCTGAGAAAAGTGAGAAGAAAAAGGACAAGAAAAAGAAGAAGAAAGAGGCAGAGGAAGCACAATAGGTAGGTTGTTAGTTTACATTTCCTGGTGGTTATTTTGGTTGCAATTATGGGGGAGTTTGAACTACCTCTCTTGCTATGTACCCCGTGCAA…
PTA.898.C1	AGCTCAACAAGTGCCAACATGGCGTCCTCTCAACTGTGGCTTCGTCGCCAGCCACTGCAT[T/C]GTCAGATGGTGGATCCACACCAAACTCGTTCTTTGGAAGATTCACATTCTAGTAGTGGTA	LG_2	75.28	JU962640	>PTA.898.C1	GAGGAAAGCTGGAGATTAAAATGTGAGTCTATGAAGGATCAGAGTAATGGCCATGTTGAAGACCACCTTCAGAAGAATCTAGGGGAGTGGACACTGAAATATGAGAAATTAAAGGAAGAGCACGAATCGTTCCGTGATATTTCTGATAGAATGATTGAAGAGAAGGAACGAGAGATAGCTAAACTCCTCAAGGAAAACAAGGATCTTCATCATTCATTAGAGGCTAAAGCAGCAGTCAGCAATGGTGAGAATCAAAGCCCAGGACATGTTAAACAGGATGTACTGAGCATTGAATTGGCTGAGCAGCAAATTCTGCTTCTTGCACGACAACAAGCTCAAAGGGAAGAAGAATTGGGCCAGTCACAGAGGCATATCTTAGCGCTTCAACAAGAAATTGAG…
PTA.1813.C1	GTGACATGTAGCCAGTTCTCACTAGCAGGAGAGAGGAGCTGCAGCGTAGCAATCCTGTGG[T/C]CTGCTATGGAGAGCAATTTCAGCCTTGAAACTTGGTCATAATCGTGCAGTGATGTAAAAG	LG_2	77.643	JU962641	>PTA.1813.C1	ATCTTCGCATGGTTTGCTGCACTCCCTCTGATATTTTGGATAGCACAAGCAATTACTAATGCCATAATAAAGGACTTCTTAATTTTGAAGGGACCATGTCCAAATTGTGGCAATGAAAATCTTTCTTTCTATGGGACTATACTGTCAATACCTAGTGGTGGTGCCAAAAACAAAGTGAAATGTGCAAATTGTGGTACTGCATTGGAATATGATGCTGGATCCCGGTTGATTACACTTCCAGAGGCGTAACTGAATGTGACATGTAGCCAGTTCTCACTAGCAGGAGAGAGGAGCTGCAGCGTAGCAATCCTGTGGTCTGCTATGGAGAGCAATTTCAGCCTTGAAACTTGGTCATAATCGTGCAGTGATGTAAAAGTTTATGTCGGCTCTGTTTGTACT…
PTA.1608.C1	CTTCATAGTTCCGATGTAAAGAAAAAGTAGCAAACGATGACCAGTGCCGAGAGCCTGAGA[A/G]AAGTTTTGGCATGTTAACACATGGTGACATTGATTTTGGCCATGCTAAGCAAAAGTTAGT	LG_2	78.124	JU962642	>PTA.1608.C1	GGGGACAGCGCAGAACAGAACTACACAACACAAGCACCAGCATCATCGCGCGCGAGGAAGGAAGGAAAAGCAAGGCAACCACCGCTGCACGCTGAGAAGAACGTCACGAGAATTCGGTTTGGAGGAAAGTGGAGATGGCGGCTTCCGCGAGGCAGGGGGAGAGGGCGACCAGCTTCGCCATGGCCTGCAACCTGCTCAGCCAGTTCGTCCGCAAGAACGGCGCCGCCGCCGTCGACCTCGGCCTCGGAATCAACAAAGTTGAGGCCGAGGCGAAGACTACTCTGCCCGGAGCGGAGGAGGCGGGGAGGAAGGAGACCATGGAGCTGTTCCCGCAGAGCGCCGGCCTGGGTGCCGTGCAGGACGCGGCTGCCCCTGATGCTACCAGGGAGCTAGAGAAGC…
PTA.705.C1	GGAAGATTTTATCAGACTTATGCACGGGGAACGATGCATGATATGATACTGTAATTAATT[T/C]CGGACCGGATACGTGTTTCCAACTTTCACCTGATTGTGATATGGATCGATCGATCAGCAT	LG_2	78.373	JU962643	>PTA.705.C1	GTGAGCAACGTGCTGAAGATGCTGCGCGACGAGTTTGAGCTGACCATGGCGCTCGGCGGCTGCACCTCGCTCGCCGAGATCACCCGCAACCACGTCGTCACCGAGTCGGACAAGTTGGGAGTCATGCCTTCGCGCTTGTAAGTTTTTATCAGATCAAAACAGTCGCACGTACACAAGCCCGTCGACGCGCGCCACCACTTCCGTACGTGCGTTCTCGTCGGCGGCGGCAATTTGTGGAACCCAAGAAAGCGGAAGATTTTATCAGACTTATGCACGGGGAACGATGCATGATATGATACTGTAATTAATTTCGGACCGGATACGTGTTTCCAACTTTCACCTGATTGTGATATGGATCGATCGATCAGCATAATGAATTACATTACCATGA
PTA.1538.C1	AGGATGGAAACCTGGGGAAAAGTCAATGAAGCCTGACCCTAAGGGCAGCAAGGAGTACTT[T/C]GCTGCTATCTAGACATGTCTGTTGCACTTGCAGTAAATTTTTGTCATGGCCGTTGCTCGG	LG_2	79.227	JU962644	>PTA.1538.C1	GATCGGGAAGAAGTACGTGATTCTGTTCTTCTACCCTCTGGACTTCACCTTCGTCTGCCCAACTGAGATTACCGCTTTCAGCGACAGACACGAGGAGTTCGAGAAGATAAACACCGAAATCCTCGGCGTCTCAGTTGACAGTGTGTTTTCCCATCTTGCATGGGTGCAGACAGAGAGGAAATCTGGTGGGCTGGGTGATCTGAAGTACCCTCTGGTTTCTGATGTCACCAAGTCAATCTCAAAGTCTTTTGGTGTATTGATTGCTGATCAGGGAATTGCTCTGAGAGGATTATTCATCATTGACAAGGAGGGTGTGATTCAGCACTCGACTATTAACAACCTTGGTATTGGGCGTAGTGTGGACGAGACCTTGAGAACCCTTCAGGCTCTGCAATACGT…
PTA.597.C1	TGTACAATAGGGATAGGCAATTTTAGCTGTTGCCACTGTAATGTACATTGTTTGCGCTGT[T/C]AGCACATGTTCATATTGCAGATAAAAGACACGTTAATATTGTATCATCAAGGCGAAGGTA	LG_2	79.561	JU962645	>PTA.597.C1	GAAGGAGAGAAGGCTACGTGTTGCTATTATTCATGGACTGGCAAGAATGGCTGCAATCATGGCTACCACTTACAGACCATATCTGGGTGTTGGTATGGGACCGTTGTCGTTTTTGACATCGTTGAGGATACCACATCCTGGAAGAGTTGGCGGGAGATTCTTCATCAAGATTGGAATGCCTTTGATGCTGAGCTGGGTTTTAGGTGGCAACAGCTCAAAGCTAGAGGGAAGACCGCTAAGTTGCCGGCTTTCTGACAAGGCAAACGACCAGCTTGGTCAATGGTTTCAGGATGATGATGCATTGGAACAAGCTATGGGTGGAGAGTGGTTCCTCTTCCCTATGAGCTCTGGCGACAACTCGGCCTTGCGACCCATTCGTTTGATCAGGGACGAACAGAG…
PTA.1947.C1	GAAACCTGGATTAGAAATGGCTACTGAACAGAGTGAACTTGATCTGTCATATGGGATGCG[T/G]TACCAAAATGTCACTATTCCAGAGGCATACGAACGCCTCATTTTGGATACGATAAGAGGA	LG_2	79.573	JU962646	>PTA.1947.C1	GGGAAAAGAGCTGGTCCAAAACTTGCTAGTGCTTCGTTTTGCGAACCGTTTGTTCTTGCCTCTTTGGAACCGTGACAATGTTGATAATATACAGATTGTATTCAGGGAGGACTTCGGAACTGATGGGCGTGGAGGATATTTCGATCAATATGGAATCATTCGTGATATCATTCAGAACCATTTGTTGCAGGTTTTCTGTTTGGTTGCAATGGAAAAGCCTGTATCTCTTAAGCCCGAGCACATTAGAGATGAAAAAGTCAAGGTTCTGCAATCTGTGAACCCGATAAAGGACGAAGAGGTAGTCCTTGGACAATATCAGGGCTACAAGGATGATCCTACAGTGCCAGATGACTCCAATACCCCAACATTTGCATCTATTGTACTTCGGGTACACAACGA…
PTA.29.C1	TCTTGTCAACGAAGGCAAGCTCGCCAACCTGCTCGCATGGCGAGCGGACGAGGATGATGT[C/G]GAGGAGGACGGGTTGCTGTGCTGAGTGAGACGACGTGAATGAATGATCGATCTGCTGTCG	LG_2	79.574	JU962647	>PTA.29.C1	GGCGGCGTCCTCATCTACCAGAGCTTCACTGCCAACGAAGAAGTTGCTGTCTCTGCCGGGTCTCCCAGGTCTGTCTTCCATTGCTTCGAGGGCGAGAATGGTGAGAACCACCCTCTTGTCAACGAAGGCAAGCTCGCCAACCTGCTCGCATGGCGAGCGGACGAGGATGATGTGGAGGAGGACGGGTTGCTGTGCTGAGTGAGACGACGTGAATGAATGATCGATCTGCTGTCGCTGTTTCGTCCGTGGAATATGTTCTGACTTCCTTGTCTCTATCGTTTCGTTTCGGTTTATTTATGTGAAGCAGCCGGCCAGGCTATTGTAATAAAACTATTGTTGGCTCTAGGTGGTCAGCTGCGTCTACCACAATGAGCATACGTTTGGGGAAAAGTTGTCACA…
PTA.990.C1	CATGGAGTAGCCGCAGGGCTCAAAGTCGAAGTCGCAGACCTCCATCTCAGGGATGATGTC[A/G]GAGATGCCCGAGACCTTGGTCATCTCCTTGGCACAGGAGACGTGGCCATCAGCAGAGGTC	LG_2	79.574	JU962648	>PTA.990.C1	GCAAGAGCAGAGGCATCCATGCCCATGACCTCGTAGCTGGCATAGCTGAAGCCGTCCTCAGGGGTCACATGGATGGTGGAGAAGGCAGACCCGTGGATGGCGTTCATGGAGTAGCCGCAGGGCTCAAAGTCGAAGTCGCAGACCTCCATCTCAGGGATGATGTCGGAGATGCCCGAGACCTTGGTCATCTCCTTGGCACAGGAGACGTGGCCATCAGCAGAGGTCTTGAAGAATACAGAGGCCTTCTTCTTGTCCAGACCAGTCATGCACATCTCGAGGGTCACCATGGGTTGCTCAGGTTGCTCGGTGGCATAGTAGATGTGCCACTTCTGGCCAGGCCTGGCTGGGTCTCCGATCACATAGGCATTGCCGCCAGACTTGAGGCCGCCGAAGTAGCGG…
PTA.112.C1	TTATGTATGCCAACAAAAGATTATAGTTTTGTTGGTACCTGATTGTTGTACTATCAACCC[A/G]AGCTTCTGCCTTGACAGGATGTTGGTTAAACTTAGCTGCAAGTCTGAAACGGATACAAGA	LG_2	79.802	JU962649	>PTA.112.C1	GGAGATGAGATGATAGTTAACAACATGAAGGAGTATGAAAATAGAGCAGTTGAACTGGCAACAAACCCGGCAAAGCTCCAAGCACTGACTAATAAGCTTAAAGAAGTCCGTCTAACATGTCCATTATTTGATACGGCTCGATGGGTTCGGAACCTTGATAGGGCATACTTCAAGATGTGGAACCTTTATTGCGCTGGCCGCCATCCGGAGCCGTTTAAGGTAAAGGAAGACGACAACGAGTTCCCATATGACAGATGAGTGGCGTGAAATCTCGGCTGTGTAGATAAAAGCAGAGTTGTAACATAGTCTTATGTAACTCATATGTCTGCGCCCTGTCCTGTACTATCTCGTGTGGAGTCCTACATATGTACCCAAGAGAGAGTCATTTAGGTTTAGTCA…
PKPA_1	TCTCCGTCAAGGCGCTCAAGAAGTGGGCGCGGCAGATCCTCGAGGGGCTCGACCACCTCCACACACACGA[G/A]CCATGCATCATACACCGCGACCTCAACTGCAGCAACGTATTCATCAACGGAAACACTGGACAGGTATCAAAACTGCTTCTTCAACCGAGCGACAGATTTTCCAAATTTA	LG_2	79.84	JU962650	>PKPA_1	CCCTTCACATCATCGGATTCCACAAGGTCTGGCTCGACCGCGACTCTGGCGTGCTCAACTTCATCACCGAGGTCTGCAACTCCGGGAGCCTCCGCGACTACCGGGACCGGCACAGGCACGTCTCCGTCAAGGCGCTCAAGAAGTGGGCGCGGCAGATCCTCGAGGGGCTCGACCACCTCCACACACACGAGCCATGCATCATACACCGCGACCTCAACTGCAGCAACGTATTCATCAACGGAAACACTGGACAGGTATCAAAACTGCTTCTTCAACCGAGCGACAGATTTTCCAAATTTAGTTATCGATCGATGTTGTTCCTCAGCATTGAATTTCATTGTGCCAGTAATTTAGCCCTTTTAATGAGTACAGCATCTTGGTAGCACTCCGTTTTAATTA…
PTA.1958.C1	CTTCACCACACCGTGGCCGACATCAGGGGTTTCATCGATGCATCCCGGCCAGGAGCTGCT[T/C]GGCCCTATCAGTTGCAGACTGGCTTCCCTCCAAAGCAGCTGACTGACTCTACGCAGACTG	LG_2	79.894	JU962651	>PTA.1958.C1	GGGGGGATGATTGTTCAAGATCCAACAAAGAGAAATAATGTGGACTCAATCTTTGAACAAGCTAGAGTAATGGGTGCTCAGCAAGTTCCACTGCCTCCTTTTGATGACCAATCTTCCAGCTCAAGAAGCTTTACAGGAACGGGTCGACTGCTTTCTGGGGATGCACAGACGGCACCATCTGTTCCCGAACCACCGCAGGATGTACTTCACAATATACATTTCTGGAACAATGGATTCACAATTGATGATGGTCCACTAAGAGGCTATGATGACCCTGAAAATGCAGACTTCATTGAGAGCATCAAGAAGTCCCAGTGCCCCCAAGAGCTGGAACCTGCTGATCGAAGGACATCAGTTCATGTGAACGTTATAAAACGATATGCAGATTATGAGGAACCT…
PTA.3050.C1	ACGTGGATTCCATGCTACCGGGGTGAAGAGGATGGGAGGGCATGCGGCCCATGATGGGGA[A/G]TACTACCTCCATGCCAAGCACATGTACAACTTGCACAGGATGAAGCATCAGAAGCTGACA	LG_2	80.08	JU962652	>PTA.3050.C1	CAACTCCGGCGGCGGCGACCAGACGAGAACACCAGCACCAACGCGATGGCGACCGCGCTCAACCGCGGCCTCCGCTCCGGGATCCGCCTCCTCGCCAACGGCGCCGAGGCCTCCAAGCCAGCTTCACGTGGATTCCATGCTACCGGGGTGAAGAGGATGGGAGGGCATGCGGCCCATGATGGGGAATACTACCTCCATGCCAAGCACATGTACAACTTGCACAGGATGAAGCATCAGAAGCTGACAGCATGGTTTTCCGTGCTGGGAGCAGTAAGCATTGGCGTCGGTGTCCCCGTATACGCGGTCATCTTCCAGCAGAAGAAGGCCTCTGGATGAGCTTACGTACACCTATTTTTTAATAGCATTTTCTGAAGTCGAAACTCACTTCACTTCAATTCT…
PTA.2907.C1	AATGCCCTCAAGAACGAGGTTCTTAATGATGTGAAGATTTCTGGGTACCCTCCATTCTCC[A/T]CAGTTCCAAGGGCAGCATCAGTATCTTCAACCACAGGTTTTGCGCTACCTCCTTCAGTTG	LG_2	80.102	GW883547	>Ti_Con_117	GATGAGTCCTGACCGAATAGCTCTGTCACCAATGGGACAACTGAAGGAGGTACTGCAAAACCTGTGGTTGAAGATACTGATGCTGCCCTTGGAACCAGAGAGAATGCAGAGTACCCAGAAATCTTCACAGCATTGAGAACTTCATTCTTGAGGGCATTTTATGTAATGGACAGGGATCTGAAGTCACATAAAAGTATTGATTGTCTGTTCAGTGGAACCACAGCAGTCACAGTGATCAAACAGGGGCATGATCTTATAATTGGCAACTTGGGGGATTCTAGAGCTATCTTGGCCTCTAGAGATGAAGATAATCAGCTTATTGCTCTTCAGTTGACAGTGGATCTCAAACCAAGCATCCCAAGTGAAGCAGCACGGATCAGGCAACGAAGTGGCAGAGTA…
PTA.538.C1	ATGGGTTTCAGCCTGTTTGACTAAGTGGTTGGCATCTCCTATCATCAGCATCGACATTTG[T/G]CCAAGAAACTAGAGTCTATGATGTTTAGTCTTTCTTTAGCTGAGTTGTGAAACACTGGGA	LG_2	80.138	JU962653	>PTA.538.C1	GGAACCCTTCCTCGCAGAAACCCTAGAGATCACTCGAGCTCCCCGCCGCCGCCGCCCCAGCGACCCCAGCTCTCTCCCTCGCCGATCCAAGATGAAGTACATCGCTGCCTACCTGCTTGCCTACCTCGGTGGCAACTCCTGCCCCTCTGCAGAGGACCTGACCTCCACCCTGGAGTCAGTTGGTTGTGAAATCGACGCTGAGAGGCTGGAGCTCTTGCTGACCCAAGTGAAGGGCAAGGACATCACTGAGCTCTTGGCTGCTGGTAGGGAGAAGTTCGCTTCAGTCCCAAGCGGTGGTGGTGGTGCTGCTGTCGCAGCTGCTGCTCCCACCAGTGGCGGTGCTGCTCCTGCAGCTGAGTCCAAGAAGGAAGAGAAGGTCGTTGAGAAGGAAGAGAGTGA…
PTA.669.C1	GATCGAGGGCGAGGCTGAAACCAGCACAGAGGATAAGAAGACGAAGTGAGCGTATGTTGG[C/G]TCCGCTCGACACAGACACATCTTGGCAGCACTAGCCATTTCTGACACCCGGCACAAGTTT	LG_2	80.151	JU962654	>PTA.669.C1	GGGCTTTTCGCATTTGTTATTAAGATGCCATTGTTGCATCGTCTCTCAGTTTTCAGAGATGATATTATCTTCTTGATATACCTCTACCAGAGGTGGGTATACCCAGTTGACAAGAAGCGTGTCAACGAGTTTGGCTTCGGAGGGGAAGAAGAACCAGCAGCGCCCCAAACATTGGAAGGAACAGATTCAGCAGGGGCAACCCAGCAGATCGAGGGCGAGGCTGAAACCAGCACAGAGGATAAGAAGACGAAGTGAGCGTATGTTGGGTCCGCTCGACACAGACACATCTTGGCAGCACTAGCCATTTCTGACACCCGGCACAAGTTTTCGGTCTGCCAATTCGGACTTCGGACTGGCTTCAACGCTGCTGACCATAAGAAAAAGATGTAACAGGTTTAG…
PTA.1430.C1	CTATCGATCTGAATATGGAGGCAGAGGCGGGGGTAGAGGTGGCTCAGCTCGTGGAGGTGG[T/C]GAAGTTGGGTACCAGCGGGTCGATCACTCCAGCACCGGTGGTCGTGGTGGTGCTCGGGCA	LG_2	80.168	JU962655	>PTA.1430.C1	GGGCAATTAGAAGAAGCGTTCAAGACATTTGGTACTATTAAACCTGACGGGATCCAAGTTAGAAGCCACAAGATTCAGGATTCTGTTACGGCTTTATCGAGTTTGAGGATGCAAGCTCAGTTCAAAGCGCACTAGCGGCTTCTCCTGTGACGATAGATGACCGGCCATGTCACGTCGAAGAAAAAAGAACCCCTGGTTCACGTGGCAGTAGCAGAGGAAGGTTTCCACCGGGTAGAGGTGGTAACTTCCGAGGTGAAGGGATGAGAGGCCGTGGTAGTTACACTGGCGGGAGAGGCTACGGAAGGGGTGATTTCAACTATCGATCTGAATATGGAGGCAGAGGCGGGGGTAGAGGTGGCTCAGCTCGTGGAGGTGGCGAAGTTGGGTACCAGCGGGTCG…
PTA.652.C1	TGGGTCCATTCCAGAACCGATAAGGTATTGTATGGTCTTCTCAATTTGCCTCATGTCAAC[A/G]CGCCCACAAAGGTACATATACTTGTTCAGGAGATCCCCATGTCTGTTTTCTTCAGCGGTC	LG_2	80.353	JU962656	>PTA.652.C1	GTCATCCTCGCCGTCGTACATGAGATGAGCAGGCATCGAGATCTTCTTCCTCATCGTGTCAGCAAACGCAAGCACCGTGTAGTCAGGATCGATTTCAAAGAGCTTCTCGACTATCTTGGTGTAAGCTGTCTCATGGCGCTTCTCATCAGCTGCTATCGTACCACATATCTGGGCCAGTTTAAGGTCCCCAAACTGCTTGGCATGCCTAGCGGTATTGCCATGGGATATGAATGTTGCTCTCTCTTGGAATGACGTGTAAAGGAAACCCATGTAGGGATTATTCTCAGTTCCTGGGTCCATTCCAGAACCGATAAGGTATTGTATGGTCTTCTCAATTTGCCTCATGTCAACACGCCCACAAAGGTACATATACTTGTTCAGGAGATCCCCATGTCTGTT…
vr_002b_h03	CAAGATAATTAGGAACCATCCAAGTGCACTTGAGATATATCAGAACCAGCTGTTAGAATC[A/G]GGGAAGATCTCCAGGGAAGACATCGACAACTTACACAAGAAGGTCAGCACTATATTGAAT	LG_2	80.353	JK818470	>vr_002b_h03	GGGACCATTCATCTTGTCGTGAACAATCAGGTTGCATTCACTACCGACCCCATGTCGGGGAGGTCTTCGCAGTATTGCACAGATGTAGCCAAAGCCGTCGAGGTTCCAATTTTCCATGTGAATGGTGATGACTTGGAGGCAGTGGTTCGTACATGTGAGCTTGCTGCCGAGTGGAGGCAAACATTCCATTCTGATGTAGTGGTGGATATTGTTTGCTACCGTCGATTTGGGCACAATGAGATTGACGAGCCCTCCTTCACCCAGCCTAAAATGTACAAGATAATTAGGAACCATCCAAGTGCACTTGAGATATATCAGAACCAGCTGTTAGAATCGGGGAAGATCTCCAGGGAAGACATCGACAACTTACACAAGAAGGTCAGCACTATATTGAATGAG…
rg3_008b_d08	TAGGCTGTACAAAGAAGGAAAATACGAGGAGGCGTTGGACAAATTCGAGTCGGTGCTGGG[A/G]TCGAAACCAGAGATTGATGAGTCTTCTGTAGCCAGCTACAATGTCGCGTGCTGTTACTCG	LG_2	80.421	JK818446	>rg3_008b_d08	GAAGAAGATGGAGCAGAAGATCCAAAGAGAAGATGACCTTCGCCCAGGGCTTAGGCTGTACAAAGAAGGAAAATACGAGGAGGCGTTGGACAAATTCGAGTCGGTGCTGGGATCGAAACCAGAGATTGATGAGTCTTCTGTAGCCAGCTACAATGTCGCGTGCTGTTACTCGAAGCTTGACCGGATACAAGCTGGCCTTTCTGCACTTGAAGACGCCATGAAAGCCGGCTATGAAGACTTCAAGACGATTCGCACTGACCCGGATCTAGCAAACTTGAGGAAGTCAGAGGACTTTGCCCCCCTGCTAAACAAGTACGATGAATCATTCATAAATGAGAGTGCCATCAATGCCATCAAATCCTTGTTTGGATTCGGCAAGAAGTGATGAAGATAAGAGAC…
PTA.3076.C1	TTATTTACCTTAGTAGCCCGAGGATGTCAATGAGATTTCAAACTGCTGAGTACCTATACT[A/G]TTCCAATCTTGTAGCAAATGGATTGTTTGTTTTCTGGAAATGTGAGATTTTTGGGTTTGT	LG_2	80.428	JU962657	>PTA.3076.C1	GCGGAAGGAGAAGGCTAAGGTCTCGTATGACAGGAGGAAGCAACTGACCAAGCTACGCATCAAGGCTGAGAAGGCTGCCGAAGAGAAGTTGGGTTCTCAGCTGGAGATCCTGGCACCAATCCAATACTAGTGTGCTATTGGATTGTTGGACAATGCTTGTGATCTTTATTATTTACCTTAGTAGCCCGAGGATGTCAATGAGATTTCAAACTGCTGAGTACCTATACTATTCCAATCTTGTAGCAAATGGATTGTTTGTTTTCTGGAAATGTGAGATTTTTGGGTTTGTTGGTCTACCCCTTGAGAT
PTA.639.C1	CAGGGTGTGTGGTACGCGCAGCTCGAGTCCAACTAGAGCAGAGTGAAGTAAGCGATGGTA[A/C]CGTTTGTGCATGCGTACGCGGGTTGATCGGTGGAGAGGGAAGAATCGAGGCGACATGTGT	LG_2	80.428	JU962658	>PTA.639.C1	GGGCAACATCACGCTCAGCGTCACCAAGAGCAACCCGGACACCGGCGAGGTCATCGGCGTCTTCGAGAGCGTGCAGCCGTCTGACACTGATCTCGGCGCCAAGGCGCCCAAGGATGTCAAGATCCAGGGTGTGTGGTACGCGCAGCTCGAGTCCAACTAGAGCAGAGTGAAGTAAGCGATGGTACCGTTTGTGCATGCGTACGCGGGTTGATCGGTGGAGAGGGAAGAATCGAGGCGACATGTGTGTATCTAGTAATGCAAATCCGGGCTGTAATTGGTTTTTATTTTAGCTTCTGTGAATTCTTCCTCACCAACTGAATGATATTGATCCCCCCATGCATGTCTACGTGCTTATCTTC
PTA.830.C1	CCCTGCTGGTGAGAAGCCTGAGCCAGTGAGGACTCATCTCCGCAACATGATCATTGTCCC[T/G]GAGATGATTGGCAGCCTTATTGGTGTCTACAATGGCAAGACCTTCAACCAGGTTGAGATC	LG_2	80.428	JU962659	>PTA.830.C1	GGGCGCTGCAATCCGACCATGGCGGACGTAGAAGTCGATCCGGAGGTTGCCGCCGGCGCGCCGCTGAAGAAGAGGACGTTCCGCAAGTTCAGCTACCGTGGCGTGGACCTTGATGCCCTCCTCGACATGTCCACCGACGACCTCGTCCAGATGTTCCCCGCTCGTGCCCGCAGAAGGTTCAAGAGGGGTCTCAAGAGGAAGCCCATGGCGCTCGTCAAGAAGCTGCGCACGGCGAAAAAGAACGCCCCTGCTGGTGAGAAGCCTGAGCCAGTGAGGACTCATCTCCGCAACATGATCATTGTCCCTGAGATGATTGGCAGCCTTATTGGTGTCTACAATGGCAAGACCTTCAACCAGGTTGAGATCAAGCCTGAGATGATTGGCCATTACCTTGCAGAG…
PTA.882.C1	CGGACAATCGTTGTACCGTGAAGCTCCTGGAAATGACCCATTTAGACCTGATCAGAAGAC[A/G]CCAGTTAAAAATTTCTTCCTGTCTGGCTCGTACACGAAACAGGACTATATCGACAGCATG	LG_2	80.428	JU962660	>PTA.882.C1	CCAGGGATCAAAAGACTACTGCCGGCAGAATGGAGGGAATGGGATATGTTTGACAACATATACAAATTAGATGGTGTTCCTGTAGTCACTGTTCAGCTTCGCTACAATGGATGGGTTACTGAAGTCCAAGACCTTGAGAAATCAAGACAATCACAAAAGGCGGTTGGCTTGGATAATCTGCTCTATACTCCAGATGCGGACTTCTCCTGTTTTTCAGACCTTGCACTTTCATCTCCTGCTGACTACTACATTGAAGGACAAGGCTCCCTGATCCAAGCTGTGCTAACTCCTGGTGATCCTTACATGCCATTGCCGAATGAGGAGATCATTAGCAAGGTTCAGAAACAGGTCTTAGATTTGTTTCCATCAGCTCGAGGCTTGGAAGTTACATGGTCCAGC…
PTA.126.C1	ATGGTCTCCAGGTGGTGACGTTTATGTTGGAGGAAAAACAGGGCTGTTTCTCTGGGCAGT[T/C]ACTCTTGCTGGAATTCTGCTGGGCGGCGCTCTCCTCGTCTACAATACTAGTGCCTTGGCT	LG_2	80.447	JU962661	>PTA.126.C1	GGACAAAGAGAGTGAGCAAGTGAGTGAGTGTAATCACCAACAACATGTCTGCCTCTGTCATGGCTTCGTTGGCTCTGAAACCATCTCCACCTCCACTTTGGGAGCGATCAAAGATCCGAGGCGTGCGACCTTCGGCGAGGCCATCCTTGCTCATAGTGGCCAGCAAGGTGAAGAAGATCCAGACTGCCCAACCCTACGGGCCTGGTGGAGGAGCGGATTTCAAGGACGGCCTTGATGCATCTGGAAGGGTGGCCAAGGGGAAGGGTGTCTACCAGTTTGCCAACAAGTATGGTGCAAATGTTGATGGGTACAGCCCAATATATACCCCAGAAGAATGGTCTCCAGGTGGTGACGTTTATGTTGGAGGAAAAACAGGGCTGTTTCTCTGGGCAGTCACTC…
PTA.262.C1	ACCTGGAGATATCTCATACCCGAAGTTTGCTACTGAAAGCAAGTCCATCCTTGATTCTTT[A/G]AGGAGGAGGGCTCAAATAATGACCGATGGTTTCAATAGTTGCCGAAATGTCGTCTGCAAT	LG_2	80.447	JU962662	>PTA.262.C1	GGATGAACGTCCGTTTATAAGTTCAAGAAAGGTTTTGTTTGACATGGGTGGTCCAATAAGCAGGGAAGTTCAGTTGGTTTCTTTCCATACTGTGTCCAAAGGTTACTGGGGAGAGTGTGGACAACGTGGCGGGTACTTTGAAATGACAAACATTCCTCCCAAGACAGTCGATGAGATCTACAAGGTTGCTTCGATTGCGCTGAGTCCAAATGTTCCTGGTCAGATATTCATGGGGCTAATGATGAGCCCTCCTAAACCTGGAGATATCTCATACCCGAAGTTTGCTACTGAAAGCAAGTCCATCCTTGATTCTTTAAGGAGGAGGGCTCAAATAATGACCGATGGTTTCAATAGTTGCCGAAATGTCGTCTGCAATTTCACAGAAGGAGCTATGTACTC…
r_010d_g04	AAGAAAAAGAAGATCAAAAGAGAGATCAAAATACTTCAGAATCTCTGTGGAGGTCCAAAT[A/G]TCGTGAAGCTGCTTGATATTGTCAGAGATCAGCATTCAAAAACACCAAGCTTGATCTTTG	LG_2	80.447	JK818455	>r_010d_g04	GAAAACCAATCGTAGTTGTCCAAACCCTAACACCACCTCGCCGCCGGCGACGTCCGCCTGACGGACGCGCCGCCAGGGAATCCCTGCCCCGCCTTCCAGCGGCCGACCTCTGCCTGATCCGTCGCCCGCCCGCCCGCGGGATCCGGATCGGCTTCAGCCATGTCAAAGGCCAAGGTCTACGCCGACGTCAACGTGGTGCGCCCCAAGGAGTACTGGGACTACGAGGCCCTCGCCGTACAGTGGGGTGAGCAGGATGACTACGAAGTTGTCCGGAAAGTTGGAAGAGGCAAATACAGTGAAGTCTTTGAGGGAATCAATGTTAACAATAATGAGAAATGTGTTATTAAAATCCTGAAGCCTGTCAAGAAAAAGAAGATCAAAAGAGAGATCAAAATACTT…
rg1_012d_f09	CAACCGAATTATTACACTTGAAGGCATGGATAGATTATCTGGCGTGATGGATGATCGTGG[A/G]AAGTTCATATACATATCCATCGAGGAGATGCAGGCTGTTGCAGATTACATCAGGAAACAC	LG_2	80.462	JK818471	>rg1_012d_f09	GCAATGAGAAGGAAGAAGGATGAGGAGCGTGAGGCCCAAGAGAGATTATTGGAACAACAAGCACTGGCACGGAAAGCCAAGGAAGAGGAGGCTGCTGCTCTGGAATTTGAGAAATGGAAAGAGGCATTTTCAGTTGATGCTGAAGGGACAACTGAAAGCGAGACACAAGATGATGGCCAGGGCCTGCTCCACAATTTTGTGGAGTACATCAAGAAGCAGAAGTGTGTTCCGCTAGAGGACCTTGCTGGAGAGTTTGGAATGCGAACCCAGGACTGTATCAACCGAATTATTACACTTGAAGGCATGGATAGATTATCTGGCGTGATGGATGATCGTGGGAAGTTCATATACATATCCATCGAGGAGATGCAGGCTGTTGCAGATTACATCAGGAAACAC…
PTA.88.C1	TGTTCTCCTGGTTGGCTATGGATCAGCTGGTTACGCGCCACTCCGCTTCAAGGAAAAGCC[A/G]TACTGGATCATAAAGAACTCGTGGGGCGAGAACTGGGGTGAGAGCGGGTACTACAAGATC	LG_2	80.472	JU962663	>PTA.88.C1	CGGCGCACGACGCGCCGACGCTCCCCACCGACGGCCTCCCGGACGACTTCGACTGGCGCGACAAGGGCGCCGTCGGCCCCGTCAAGGACCAGGGCTCGTGCGTGTCGTGCTGGTCGTTCAGTACCTCGGGGGCGCTCGAGGGCGCCAACTACCTCGCCACCGGCAAGCTCGAGGTGCTCAGCGAGCAGCAGATGGTCGACTGCGACCACGAGTGTGACCCTGATGAACCACGTGCATGCGACGCTGGATGCAATGGTGGCTTGATGACTACAGCTTTCAGCTATCTTGCGAAAGCGGGTGGCTTGGAGACCGAGAAGGACTACCCATACACTGGGGCCAGCGGCACCTGCAAGTTTGACAAATCTAAAATTGCTGCTCAAGTCAAGAACTTCAGTACTG…
PTA.126.C3	ATGGTCTCCCGGTGGTGACGTTTATGTTGGAGGAAAAACAGGGCTGTTTCTCTGGGCAGT[T/C]ACTCTTGCTGGAATTCTGCTGGGTGGCGCTCTCCTTGTCTATAATACTAGCGCCTTGGCT	LG_2	80.603	JU962664	>PTA.126.C3	GGACAAAGAGAGTGAGCGAGTGAGTGTAATCACCAACAACATGTCTGCCTCTGTCATGGCTTCGTTGGCTCTGAAACCATCTCCACCTCCACTTTGGGAGCGATCAAAGATCCGAGGCGTGCGACCTTCGGCGAGGCCATCCTTGCTCATAGTGGCCAGCAAGGTGAAGAAGATCCAGACTGCCCAACCCTACGGTCAGTGCATGCCCTAGAATTCAGTGATGAAAACTGTAAATATTAGGCTTGAAAGAAGGCTGACTTGAACACGAGTTTACTTTCTCACAAATTTATGGCATGCCGACTTCTAGGGCCTGGTGGAGGAGCGGATTTCAAGGACGGCCTTGATGCATCTGGAAGGGTGGCCAAGGGGAAGGGTGTTTACCAGTTTGCCAACAAGTAT…
PTA.2372.C1	CACCTCAACCGACACTACTGCTCTCGCCGTCGCCTGCTACGATCTCTCGCAGTTCCTTCA[A/G]TACCACCCTTCTGGCCGCTTGGTAGTGGCAGACCTGAAGGCGAAGGACCGTGTTATGAAA	LG_2	80.645	JU962665	>PTA.2372.C1	GACCACAAACCAGAAGCTCAGAGAGGTCCGTTGCTTGAGGAGGACGGGCCATCCTACGTTCAACTTTTTTTGAATATCTTGCGGAGCATCTCTAAGGAAGAGACCGTGGAATATGTGCTTGCCCTCATTGATGAGATGCTTGCAGCAAATCCTAAACGGGCAGCACTGTTCTATGACAAATCTCTCTCTGGTGAAGACATTTACGATCCTTTCCTAAGATTGCTCTGGAAAGGTAACTGGTTCGTACAAGAAAAAAGCTGCAAGATATTGACCCAGTTAATAAGTGCGAGACCTAAGCTTCAGAATGGCATGGTTCCAAATGGAGAGGCCTCAAATTCAAAGAGCAAGCTTACATCAATTCATGATGTGTTGAAGGGTTTGGTTGATTGGCTCTGTTCT…
PTA.511.C1	TTCTGAGCAACTGCCAGCTCCATATCGAAGCTTGCATGCGAAGCAGCTATATATTTGCAG[T/G]GGAGTATATTTGGTCGTGTGCTAGCAATAGCAGGCGTTACGCTTGCACGCTCTTAGTATA	LG_2	80.645	JU962666	>PTA.511.C1	GGGGAGGAAAAGGGTGGCAAACGAACCCAGACGCGTCCTCCTCCGCCCATCTATAAATTCCCCTCCTCCCCTCTTCTTTATATAGGAGGCATTAAAACCAAGAGGAGGGGAGAACACCAAGGACTACCAGCGCCTTTCCGCGATCCAAATCTTTCCGACAGAGTTCTTGGTTGATCTCTTCCTCCTCGACCACCTCCCAGGTTTTTGGTGTAGCTTTTGCCCCTCTCACAAAGAGTTTTCATGTCTGATCTTGACGTTCAGATCCCAACTGCCTTTGATCCCTTTGCTGAGGCGAATGCTGGGGACGCTGGTGCAGCGGCAGGAACAAAAGACTACGTTCATGTACGCATCCAGCAGCGTAATGGCCGCAAGAGTCTGACCACTGTCCAGGGTCTGAAG…
PTA.753.C1	GAGCAATACAGAGCTGATGCACAAAAGATGGAAGAGTGGGCACGCTCCCAGAATGGTAAC[T/C]TGTTAGTTGAATTTTCGTCCAGAGATGGCGAAATAGAGTCCATTCTGAAAGATATATCAG	LG_2	80.645	JU962667	>PTA.753.C1	GATCAGCTTATGGAAGGATACCCTAGCAACGAGGATAGGGATGCCATCTTCAAGTCATATGTAACAGCATTAAATGAAGACCCTGAGCAATACAGAGCTGATGCACAAAAGATGGAAGAGTGGGCACGCTCCCAGAATGGTAACCTGTTAGTTGAATTTTCGTCCAGAGATGGCGAAATAGAGTCCATTCTGAAAGATATATCAGAAAGGGCCCAGGGTAAGGGAAACTTCAGCTACAGCCGGTTCTTTGCAGTTGGCTTGTTCCGTTTGCTTGAGCTCTCAAATGCAACGGAGCCAACAATACTAGACAAGCTTTGTGCTGCTCTAAACATCAACAAAAAAAGCGTGGATAGAGACCTCGACGTTTACCGCAACTTGCTCTCGAAACTTGTTCAAGCC…
PTA.1755.C1	TTCATCTCAAGGACATACTAGGTCTGCAACGACAGAGGTAGCAAACGTTCAGCTAATTGC[T/G]GAACAGCTAAATATGGGGTTAAATCAGCAGAGGGTTCCTGGTCATGAACATCCTGTTGAA	LG_2	80.835	JU962668	>PTA.1755.C1	GGATCAAGACGTACATTAAGTTAAGAAAGGCACTTCGTTCGCTGGATGGAGCACTTCCAGACGCTACATATGATGAAATCTGCACATATGATGATGAGTGTGCCATCTGCCGGGGACCAATGGCTCGAGCTAAAAAGTTGTCCTGCAACCATCTATTTCATCTACCTTGCTTGCGATCTTGGTTGGATCAAGGATTAATGGAGGGTTACTCTTGTCCAACTTGTCGAAGGCCACTCTTTCTTTCATCTCAAGGACATACTAGGTCTGCAACGACAGAGGTAGCAAACGTTCAGCTAATTGCGGAACAGCTAAATATGGGGTTAAATCAGCAGAGGGTTCCTGGTCATGAACATCCTGTTGAACAGCAGAATCCTTCAGATGCTGTTTGGAGAGGTGCTG…
PTA.663.C1	AGCACCACGCACGCGCGCGCCTTCCGCCTCTAGCGAGCGTACTGGTACGATGGCGCTAGT[C/G]TCCTCCTCCTCCGCTGCCACCGTCGCGGCGCTCCCCAGCAATGGGCTGGCCGGCGCACGG	LG_2	80.864	JU962669	>PTA.663.C1	GCACTCCCAGCACCACGCACGCGCGCGCCTTCCGCCTCTAGCGAGCGTACTGGTACGATGGCGCTAGTCTCCTCCTCCTCCGCTGCCACCGTCGCGGCGCTCCCCAGCAATGGGCTGGCCGGCGCACGGACCTCCTTCCTCGGCGCCGGCAAGGCCGCGTCGCGGTCGTCGTTCACCGTGCGCGCCGCGGCGCCCGAGAGGCCCATCTGGTTCCCAGGGAGCACCCCTCCCCCGTGGCTCGACGGCAGCCTTCCCGGAGACTTCGGCTTTGACCCATGGGGTCTTGGATCGGACCCCGAGAGCTTGCGGTGGAACGTGCAGGCGGAGCTGGTGCACTGCCGGTGGGCGATGCTGGGCGCGGCGGGCATCTTCATCCCGGAGCTCCTGACCAAGATCGGC…
PTA.114.C1	ACCCAGGCCCATTCCCAGTACATGTTCCCAGGGGTGGCGCATGTAGGGAAGCTTGCGGAG[A/G]GCGTTGGAGTACATCTGGGTGCCCAGCCCCAGCAGGGCACCGATGATGGTCGGCGTCGCC	LG_2	81.053	JU962670	>PTA.114.C1	AACGAGCAAACGTTATGTTCTCATAGTCATCATTTGGACTGAACAATTATGCATTGGAGAAGGTAACCAATCAGATTCAAGTACCATAAAAAATGGTCTCATACAAGTGAAGGATCACATACTTTGTGAAACATCAGTTTATTACAGTACCACACACCAACCACAGAACCCGTTTTCTTACAGAAACAACAGATGGATGATCCAGACCATGTTCTCCGACCAAAGCAAACTGCAAAAAGCCTGGTTACCGGTATGAATAGCTAATCATCGTCTTCATCAAAGTAGCGCTGCTCGTTGGCTTGTTTTGCACGCTCAAGCATCTTGTCAAGGTCCTGCTTGAGCTTCTCATCCCACTTCACCAGTTGGTTAACAAACACTACACCCAGGCCCATTCCCAGT…
PTA.1487.C1	TCTTGCAAAGGAACTTGTGAGATCAAGACGTGCTGTTAATCGTCTTTATGAAAACAAGGC[A/G]CAACTAAATTCTGTATCAATGCATCTTGGAGAGATTGTTGCAACTTCAAGAACAGTAGGC	LG_2	81.254	JU962671	>PTA.1487.C1	GGGGGCGCCGTTCCATTCACTAGCAGATTCGCAGGCTGCCTGGCGCAGACGGTTGCTTCCTTCTCGCTGTTTGCCTTTTCTTTCTCGGGGACCTGCGCCGCGTGACCCGCCTGCGAGCGAATAATCTGCGGCGGTTTGGATCCAGTCCTTTCGGCCGGCGCCGATGGAGAAGATGAAGGCGCTGCTGAAGCCGCGGGCGACGCCGCAGCAGCAGCTGCGCGAGTGGCAGCGCCGCCTCCGCAACGAGTGCCGGCCTCGACCGCCGGATCCGAGATGTCCAGAGAGAAGAGAAGAGCGTCGAGAAAGCTATTAGGGAGGCTGCTAAGCGCAACGACGTGGGATCCGCAAAGGCTCTTGCAAAGGAACTTGTGAGATCAAGACGTGCTGTTAATCGTCTTT…
PTA.2473.C1	GGACCTGATGACTGCTCTGCAGCTCGTCATGAAGAAGTCAAGTGCTCATGATGGTCTTGT[A/G]AAGGGGCTCCGTGAGGTTGCCAAGGCCATTGAGAAGCACGTGGCTCAGCTTTGTGTGCTA	LG_2	81.254	JU962672	>PTA.2473.C1	GGGGGAACGATTGCCCTCCTCGCGAAAACCCTACCGCCGCCGCTCACCGAGCTCCCAAGGCTCCGGATCCCTCTCCCCTCGCAGTTGCCCCGGTTGTTTGTAGCGCTTGAGATGGCGGATGAAGCCCCAGCACAAGTTGCGGCACCTGTTGTGGAGGCACCTACCCCTGTCCTTGGAGAGCCAATGGACCTGATGACTGCTCTGCAGCTCGTCATGAAGAAGTCAAGTGCTCATGATGGTCTTGTAAAGGGGCTCCGTGAGGTTGCCAAGGCCATTGAGAAGCACGTGGCTCAGCTTTGTGTGCTAGCTGAGGACTGTGACCAGCCTGATTACGTGAAGCTTGTGAAGGCACTTTGTGCTGAGCACAATGTTCACCTTGTTACAGTGCCAAGTGCTAAG…
PTA.3170.C1	TACAGGGGCATCTTTGGCGGCAACCCTCTCTCCTGCGAGACGTTGCGCAAGGGTGTCTTC[A/G]CCTCGGGTGCAGCCTTCACCTTTTTCACGGCCATCCTGAGCGAGTTCTACTACATCAGCT	LG_2	81.254	JU962673	>PTA.3170.C1	GTGCAGGTCTCCGCGCTCCTCCTCAACCTCATCGCCTTCGGCCTCGCCGTCGCCGCCGAGCAGCGCCGGAGCAAGGCCACGGTGACGCCGGATCTGGTCAAGGAGTACGACTACTGCGTCTACAACTCCGACATCGCCACAGGCTACGGCGTCGGCGCGCTCCTCCTCCTCACCGCCGCGCAGGTCGTCGTCATGCTAGCCAGCAAATGCTTCTGCTGCGGGCGCGGGCTCAAGCCGGGGGGATCACGAGCATGCGCCCTCATGCTATTCCTATTCTCATGGTTGACCTTCCTCATCGCAGCATCATGCTTGCTAGCAGGATCAGTCCGTAATGCGTACCACACCCGGTACAGGGGCATCTTTGGCGGCAACCCTCTCTCCTGCGAGACGTTGCGCAAG…
PTA.212.C4	CAAGCGCAGCGCCCGTGACTCGCACGTCCCGGTGCTGGCTCCCCTCCCCATCGGCTTCGC[T/C]GTGTTCATGGTCCACCTCGCCACCATCCCCATCACCGGCACCGGCATCAACCCGGCCAGG	LG_2	81.274	JU962674	>PTA.212.C4	GGGGGACCACCACACATCCAACAAGCTCACCTCCTTCTCCTTGCAACAAAGCCTGCTCGATCACTCTCTTGCAGCTAGAAGAAGCCATGGCCAAGGACGAGGTTGTGGAGAGCGGCGGCGACTTCGCTGCCAAGGACTACACGGACCCGCCCCCCGCGCCGCTCATCGACGCGGCTGAGCTCGCGTCGTGGTCGCTGTACCGCGCCGTCATCGCGGAGTTCATCGCGACGCTGCTGTTCCTGTACATCACGGTGGCCACGGTCATCGGGTACAAGCACCAGACGGACGTGTCCGTGAACGGCACCGACGCGCCCTGCGGCGGCGTGGGCATCCTGGGCATCGCGTGGGCCTTCGGCGGCATGATCTTCGTGCTCGTCTACTGCACCGCCGGCATCTCCG…
PTA.1387.C1	GAGGAGAAATCTCAGCGGCGGCGGCGCGGCGCTGCAGAGAGAGGTGACCAGGCGAGGAGA[A/G]GGAGATCCGAGCAGAGCCGAAGATGAGCGGGGTCAAGAAGGTGACGGACCTTGCGTCCAA	LG_2	81.287	JU962675	>PTA.1387.C1	GGGGAATCTGAGGTAGTACTAGATCGGAGGAGAAATCTCAGCGGCGGCGGCGCGGCGCTGCAGAGAGAGGTGACCAGGCGAGGAGAGGGAGATCCGAGCAGAGCCGAAGATGAGCGGGGTCAAGAAGGTGACGGACCTTGCGTCCAAGGCCGGCAAGGCGATCGACTGGGACGGCATGGCTAAGATGCTCGTCTCCGAGGAGGCCCGGAAGGAGTTCGCCAACCTCCGCCGCACCTTCGAGGACGTCAACCACCAGCTCCAGACCAAGTACTCCCAGGAGCCACAACCAATTGACTGGGAGTACTACAGAAAAGGAATCGGAGCAAAAGTGGTGGATATGTACAAGCAGGCTTACGATAGTATTGAGATCCCCAAGTTTGTTGACACTGTCACTCCTGA…
PTA.1174.C1	CCTGTCCAGCATGCCCTTCTTTCCTAAGTTGGTGGAGTACATCATTTCCGGCCCTGTTGT[T/C]GCCATGGTTTGGGAGGGGAAGGATGTTGTCTTGACTGGCCGCAGGATCATTGGGGCAACC	LG_2	81.362	JU962676	>PTA.1174.C1	AAACAGGGGAGCGCCACCGCGTCTCTTTCACAGACCCATCTCCTCTCCTTCCTCATCCCGCAGTCGATCGCCTCCTCCCTTCCCAGGACTCTCTCCCCAATTCGCGTCGCCATGGAGCAAACTTTCATCATGATCAAGCCCGACGGCGTCCAGAGAGGCCTGATCGGAGATATCATCAGCCGATTTGAGAAGAAAGGGTTCTACTTGAAGGCAATGAAGTTTATGAATGTGGAGAGATCATTTGCGCAGCAGCACTACGCTGACCTGTCCAGCATGCCCTTCTTTCCTAAGTTGGTGGAGTACATCATTTCCGGCCCTGTTGTCGCCATGGTTTGGGAGGGGAAGGATGTTGTCTTGACTGGCCGCAGGATCATTGGGGCAACCAGGCCTTGGGAGGCA…
PTA.2138.C1	TGGAATGGAGACCCTTTCATCAGCAAAGCAAGAAGATATGGTTGATGTTAACCTGAAGTC[T/C]GGCAACGCGAACTCATCCCAGTCACAGGCACAGGCTGGGGGATGCAGTTGTTAGCTCCAG	LG_2	81.362	JU962677	>PTA.2138.C1	ATTGTATTCGATGTTGCAAGCAGGCAGTCTTTCTTGAACACGTCGAAGTGGATAGAGGAAGTCCGGACAGAGAGAGGCAGTGATGTCATCATTGTGCTTGTTGGGAACAAAACTGACCTTGTTGACAAGAGGCAAGTTTCCATTGAGGAAGGGGAAGCCAAGGCAAAAGACCTGGGTGTGATGTTTATTGAAACAAGTGCTAAAGCTGGTTTTAACATTAAGGCTCTGTTCCGCAAGATTGCTGCTGCACTTCCTGGAATGGAGACCCTTTCATCAGCAAAGCAAGAAGATATGGTTGATGTTAACCTGAAGTCCGGCAACGCGAACTCATCCCAGTCACAGGCACAGGCTGGGGGATGCAGTTGTTAGCTCCAGTCCCTAACATTCGCAGCTCATGAT…
PTA.1961.C1	TGTTTGCTTCTGTTCCTCTTGGCTCAAGCCAGAGCAAAAACTTACTGATGAGCTGTCCCT[A/G]CGATTACTCTGAATTTCGAATGTATAACTATGATATATTTCAGTCTTTTCAAGGTCGATG	LG_2	81.555	JU962678	>PTA.1961.C1	GAGCGTCATTTTCTCGGTACGCTCCACCAAGGTCGTACAGCGGAACTTCGTCATGAAGGCGGCTTCCGACGAGGGTCCGGCGGAGACGCCAGAGATCGTCAAGGCTGCGCAGGACGCGTGGGCAAAAGTTGAGGACAAGTACGCCGTGGCCACCATCGGCGTCGCCGGGCTCGTCGCGTTATGGACGGCCGTAGGGGCGCTCAAGGCCATTGACAAGCTTCCTATCTTGCCTGGTGTGTTGGAGCTGGTTGGCATCGGGTACACAGGGTGGTTCACATACCGTAACCTCATCTTCCAGCCTGACAGGGAAGCGCTGATCAGCAACATCAAGAGCACCTACAATGAAATCACCGGGAGCAGCAGCTAATTCAGCAGCATTTACAAAATAACTTCGGTAAG…
PTA.2179.C1	TGGTGCGGACCTTGCCGTGTCGTCGCCCCAGTGTTCGCTGAGTACGCCAAGAGGTTCCCT[A/G]GTGCCATCTTCCTGAAGGTGGATGTTGACGAGCTGAAGGATGTCGCTGAAAAATACCAGG	LG_2	81.63	JU962679	>PTA.2179.C1	TCATCAAGCAAGCAAAGAAAGGAGGAATGGCGGCCGAGGAGGGATGCGTGATCGCGTGCCACACCAAGGAGGACTTCGACGCCAACTTCGCCAAGGGCAAGGACACCGGCAAGCTGGTGATCATTGACTTCACTGCTTCATGGTGCGGACCTTGCCGTGTCGTCGCCCCAGTGTTCGCTGAGTACGCCAAGAGGTTCCCTGGTGCCATCTTCCTGAAGGTGGATGTTGACGAGCTGAAGGATGTCGCTGAAAAATACCAGGTCGAGGCGATGCCCACCTTCCTTTTCATCAAGGATGGTGAGAAGGTTGACACCGTTGTTGGTGGCAGGAAGGACGAAATCCATAAGAAGCTCCTGGAACTCACTGCCGCCCCTGCGTCTGCGTCTGCCTAAGAAACTG…
rg6_015a_e07	ATGCAAATGTTACTATTGAGCATTACCTACAAATCGTAAAGACAGAGCTGGTTACACTGA[A/G]ATCCTCGAAGGAGTTGAAAGTGCTTGAAGAATATGAATACACAGCACACAGCAGCTTGGT	LG_2	81.921	JK818463	>rg6_015a_e07	TTAGTGAACTGAAAAGACTACTTCCCTATGTTGGCGGACACCATGATAGATTAGCTGGTCAGTCTTACATTGTTAAGCACGGTGATATCAATGCAAATGTTACTATTGAGCATTACCTACAAATCGTAAAGACAGAGCTGGTTACACTGAAATCCTCGAAGGAGTTGAAAGTGCTTGAAGAATATGAATACACAGCACACAGCAGCTTGGTGCACAGCTTCTATGTTCCTGTGGTGAAATTCCATTTTGAGCCTTCTCCCATGCAGGTCCTGGTGACTGAACTTCCCAAATCCTTCTCCCACTTCCTCACAAATGTCTGTGCTATTATTGGTGGAGTTTTCACGGTCGCTGGAATACTTGACTCCATCTTGCACAACACCCTACGGTTCGTGAAGAAGA…
PTA.26.C1	CAGAAAGCCTTTAATTGTGATGTCTCCAAAGAACCTCCTCCGTCACAAGGACTGCAAATC[C/G]AGTCTATCTGAATTCGATGATCTTGCGGGCCACCCTGGATTTGATAAGCAAGGGACACGC	LG_2	81.996	JU962680	>PTA.26.C1	GTTAGGTTAAGTGGCCAGGATGTTGAGAGGGGTACTTTCAGCCACCGGCATTCTGTCATCCATGACCAGGAAACTGGAGAGCAGTACTGTCCACTTGATAATCTTGTCATGAACCAAAACGAGGAACTATTTACTGTAAGCAACAGTTCCCTGTCAGAATTTGCTGTTTTGGGCTTTGAGTTGGGCTATTCAATGGAGAACCCGAACTCACTGGTTCTATGGGAAGCACAGTTTGGTGATTTTTCAAATGGAGCTCAAGTGATATTTGATCAATTCCTTAGTAGTGGGGAGGCAAAATGGCTCCGCCAGACTGGGCTTGTCGTTTGCCTTCCTCATGGTTATGACGGTCAGGGGCCTGAACATTCTAGTGCAAGAATGGAGCGCTTCCTTCAGATGAGT…
PTA.72.C2	TTATTAACCAGCTAATTAATAGTCATCGCCATCATCACCATCATCATCCGCGCCTTCAGC[A/G]CCAACTTCTTCGTAGTCCTTCTCAAGAGCAGCCAAATCCTCACGGGCTTCTGAGAACTCA	LG_2	82.37	JU962681	>PTA.72.C2	TTTTTTTGACACAATTTTTAGTACATTACAGAAAAGTAAACACGCATAACAGCAAATATGCAACTCAATGGAACCATACCAGTATACAGAACATAGAGCCAATCATTAACAAGCGAACTACTTATTAACCAGCTAATTAATAGTCATCGCCATCATCACCATCATCATCCGCGCCTTCAGCGCCAACTTCTTCGTAGTCCTTCTCAAGAGCAGCCAAATCCTCACGGGCTTCTGAGAACTCACCTTCTTCCATACCCTCACCGACATACCAGTGCACGAATGCACGCTTGGCGTACATCAAGTCGAACTTGTGGTCGATGCGCGCGAATACCTCAGCAACAGCAGTGTTGTTGCTGATCATGCACACGGCCCGCTGAACCTTTGCCAGGTCGCCTCCCG…
PTA.236.C1	CTTCAGGACCGGCGAGAACCCATGGTGGAAGTAAGCAACACGAGCTCCAGCAGAAGCAAT[A/G]TTCACTTCTGTGATCAGCCCGTATAGCCTTCTGAGAACGCTGCTATAAATGCACCTGTTT	LG_2	82.489	JU962682	>PTA.236.C1	GGGACACAGGCAGTGCTAGCTCGTTCGATCACCGTCTCCGCACTGCAGCAGCTGCCATGGCGTCCACCGCGCTCTCCACCGCCTCTAACCCCACCCAGCTCTGCCGGTCCAGAGCTTCGCCGTGCAAGCCCGTCAAGGGCCTGGGCATCGGCCGGGAGCGCGTCCCGAGGAACATCACATGCATGGCCGGTAGCATCTCCGCCGACCGCGTGCCGGACATGAGCAAGAGGGAGACGATGAACCTCCTCCTGCTCGGCGCCATCTCGCTCCCCACCTTCGGCATGCTCGTGCCCTACGGCTCCTTCCTCGTCCCAGCCGGCTCAGGAAGCAACGCCGGTGGTGTCGTGGCCAAGGACAAGCTCGGCAACGACATCCGCGTCGAGGACTGGCTCAAAACGC…
RGC11	CCCTTCTAGCTCTTGCTCCTCGCACCATAGC[C/A]TACAAACCATGGCCATGACGATCTCCTCGGATCTTCGAGCTCCTTGCTCTCTCCTCATGGCAACCCTGATGCTGATCATCTTCCAAGC	LG_2	82.489	JU962683	>RGC11	CCCTTCTAGCTCTTGCTCCTCGCACCATAGCCTACAAACCATGGCCATGACGATCTCCTCGGATCTTCGAGCTCCTTGCTCTCTCCTCATGGCAACCCTGATGCTGATCATCTTCCAAGCGCAAGGCATCACTAGGCACTACAATTTCAATGTATGTCTATCAGTATATGTATTCCACAATTCATCTAATAGTGTACATGTTTTGCATGCATTTCCGGCCGTGATTTTGATTTCTTACATGGTGCATCCACTGCAGGTTCAAATGGCGAACGTGACGAGGCTGTGCGCCACCAAGAGTATCGTGACGGTGAATGGGGAATACCCCGGGCCGGCGCTGGTGGCGAGGGAGGGCGACCGCGTCCTCGTCCGCGTCACTAACCACGTCGCTCACAACATGAC…
PTA.1343.C2	GCCCGTGACGCGCCGTGTGGTGGTTGTCGCCGCGGCCGTCGGCAAGAAGTCGTGGATCCC[C/G]GCCTTCAAGAGCGACGCCGAGTTCATCGACCCGTCCTGGCTCGATGGCTCGCTCCCCGGT	LG_2	83.948	JU962684	>PTA.1343.C2	GGCAATCGTTGCACGCACGCTCCAACAACAGCAGCCACTCTGCCCGCCAGCGGAAGGCACTCGACCAGCAATAATGGCGCTCGCCTCCACCTCCGCCACCGCCGTGCTCAAGAACCCATTCCTCGGCGCGAGGCGCGCGCTCGCCAATGCCGCCGTCGGGGCCGCTGCCAAGCCCGTGACGCGCCGTGTGGTGGTTGTCGCCGCGGCCGTCGGCAAGAAGTCGTGGATCCCCGCCTTCAAGAGCGACGCCGAGTTCATCGACCCGTCCTGGCTCGATGGCTCGCTCCCCGGTGACTTCGGCTTCGACCCTCTTGGCCTGGGCAAGGACCCGGCGTTCCTCAAGTGGTACAGG
PTA.2280.C1	TGGTCATGGTGAAATAGTTGACAGGAATACTCCGAAGCTGATTCATGCCTTAAGCCCGGA[T/C]GGTTCTGGCTGCAAGAAGTTGGAGTCTTCAACAGCTATTCCATTTTCAGCCAAAGTTTGG	LG_2	83.948	GW883534	>Ti_Con_104	GATGAGTCCTGACCGATACATTCAGAACACAGGTCCAGGTTGATTCTGCTAGCCACCTCTAAGAGGCGCATTATACACCGTTGCTGCTAAGACACATCATCATAACTCAAACGCCAGGAGGTCCCTCTTCCCGGAAGAGCGCTTCGGCAGAATGGAATGCACAAAAACTGGACACCACTACATGGGAACTGGTGAGCCAATGGACACGGCTTTTTTTATGGTGGCGCTAGGGTTATGTGAACCAACTAGGATGTCACGCGCATTCTCTTTACATCGTTCTCGGGTACACTTGCATCAGCGCCATTGCCACTTGCCGCGACTTCGCCCGGTTTTGCAACCTTCTCATCAGGAACGAGAGCATATCTTTCTGAGGGAGAGACCCAAATTTTGGCTGCAAAT…
PTA.3115.C1	GAGGATACCTACTTCCGCAAAGACATATTCAGCTCTGTCACCAGAACCCTAGAAGCAAAC[A/C]CAGCAGGTCAGGCTATATTGAGCTCACATGCTGCTGTCAACGACGCGTGCAACAGCCTCT	LG_2	84.766	JU962685	>PTA.3115.C1	GGGCACTTCGCAACCAGGGTCCCATGATTAACAAGGCACCATCTATCAACAGGCCATCACCAATCAACCCCAGGCTTCTTCCTCAGGGCACTGGAGCACTGATTGGCAAGAGTGCACTTTTGGGCACCGGTGGCCCACCATCTCGCCCAACTCCCATTCAATCACCAGCTCAAACTACAGCATCACCAAAACCATTAAGTGCAACTCCAGCTTCTGTACCTATTCCTGACAAAGCAGCCAGTTCTGCCAAGGTGATCCCTGCCAGTCTTCAGAAGAAGACAATATCTCTTCTCGAGGAGTATTTTGGTATTCGTATCTTAGATGAAGCACAACAATGTATTGAGGAGTTGCAGAGTCCTGATTACTACCCTGAGATTGTTAAAGAAGCTATCAATCTTG…
rg1_006b_a03	TGCTGATCTCGAAGAAATGGCTCAAGAATACAGAGTGCGCATGATAGAAACTATTGTTGA[A/G]TTGGATGATGAAGCTATGGAGGGCTATCTGGAAGGAAATGAACCAGACGAGGAAACTGTG	LG_2	84.766	JK818472	>rg1_006b_a03	GTGGCAAACTTGGGTGCAAATCCTTTGGTGATACAGTTGCCGATAGGCTCAGAGGACAATTTCCAAGGAGTTGTTGATCTAGTCAGAATGAAGGCTATTGTATGGACAGGAGAGGAACTTGGTGCACAATTTTCATACGAAGACATACCTGCTGATCTCGAAGAAATGGCTCAAGAATACAGAGTGCGCATGATAGAAACTATTGTTGAATTGGATGATGAAGCTATGGAGGGCTATCTGGAAGGAAATGAACCAGACGAGGAAACTGTGAAGAAATTAATCAGAAAAGGAACAATAGGTGCCAGCTTTGTCCCCATTTTATGTGGTTCAGCTTTCAAAAACAAGGGTGTTCAGCCATTGCTTGATGCTGTTGTTGATTACTTGCCATCGCCACTTGAC…
PTA.2404.C1	CCTTTGGTTTAACTTGTATGGAAGATGTGGCAACTCTAGCTGCTCTTCTGCATTCGAGCA[T/C]GTGTTTGTTGGTGAAATAAAGGGAGAGAGACAAGGAGAGACTGAGGTCTCAGGCTTCCAT	LG_2	85.3	JU962686	>PTA.2404.C1	ATATGGCATATGGAAACTTGTTCAGCTGGCTAGGCGATGATGTGTTTACCAAGCCCACGTACTCCCGCTTCTGTGCGCTTCTTGATAATTACAATCCACACCAAGGGTACAAAGAAGTTGTTACTCAGCAGGAAAAGCATGAAGAAGTAGCATTTATTGAAGAGATTGCCAGGACAGCGCCGATCAAGTACTTGCATCAGTATTTAGTGATGAAGGGAGTCGCATCTCAAGACTACGATGACTTCAAGACAATGTTGACATCCCTTTGGTTTAACTTGTATGGAAGATGTGGCAACTCTAGCTGCTCTTCTGCATTCGAGCATGTGTTTGTTGGTGAAATAAAGGGAGAGAGACAAGGAGAGACTGAGGTCTCAGGCTTCCATAACTGGATTCAGTTTT…
PTA.817.C1	ACCCAACGGTGTTCTTGCTGGTTACCCAGTTGTGGATTTACGAGCGGTGCTGGTTGATGG[A/C]TCCTACCATGATGTTGATTCAAGTGTCCTTGCATTCCAAATTGCAGCCCGGGGGGCCTTC	LG_2	85.656	JU962687	>PTA.817.C1	GTAGCCCTTGCTGGTCTGAAAGATACAATTACTGGTGAAACACTATGTGACCCAGATAACCTTGTAGTGCTTGAACGCATGGAATTCCCTGATCCTGTCATTAAGGTTGCTATTGAACCAAAGACCAAAGCTGATGCTGACAAAATGGCAAATGGATTAATAAAGCTTGCTCAGGAAGATCCATCATTCCACTTCTCTAGGGACGACGAAACCAACCAGACAGTTATTGAAGGGATGGGAGAATTACACCTTGACATCATTGTGGACAGATTAAAGAGAGAGTTCAAGGTTGAGGCAAATGTTGGAGCTCCACAAGTCAACTACCGTGAAAGTATTTCCAAAATTGCAGAGACTCATTATGTCCACAAAAAGCAGTCTGGTGGATCAGGGCAGTTTGCA…
PTA.655.C1	GATGCTTTGGGGCATAAACAAAAAAAAAAGTTCCCTGGTCACAAATAGGGCAAGAGTGAA[T/G]TGTTCATCCGTGGTTGCTTGCTTCCCTTTTCTTTCACCCATCCAAGTGTGTAGTGTGCTT	LG_2	86.136	JU962688	>PTA.655.C1	GACACACACAGTCCCACGACGCGAACAGCTGCCACAACAGCAACAGCTAAGCGGCAGCCTCGCCCACCAGACGTACAGAGCCACCGATTGCCATGGCTGCGGAGGAGGCCAAGAAGGTGGAGGTGGAGGCCGCGCCGGAGCCCGAGGTGGCGCCGCCGGCCGTCCCCGCCGCCGAGCCGGAGGCCCCCGCCAAGGACGTCACCGAGGAGAAGGCCGTCGTCCCGGTCGAGGAGGACAAGGCGGCCGTCGATGACTCCAAGGCGCTCGTCCCAGTCGAGAAGGTTGCAGATGAACCAGCTGCTGAGAAACCCGCCGACGAGAAGCCCGCACACGGGGGCTCAAATGACAGAGATATCGCTCTCACAAGGGTGGAAACAGAGAAGAGGAACTCTCTGATTA…
PTA.1473.C1	AGATTTGATCCAAATAGCAGCACAACAGGCACTCAAGAAAACATTTCTTGATGAGGCCAT[T/C]GCCAAGGCCGGTGGGAACATAGATAAGGGAAGAACCCTATACTCAGCATACGGGTCAAGT	LG_2	86.333	JU962689	>PTA.1473.C1	GGCGCACAACACAGGCACCAGCCAGCCAGCCCAGCCGACTGAGAACGCTCAACTCGAACGGAGGAAATGGCGGGTGCGACCTTCCTCTCAGCTCCGGCGCTGCTCGGCCTACCGTCGTCCTCTTCGTCCCCGGCACGAGGCAGGCATGCGCAGATTCAAGTGTGCTGCCGGATCACACCTGAGGGTTCTGAGGCCGGACAGCCTCTGCGATTCCACAGAAGGGATCTCATCGGAGGCTGCTTCGGCGCCGCCGTTGGATTGGAAATTATCGAGGGTTCGACAAGGTTCACAGGAGAGGCTGCTGCAGCCGATCTGATCGAACGCAGACAGCGCTCTGAGTTCCAATCAAGCATCAAAGGCACCCTCACAGCAGCCATAGAGGCAAAGCCAGAGCTCGTC…
PTA.1287.C1	TTTCCTCAAGCAGCCCAAGGTTTTCCTCAGCACAAAGAAGGCTGACAAGGCTAAGAGGCC[T/C]GGCAAGGCTGGCAACCGTTTCTGGAAGAGTGTTGGCCTTGGCTTCAAGACCCCAAGGGAA	LG_2	88.757	JU962690	>PTA.1287.C1	GGGGGCCGCCATCTGCAAGAAGCCTCAGCTCTCTCTGCTCCCGCACCTCACCGCGCGCCGCCGCCACCTCGAAGCTCGACTCTCGCAGAGCAGCCATGGCGGAGCAGACCGAGAAGTCTTTCCTCAAGCAGCCCAAGGTTTTCCTCAGCACAAAGAAGGCTGACAAGGCTAAGAGGCCCGGCAAGGCTGGCAACCGTTTCTGGAAGAGTGTTGGCCTTGGCTTCAAGACCCCAAGGGAAGCCATCGAGGGCACCTACATCGACAAAAAGTGCCCATTCACTGGTACTGTTGCCATCAGGGGCAGAATCATAGCTGGAACATGCCACAGCGCCAAGATGAACAGGACCATCATTGTCCGCAGGAACTACCTCCACTTCGTGAAGAAGTACCAGAGGTATG…
PTA.449.C1	CAGTTACTCCCCGTCCACGACACTTTTCGAGGTGTCACGCGAGGAGGAATTTGCACCAGT[T/G]AAGAATGCAAACGGCGCAGCTTATGACACCCCTGATACCGCCAAACTGATGCTGCTCCGG	LG_2	90.206	JU962691	>PTA.449.C1	GCTGCAAAGGTTGTTAGGAAGGCTTATCCACAAGAGAATGTTGGAGTGTTTGTTCAACGAGGTCGTGGTGGACCTCTCTCCGTGGTCGAGTATAGTGAAATGGATGCAGCTATGGCTACTGAAATCAATCAATCAACAGGACGCCTTCGTTATTGTTGGAGCAATGTATGCTTGCATATGTTCGCTTTGGACTTTTTGAATCAAGTGGCAAACAGCCTTGAAAGGGACAGTGTGTATCATCTTGCAGAGAAGAAGATACCTTCCATTCATGGGTGTACAATGGGCCTGAAGCTTGAACAATACATATTCGATGCATTCAGTTACTCCCCGTCCACGACACTTTTCGAGGTGTCACGCGAGGAGGAATTTGCACCAGTGAAGAATGCAAACGGCGCAGCT…
PTA.1036.C1	GCCAAATGTTGAGATGCAATACAGACTGAATTGGGCCAGTGCTGGTGAAAAGCGTGATGA[T/C]AGCCCTGATTATACAATTTTTGTCGGGGATCTTGCTGCAGATGTTACAGACTACATGCTA	LG_2	90.667	JU962692	>PTA.1036.C1	GACAGTAAAATCATTTGAATCCAATAGGTCCAAAGCCTCCGTGTACAAATCGCAACCCTGAAATTTCCATATCCTCTCCCCCGTGCGTCTCTCTCTCTCTCTCTAGGGTTACGTTCTCTCGCCATGATGCAGCAGCCCCCGCCGTCGCAGCCGCACCCCGGCATGCCTCCGCAAGGCGCGACCGGGCAGCCGCCGCACTGGGGCGCGATCCCGCCGCCGATGCCGCAGTACGGGCAGCCCCCGCCGCAGCAGCCGCATGCGATGTGGGGCCAGCCGCCTCCACAGGCGGCGCCCTACGCGCAGGTGCCTGCTCCGCAGCAGTACTACGCTGCGCCGCAGGCTCCGGCCGCCCCCGCGGCGGCGGACGAGGTGAGGACGCTCTGGATCGGGGATCTCCAG…
PTA.109.C1	TAAAAAGGCTGACATCGGTATTGCTGTTGATGATGCTACTGATGCTGCAAGGAGTGCATC[T/C]GACATTGTGCTTACCGAGCCAGGTCTAAGTGTCATTATCAGTGCTGTCCTCACCAGCAGA	LG_2	97.303	JU962693	>PTA.109.C1	GTCACTTCCTGTCGATGAGCTAATTGAGAAGGCTGATGGTTTTGCCGGAGTTTTCCCTGAGCACAAGTATGAGATTGTCAAGAGGCTGCAGGAGAAGAAGCACATTGTTGGTATGACTGGAGATGGTGTCAATGACGCTCCTGCGCTTAAAAAGGCTGACATCGGTATTGCTGTTGATGATGCTACTGATGCTGCAAGGAGTGCATCCGACATTGTGCTTACCGAGCCAGGTCTAAGTGTCATTATCAGTGCTGTCCTCACCAGCAGATGCATTTTCCAGAGGATGAAGAACTACACCATTTATGCTGTTTCCATCACCATCCGTATTGTGCTTGGCTTTATGCTTATTGCTTTGATCTGGAAATTCGACTTCGCTCCCTTCATGGTCCTTATCATTGC…
PTA.2758.C2	GAACTGAGCAAAGTTTAGGCCCCAACGTAACTGTCAAACTGTTTTGTGAAGCCTTCTCGT[C/G]TTTTGATGGATGCCACTGCACCGGGATGCCACTCCCTGCCTTCTAGCTAAACCGAAGGAT	LG_2	99.066	JU962694	>PTA.2758.C2	GGTGAACTTGAAGAGCATTGCACAGATAAATACTCCAGATGCGTCTCCTCTTCTTATCCAGCCATTTGACAAATCTTGCCTCAAGCTCATTGAGAAAGCTATAGTTGCTGCAAATATTGGGGTAACACCAAGCAATGATGGAGAAGTGATACGAGTCACTGTCCCACCATTGACATCTGACCGCAGAAAGGAAATGGCAAAAACCGTAGCTAAACTATCTGAAGAAGGCAAGGTTGCAATAAGAAACATAAGAAGAGATGCGATCAAAGCTTACGATAAACTAGAGAAGGAAAAGAAACTTTCTGAAGATAACAAGAAGGATTTATCAGCTGATCTACAAAAAATTACAGACGAGTACATGAAAAAGGTTGAAGCCCTCCAAAAGGCGAAGGAACAGGA…
PTA.3100.C1	GATGCTAAGTTTCATAGTGTAAAACATTCCAAGGTTTTGAACTGCATGGCCTGTTGGTGG[A/T]TACAGGAAAGATGCTTATTTGGATGCATGGTTTACCTGTCTATTGGATGGTTATTTAAAT	LG_2	103.659	JU962695	>PTA.3100.C1	GTGAGAAAAGGAGGCCTTCCGGATGCTGTTGTTTGGAACCCTTGGGACAAAAAGGCTAAGGCAATGTCAGATTTTGGGGATGACGAATATAAACGCATGGTATGTGTGGAGGCAGCTGCTATAGAGAGGCCAATTACTCTGAAGCCTGGTGAAGAGTGGACTGGAAAATTGGAATTATCTGCAGTCCCGTCTAGTTATTACAGTGGTCAATTGGACCCGGATCGTGTTATTCAGGATTCAGTCGTCCCGGAGGATTCCATCAGCTAGCCCTTAGTGAATCTTGTGCAGGTAGACTATTAATATCGTATGCACAAGGGAAATGGCATCAAGGAGTGTCAAAACATTCCTTCCATTCTATTCAATCTTTGTTGTTTTCGGCATGCGCATCAGAACAAAGCG…
PTA.2544.C1	CAAGGACTCGGCGTCCTTCGAGAACCAGCTCTCGCAGGAGGCCAGCGACCCCGAGAAGGC[A/G]CGCAAGGTCTGGGAGCTCAGCGAGAAGCTCGTCGGACTCGCCTGATCGATTCACACGCAT	LG_2	137.586	JU962696	>PTA.2544.C1	CAAGGGGTTCGTGTCCGAGGCCGAGTCCGGCAAGAGGCTCGCGCAGGTGGTCGGGGAGCCCAGCCTGACCAAGTCCGGCGTCTACTGGAGCTGGAACAAGGACTCGGCGTCCTTCGAGAACCAGCTCTCGCAGGAGGCCAGCGACCCCGAGAAGGCACGCAAGGTCTGGGAGCTCAGCGAGAAGCTCGTCGGACTCGCCTGATCGATTCACACGCATGGATCTACGCCTACGCGTGTGCCCAATTTGTTGCATAATTACCATTATTCCCACTTCTTGTTTAGGAACTCAATTGCGCGAGAGGTCTTGCGAGCGCCCGCGGGAGTACATAGATCTCGTGTGAAAAATGTGTACAATTTTCGGCGAACCATGGAATAAAACTGCAGGCCTAATTGAGGTTT…
PTA.1161.C1	AGTTGAGAAGATATTCCTTGCACAGAAAATGATGATTTACAAGTGCAACCTCGCTGGCAA[A/G]CCTGTTGTTACAGCTACGCAGATGCTTGAATCAATGATCAAGTCTCCTAGGCCAACTCGT	LG_2	140.319	JU962697	>PTA.1161.C1	GTGAGAACACCGCGATGCTTGGAGAGAGGAAGAATTGCAACTTGCCAGGAATTGTTGTGGACCTCCCCACGCTGACGGAGAAGGATAAGGAAGATATTTTGGGATGGGGCGTGCCAAATGACATCGACATGATTGCTCTGTCTTTTGTCCGCAAAGGGTCAGATTTGGTGACCGTCAGAAAGCTCCTTGGACAGCATGCAAAGCGCATCAAGTTAATGTCAAAGGTTGAGAACCAAGAGGGCATTGTAAACTTTGATGAAATTTTGAGGGAAACCGATGCCTTTATGGTTGCCCGAGGTGATCTTGGAATGGAGATTCCAGTTGAGAAGATATTCCTTGCACAGAAAATGATGATTTACAAGTGCAACCTCGCTGGCAAGCCTGTTGTTACAGCTACGC…
rg3_001_b07	GAGGTTTGAGGTGTCTCCAGGGAAGATCATGCATCATGGGTGTGTCGTGTGTATGGTGTC[A/T]TCTGTTATTTTAAGTACTGTATGTACTCTTTACTCTATTAAGAGAAGATCCGGTCTGTGG	LG_2	151.464	JK818447	>rg3_001_b07	TCCCTGCAGTGGTCTGACGAATTCCAACTACACTGAACTGGGTCAGCTCTACGAGAAATACAGGGAGAAAGGATTGGAGATATTGGCGTTCCCCTGCAATCAATTTGCCGGACAGGAACCAGATAGCGATGAGCAGATTGTGGAGTTTGCCTGCAATCGTTTCAATGCAGAGTATCCAATTTTTCGCAAGGTTGATGTTAATGGCAACAATGCCGCTCCACTGTACAAGTTCCTGAAGTCAGAGAGAGGCGGTCTATTTGGAGAACGTATCAAATGGAACTTCACCAAGTTTCTAGTTGACAAAGAGGGGCACGTTGTGACTCGCTATGCGCCAACCTGTTCCCCGTCCAACATTGAGAATGACATCAAGAAGCTGTTGGAGGTTTGAGGTGTCTCCAG…
PTA.714.C1	TGGCTTCCCAGCTCAAGTCAGGCAGGGGAGGAAAACGATAGTAGCAGCTGCTCCACCACA[A/T]AATTACTACAGGCGTACACAGTAATAATAGACACAGCAAAGGAAAAAAGAGTCTCTTCAT	LG_3	0	JU962698	>PTA.714.C1	GAGGAAACGAGCTAAATAGGATTGCTGATATACATGTTCAGTAGTATTCATTATCACGATTTATTGGCTTCCCAGCTCAAGTCAGGCAGGGGAGGAAAACGATAGTAGCAGCTGCTCCACCACAAAATTACTACAGGCGTACACAGTAATAATAGACACAGCAAAGGAAAAAAGAGTCTCTTCATCTCCACTTGAAATTGTCCTTTTCCGCAACCAAGGGGCGCAGGCGAAGAGTATGTTCTTAGGCGGACTTCACGGAGGCGGCGTTGATGATGTCGATGAACTCGGGCTTCAAGGAAGCTCCTCCGACAAGGAATCCGTCAACGTCGGGCTGCGCGGCCAACTCGTTGGCGCTTGCGCCGGTCACAGAACCTCCATAGATGATCCGTGTGGTTTCAG…
PTA.2970.C1	TACGAGATCTGTAATCTTCATAGAAATGTTGAGACCATCTTAAGGCAAGCATATGTACAC[A/G]CTCATCTTTGACTATCAGGTCCAGTGGCTGAATCTGAAATAGGTCTTCCAGTTCTCGTAC	LG_3	0.321	JU962699	>PTA.2970.C1	CCCTAACCACCACACTCGCAGGCACATTGGTTGTTTGAACATCAGTCTCCCTGTCTGCATCCAACAGGTACGTGCCTTCTCCAGCAATGCACTCAATCAGATGTATAAAAGCTGATAGTTGTCTGCCGAAGAACTTCTGAAGTCCGGTCAAGGCTATGAGATGCCACCAGATATGTGAGGGCTGCATATCTTTCTTGGCTCAGGTATAAGGGCTTTCCTCTGTGCATTTCATGATCCTCCTCGCCGAAGGCGACGAGGTACAGAGATGGCCAAAATGCAAGACGAGCCGATCGTTGCAACAGGATCGTTGTTTTCCTCACCAGAAGAAATATACCAACACCAGCACCGCACTGGGATGCATGATTTAGGCATTTACCCGTCCTGCAGCATGGTTTCCAA…
PTA.1575.C1	CCCCTTAGCTGATACACCTGTGGTGACATTTTGGGAGGGGGAGATAGTTGATGCTAAAAA[T/C]TATACATTTTTCACTGGCAAGTGGGAAGCATCAGCAGAGGATGATGTAAGGCACTGGTCC	LG_3	7.81	JU962700	>PTA.1575.C1	GGGCACAACCCGGGACTCTTCTTCTCCAAACATCATCCAGCCTCGTCGCCGGCGACCTCACCCGCCGTCGCGGCCGTTTCCGCCGCCGAAGATGCCGGTGAGGGTGGTCGACACCGCCACCCCTTCGTCGCAGCCTTCGTCAGGTCAAGATACAAATGCTGTGCAGCCTTCTGCTCCTAGCTGTTCACTCTTAACTGCTGGAAGATGTTTCGCAGGAACTCAGAATGTTTCAAGTCTGCAGAAAGATGAAGCATGGAAAGTCAATGTGCGTATCCATGGCTGTGATCTCGAACAGGGGTATTTATGTGGAACGATGGAAGCTCTTAATGTCCCCTTAGCTGATACACCTGTGGTGACATTTTGGGAGGGGGAGATAGTTGATGCTAAAAACTATACATT…
PTA.334.C1	AACGGAGGCTGCAAGTGCAACCCGTGCACCTGCAACCCGTGCACCTGCAAGTGATCCATA[T/G]GATTTCAGTTAAGCACGATGGATGGATCATCGATGAGTGGACCGGTACTAGTATGAGTCG	LG_3	22.04	JU962701	>PTA.334.C1	GGCAGATCACGCGAGTTCTTCAGTCTTCACCAGAGAGAAGAGAAGCAGATCCAGGTGCTGTGTTGAGATCTTCATCATGTCGTGCTGTGGTGGCAACTGCGGGTGCGGATCCGGCTGCAAGTGCGGCAACGGCTGCGGAGGGTGCAAGATGTACCCTGAGATGGACGAGGGGGTGACCACCAGCCAGACTCTCATCATGGGAGTTGCGCCCTCTTCCAAGGCATCGTTCGAGGACGCGGCCGCCGCCACCGGAGCAGAGAACGGAGGCTGCAAGTGCAACCCGTGCACCTGCAACCCGTGCACCTGCAAGTGATCCATAGGATTTCAGTTAAGCACGATGGATGGATCATCGATGAGTGGACCGGTACTAGTATGAGTCGCGCGTGGTTTGTGTCTTGT…
PTA.747.C1	AGAGAGTAAAACTGTCAGAAATTAATGCTTCTCTTGAAGACAAGTTGACATCCGCAGAGG[T/C]GCAGCTTAAGCAACTTCAAGCTGAAAAGGGAGAAGCATCTGCTGAGACTGAGAAGCTGAT	LG_3	25.71	JU962702	>PTA.747.C1	GGCACTTGAGGAAAAGAATTTGCGTTGCCAATGTGAAAACCTTGAGAAGAAGTTGCTGGCTTCACAATCAGAAATCAATAGCCTTCAGAAGGATCTTGAAGAAAAGGTCCGTTCTTTCGAGAGTATCAAAGAAATCAGCAGTGGAAGGGAGGACTTTGAAGCTGCAGCTCTGGAAAACAAGAACACAATTAGTGAATTGGAAGGAGAAATGGCTTCAGCAGCTAAGCATTATGAGGCCCAACTTTCATCTCGTGATCTTGAAATTGAGAAGTGCAAGCAGGAGCTTGAGCAAGTATCTGAGAGGTATTCCCATGATAAGTCTACTCTTGAGACTGAAATCAGAAAGCTCGAAGAAGTGGTCCAGAACAATGAGCGAGACTTAGCGAATGTGTCGCAAGA…
PTA.676.C1	ATCTCATCACTCTGGAAGTGTAAGGCGGTCAAACAGAACCAAGAAGCTCTGCTCAGGCAC[A/G]CTGTACAGGAAACCGAGCTCTGCGCCACCGAGATGTGGGATCGCACTCTTCCCATTGAGC	LG_3	26.884	JU962703	>PTA.676.C1	TTTCTCTATAAACTCAAGAATGTCTAACCGATTGGTTCCTGTCAGGTAGGACGAGGATCCAACTGTCCCAGGGAGCGCTTATGATGACTGAGAAAGCCGCATGTACCCTATTTGATCACCCGAAAGCGGACGAGCCTCTCTGACTTGTATTCATGCAATCTGCATGTGAGAATCAGTTCATTTCGACACAATCTCATCACTCTGGAAGTGTAAGGCGGTCAAACAGAACCAAGAAGCTCTGCTCAGGCACACTGTACAGGAAACCGAGCTCTGCGCCACCGAGATGTGGGATCGCACTCTTCCCATTGAGCACCAATAGCTCACCGTCCACCCATCGCGGGTTTTTGAATCCAGGTTGTGCTATTCTCCCCTGGCCTTTATAACTGGCAGTCACACCAA…
vr_001a_a09	TGGATCCAAAGTCATAATATTTTGCTCCACAAAAAGGATGTGTGATACTCTGTCAAGAAA[T/C]CTATCACGGCAGTACCGTGCATCTGCCATACATGGTGATAAATCACAGGCTGAGAGGGAT	LG_3	28.162	JK818467	>vr_001a_a09	GAAGATTGAATGACATTCTAGAAATGGGAAAAGTGAGCCTTCGTCAAGTAGCATATCTTGTTCTTGATGAAGCTGACCGTATGCTTGATATGGGATTTGAGCCACAGATAAGGAAAATTGTGAAACAAGTACAACCTAAGAGGCAAACTCTTATGTTCACTGCCACTTGGCCAAAAGAGGTGAGAAGAATAGCGTCAGATTTGCTGACTAACCCTATCCAGGTTAACATTGGGAACACTGATGAGCTGGTTGCAAATAAGTCAATCACTCAGCATGTGGAAGTTACCACAAGTATGGAGAAACAGAGACGCCTTGAGCAGATCTTGAGATCACAGGAGCCTGGATCCAAAGTCATAATATTTTGCTCCACAAAAAGGATGTGTGATACTCTGTCAAGAA…
PTA.850.C2	GCTTAAGCTGTGCGACTTTGGGAGTGCAAAAGTTCTGGTCAAGGGAGAACCAAACATATC[A/G]TACATTTGTTCCCGATACTATAGGGCTCCAGAGCTCATATTTGGTGCTACTGAGTACACT	LG_3	29.271	JU962704	>PTA.850.C2	GGCCGGGGCCGGGGAAGAAGAGCGAGAGGGAGGAGGGCAGGCCATATCATACATACGGGGCGGCGAATCTAGTAGCGGAGAACCATCCGAGGGATCTCTCTGTCGACGACGAGGAGGAGGAGATACAAACCCAAAGATCCGCTGCTTCTGCAATTTGATGCGCGGCTGACTCTGCATCTGCTAGCTTCCGCAAGAGATGGCTTCGGTAGGCGTTGCTCCGTCAGGGAACAAGAGCAGCAGCGGCACCAGCATGGGTGCTGAGAAGCTACCGGATCAGATGAACGAGCTCAAGATAAGAGATGATAAGGAAGTGGAAGCCACTATTATTAACGGCAAGGGAACAGAGACCGGTCACATAATTGTCACAACTACCGGTGGCAAAAATGGCCAACCCAAACA…
PTA.1219.C2	GCCATCAGGAATCCCGTGAAGTTAGAATTTGAAGACTTTTACTTTGATGATTGTACCGTC[T/G]AAGCTATTGTTGCTATAGCATTCAGTATGGATCTGATATGTTTTGTTGCATGATGTTGAA	LG_3	29.385	JU962705	>PTA.1219.C2	GGGTCCCTTCTCCATCTCCACTTCCTCGGCGGCGGCGCGGCGGCGACAAGACAAGGCGAAATGACCAAGGGTACGGGCAGCTTCGGCAAGCGCCGGAACAAGACGCACACGCTGTGCATCCGCTGCGGCCGGCGCAGCTTCCACCTGCAGAAGAGCACCTGCTCCTCCTGCGGCTACCCCGCCGCTCGCATCCGCAAGTACAACTGGAGTGTGAAGGCTATCAGGCGCAAGACCGCGGGAACTGGAAGGATGAGGTACATGCGCCACGCGCCTCGCAGGTTCAAGAGCAACTTCAGAGAAGGTACCGAAGCTGCCCCCAGGAAGACAGCTGCCTCCAACTAGGTCTGATTTTGCCATCAGGAATCCCGTGAAGTTAGAATTTGAAGACTTTTACTTTGA…
PTA.2225.C1	CACTGGCAGTGAAGGTCCTCCAGCAATACGGTGTCTCTATCAGTGCTAGAGATATTCTGA[C/G]TAATATGAAGCTCAAGGAGAGTGTCAAAGCTCACACTAACTGGCCTACATTTCCCCAAAT	LG_3	29.507	JU962706	>PTA.2225.C1	GGACTCTATCTCAAGGGAACTCTTCCTTTTCCTCCCGCGAGTCAGGACTCGGCCCAACCCAACCCGACGCCGCAAGCGGTGAAGCAAGCCCTACTCTACAGCCGCCGCCGCCGCCGCCGCCGCCTCGCCGCGACACCGCGTCCCCGCCGTCTCGACCCCGTCCGCAATCTTGAGGGTAAACATGGCGAGGTTGATGTCGACTTCCCTCGTCAGGGGGCTCGTGCGATCGTGCCGCGCGTCCAGCACCGCGACTGTGTCACGACCAACTTTCCAACAGCTCATGCCCTACTCATCAGCACCCAGTGGTGATTCTAACGTGAATGAAGGCACAAGTACAACACGAGTAGCTGCTGATCCTGATACGCATCAAGATTTCCAGCCTACAAGCAAAGGTTCTGG…
rg1_013d_h02	TTATTCGGGCACACTTGCTGTCGTTGGCACTGTCCTGTATGTGCTGTCTTTTGCTCTTGG[A/C]GCTGGCCCTGTTCCAGCACTTCTCCTTCCCGAAATATTTGCATCCAGAATTAGGGCCAAG	LG_3	29.507	JK818473	>rg1_013d_h02	GTACATCAGTGTTCCGCAGTGCCGGCATTACATCTGATGTTGCAGCGAGTGCTCTTGTCAGTGCCGCCAATGTTTTTGGCACCATGATTGCATCTTCACTGATGGACAAGCAAGGAAGGAAGAGCCTTCTGATAACAAGCTTTTCCGGAATGGCTGCATCAATGTTACTCCTGTCACTGTCGTTCACCTGGAAGGCTTTGGCACCTTATTCGGGCACACTTGCTGTCGTTGGCACTGTCCTGTATGTGCTGTCTTTTGCTCTTGGCGCTGGCCCTGTTCCAGCACTTCTCCTTCCCGAAATATTTGCATCCAGAATTAGGGCCAAGGCTGTTGCATTATCACTGGGCATGCACTGGATATGCAACTTCTTTATCGGCCTGTACTTCTTGAGCGTCGTTA…
PTA.573.C2	AATATATGATGTAGCTGCTATACTTACATCCATCCAGTCGCTGCTGTGTGATCCAAACCC[A/G]AATTCACCTGCAAACTCAGAAGCTGCCCGCATGTTCAGCGAGAACAAGCGAGAGTATAAC	LG_3	29.563	JU962707	>PTA.573.C2	GGCCCGCAGCCTGACCTAACGCCGTCCATCCCGTCGTCTCCATGCTGCTCTAGGCGGAGAAGGAGCCCACGCCCCCGCCGGCGGCCGCATCTCAGGGAGACTCGGAGGAGGAGGATGACGACCCCGTCGAGGAAGAGGCTGATGAGGGACTTCAAGCGGCTGATGCAGGACCCTCCCGCGGGCATAAGCGGCGCGCCGCAGGACAACAACATCATGCTGTGGAATGCTGTGATATTTGGCCCTGATGATAGTCCGTGGGACGGAGGTACGTTTAAGCTGACTCTCCAGTTCAATGAAGAATATCCTAATAAGCCACCAACAGTTCGGTTTATTTCTCGGATGTTTCATCCTAACATTTATGCTGATGGAAGCATATGCTTAGATATCCTACAGAATCAG…
PTA.429.C2	AACAGCTACGGCATCGTCATGGTTGACACCGAGAAGAGCCACTTCGAGGTTCAGGAGGTC[A/G]CGGAGAACGACGGCAAGTGCAAGTGCGGCACCAGCTGCAGCTGCACCAACTGCACCTGCG	LG_3	31.272	JU962708	>PTA.429.C2	GGGAAGCAAGAGCATAACCAAGAAACCACAGATCCATTTGCGTAGTACTCTCTCCACTCACAAGTCAATCCACCATGTCGAACACCTGCGGCAACTGCGACTGCTCTAACAAGAACGACTGCCCCAAGAAGGGAAACAGCTACGGCATCGTCATGGTTGACACCGAGAAGAGCCACTTCGAGGTTCAGGAGGTCGCGGAGAACGACGGCAAGTGCAAGTGCGGCACCAGCTGCAGCTGCACCAACTGCACCTGCGGCCACTGAAGAAGCCCTGCTGATGGGCCTCTCGCGCCACGGCCGTCTACACGTACTAGTACCCAACTTACGCACTCCAGTGGTGCGTAGTTGTGTCAATAAAAGTTTCTACCAGTGTGTGTCTGTCTGCTACTATGTGGTTGTG…
PTA.1613.C1	CTGAACACAAGGAGAAGGCTACTGCTGAAGCCATTGCGCATAACACCCTTACAATGCTGA[A/G]GAGGAGAGTACCACCTGCTGTCCCTGGAATCATGTTCCTTTCTGGCGGACAGTCCGAACT	LG_3	31.37	JU962709	>PTA.1613.C1	GACCACCTCCTATTTCTCGCCGTCGCGTCCTGAAACTCCAAGCCCTTCCCACACAGCCCGATCGCATCGCATCGCCCGAGCGTCAGGATCAATGGCGATGTTGACGGCGAAGCTGAGCTGCTCCCCGGCCGCCACCGCCAGCCTCGGCCGCCGATCCGGGCCCGCCCGCCGCGCCGCGGTCGTCCGCGCATCCGCCGGCTCCTACGCCGACGAGCTCGTCTCCACCGCGAAAACTGTTGCTTCCCCAGGGCGTGGGATCCTAGCGATTGATGAGTCGAATGCAACATGCGGAAAGAGATTAGCATCCATTGGTTTGGATAACACGGAAGTTAACCGCCAGGCCTACAGGCAGCTTTTACTGACCACTGCTGGTCTAGGCGAATACATTTCTGGCGCTAT…
P5G08	TAAGGGTGGCTACTTCCTATTGTTATGCTCCATCAACCACAAAAAACATGAGGCACCGA[A/G]AAATGTTTTCACCTTAATCTCTGGGGGAGAGGCTTCAATAACCTCCACAACCTTGGGCTC	LG_3	31.405	JU962710	>P5G08	ATTGGCAGCAAGTTTAGTCCTTATATATTTTTACTACAAGTTACTTCAAAATTTTAGGCAGAAATCTTAGCCACAAAGATGGACGATTTGGTTTTGTTAATTATATATGCTTACCAATCTTGGCCAACTCGTCAAGGAACTTGGTAACTGCAACCGAGTTCTTCTTGATCTTGGCTGGTTTCTTATCCTTTATCACCCCCTACAATAAGATATCAGGTAAACTGGGTTATAATTAGCACTAAGGGTGGCTACTTCCTATTGTTATGCTCCATCAACCACAAAAAACATGAGGCACCGAGAAATGTTTTCACCTTAATCTCTGGGGGAGAGGCTTCAATAACCTCCACAACCTTGGGCTCTAGCTCTGTCTTCTTGTCTTCAATCTCCTTGCTGATATCC…
PTA.1037.C1	ATGCACCTATGGCTTACATCGAGCTCGTCTAGGGAATCATCCATTAGTTCCAGTCCATCC[A/G]TTGATGCGGTTCAGGCCACGTGTCTGCAAATAGCCTTTTGATTATCTGTTTTCCTTATGT	LG_3	31.631	JU962711	>PTA.1037.C1	GCAGATCAGCGGAAGGCACTTCTGCGTGGGCTGACCACACAGCTGCTGAAGCATGGGAGGATAAAGACTACCAAGCCAAGGGCAAAGGCAATGAGGAAGTGGGTTGATAAGATGATCACGCTGGCGAAGGATGGATCTCTTCACAAGAGGAGACAGGCCTTAGGGTATATATATGAGAAACATATAGTCCATGCATTGTTTGCTGAGGTTCCGGACAGGTATGGGGAAAGACCAGGGGGCTACACAAGGATCATCCCAACGTTTCCCAGGCGGGGAGACAATGCACCTATGGCTTACATCGAGCTCGTCTAGGGAATCATCCATTAGTTCCAGTCCATCCATTGATGCGGTTCAGGCCACGTGTCTGCAAATAGCCTTTTGATTATCTGTTTTCCTTAT…
gsa_002a_a07	CTACCGCCGCCGCTGGGTCATCCACGTCGAGCGGATCACCAGGGAGAAGGTCAACGGCTC[A/C]ACCGTCAACGTCGGCATCCACCCCTCCAAGGTCGTCGTCACCAAGCTCAAGCTCGACAAG	LG_3	33.014	ES699047	>gsa_002a_a07	GGCCTCCACACACTCCTCCCCACCCAGAACCCTAGCCGCCGCCGCCCAGGTAAGGGTTCCCCTACCACCACCCCCGCCGCCGCCATGAAGCGCAACCCCCGCGTCACGAGCTCCCGCCGGAAGTGCCGCAAGGCGCACTTCACTGCCCCATCCTCCGTCCGCCGCGTGCTCATGTCCGCCGCGCTCTCCTCGGAGCTCCGCCACAAGTACAACGTGCGCTCCGTCCCGATCCGCAAGGACGACGAGGTGCAGGTGGTCCGCGGCACCTACAAGGGCCGCGAGGGCAAGGTGGTGCAGGTCTACCGCCGCCGCTGGGTCATCCACGTCGAGCGGATCACCAGGGAGAAGGTCAACGGCTCCACCGTCAACGTCGGCATCCACCCCTCCAAGGTCGTCGTC…
PTA.2448.C1	AGAATCGGTTGAGGGGAGTGTCTGTGCGGTAGAAGTGGGTTACTCTGCTGGTCGCATACA[A/G]AGCGTCAGCCCTTTGACACCTTCCAGTCTGTTGATAGAAGTTGTAGGTCTGAGACAGCAA	LG_3	33.447	JU962712	>PTA.2448.C1	GGGAGAGAGGAGCCACTGAATCATGTCGAGGCTGAGCGCCAAAGGAGGGAGAAGCTGAACCAGCGATTTTACGCGTTGAGAGCTGTTGTGCCCAACATCTCAAAAATGGACAAGGCCTCTCTGCTGGGTGATGCAATAGCATATATCACTGACCTTCAGAAGAAGCCCAAAGATATGGAAGCAGAGAGAGATCGATTTGTCGAGTCCGGTATGGTGCCCACTAGACCGGACGTGGACATCCAGGTGGTGCAAGATGAGGTTCTTGTCCGAGTAATGTCTCCAGTGGACAAACATCCGCTAAAGAAAGTGTTTGAAGCGTTTGATGAGGCGGAAGTCTGCGTAGGTGAGTCAAAACTCACAGGCAACAACGGAACGGTAGTCCATTCTTTTATCATCAAG…
ve_001b_a03	AGTGACTCCTGGAATTTATCCACCATTTCAGTCCTCATCTGTACCTTCGCCTCATCCGTA[T/C]GCTCCTCTTACAAATTGGCAAATGGGGAGGCCACCTGTAGTTCCTGGATCATATATGCCA	LG_3	33.712	JK818433	>ve_001b_a03	CACCATCCTAAGCAAGATGGATCTGTTCAACCTATATTGTTAAACAGTAATGGATTCCCTCTACGTCAGGGTGAGAAAGAGTGCTCCTACTACATGAAGACTGGACAATGCAAGTTTGGTTCTACATGTAAATTTCATCATCCAGAATTTGGTGGTGTTCCAGTGACTCCTGGAATTTATCCACCATTTCAGTCCTCATCTGTACCTTCGCCTCATCCGTATGCTCCTCTTACAAATTGGCAAATGGGGAGGCCACCTGTAGTTCCTGGATCATATATGCCAGGCTCTTATTCTCCAATGATGCTATCATCTGGAATGATTCCCGTGCAAGGATGGAGCCCTTATCCGGCTTCAGTAAACCCTGTAGCATCAGGTGGAGCCCAACAAAGTGTTCAAACT…
PTA.2739.C1	CTTGGATATTCTTGAGTCAGATCCAGAAGGCCGAGAAGCGTGTTGGCCTTTAAGAGCTGT[A/G]TTATGCTATACCTGCCCAAGGAATAATAATAGTGTTTCTTCTATGTACATTATAAGCCAG	LG_3	33.893	JU962713	>PTA.2739.C1	TATGACCAGAGTGTTGAGTTACTCAGAGACAAACTTGGTGCTGGGGAGATGTCTACAATGCTTGGGGCCAGTGCTGTCTCAGGATTCTTTGCATCTGCTTGCAGTTTGCCCTTCGATTATGTGAAGACACAGGTTCAGAAGATGCAGCCCGATTCCACTGGAAAATATCCATACACTGGATCTCTTGACTGCGCAATGAAGACCTTGAAAAGTGGCGGACCATTTAAGTTCTACACTGGTTTTCCAGTCTACTGCGTCAGGATTGCTCCACATGTCATGATGACTTGGATATTCTTGAGTCAGATCCAGAAGGCCGAGAAGCGTGTTGGCCTTTAAGAGCTGTGTTATGCTATACCTGCCCAAGGAATAATAATAGTGTTTCTTCTATGTACATTATAA…
PTA.1882.C1	CGCCTGGTTGATGTTCCTCCTATTGAAGAATTCGCTGGCATGGGGCTGTCAAAGGTGATA[A/C]GGGCAGATCAGAAGAGGTTTTTCTTTGATCTGGGCAGCAATAACAGGGGGCATTATTTGA	LG_3	34.49	JU962714	>PTA.1882.C1	GAGGTAGATGTTGAGCGCCTGGTTGATGTTCCTCCTATTGAAGAATTCGCTGGCATGGGGCTGTCAAAGGTGATACGGGCAGATCAGAAGAGGTTTTTCTTTGATCTGGGCAGCAATAACAGGGGGCATTATTTGAGGATTTCCGAGGTGGCTGGAGCTGACCGTTCATCAATAATCTTGCCGCTTTCTGGTCTGAAGCAGTTCCATGAGATGGTTGGACACTTTGTAGATATAATGAAGGACAGACTTGAAGGAATGACGGGCGCGAATGTGCGCACTGTTGAGCCCAGTCAGAGATGATTAGCTCGACCTTGTGGCCCTTACTGCTGTTATGCCTCCTCTAGGATTCCTCGGTCATGTTATGTGTGGTTGTGTAGATCACACAGTGTTAATTCATCT…
PTA.1535.C1	CTACAACCAGCTTGCTACAAACACATTGGAGCGGGTGGCCCCTCTGACGCATGCTGTCGG[T/C]AATGTGTTGAAAAGGGTGTTCGTCATTGGTTTCTCGATCATCATCTTTGGCAACAAAATT	LG_3	35.271	JU962715	>PTA.1535.C1	GACACGAAGTCAGTAGGGCTCCTGGAGAAGTACCCTGCAATCACCACCGGATTCTTCTTCTTCATGTGGTACTTCCTCAACGTCATCTTCAACATCCTCAACAAGAAGATCTACAACTACTTCCCCTACCCATACTTCGTGTCAGTGATCCATCTGCTCGTGGGTGTCGTGTACTGCCTCATCAGCTGGGCCGTCGGTCTCCCAAAGCGTGCGCCTATCAATTCTACGCTCCTGAAGCTGCTCTTCCCTGTGGCTTTGTGCCATGCTCTTGGTCATGTCACAAGCAACGTGTCCTTTGCTACAGTTGCAGTCTCATTTGCCCACACTATTAAAGCTTTGGAGCCCTTCTTCAATGCAGCTGCTACCCAGTTTGTCCTTGGGCAGACAGTTCCCTTGTCT…
PTA.622.C1	GAGGAAGCTTGACAGGATGGTAGAAATCAACCTGAAGATCATTGCTATTGGAGAGTCCAA[T/C]GACTTACCCCTGGTGAAGAACCTCAAGAGGGTTCCTCTTATCGCCCAACTGGTGTCTGAG	LG_3	35.604	JU962716	>PTA.622.C1	GTCCAGGGACGAGGCCAGGCACGCTGGGTTCCTGAACAAGGGACTATCCGACTTCAACCTGGCGCTGGACCTCGGGTTCTTGACCAAGGCTAGGAAGTACACCTTCTTCAAGCCCAAGTTCATCTTCTACGCCACCTACCTGTCGGAGAAGATCGGGTACTGGAGGTACATCACCATCTTCAGGCACCTCAAGGCCAACCCGGAGTACCAGGTGTACCCCATCTTCAAGTACTTCGAGAACTGGTGCCAGGACGAGAACAGGCACGGCGACTTCTTCTCCGCGCTGATGAAGGCGCAGCCGCAGTTCCTCGACGACTGGAAGGCAAAGCTCTGGTCACGCTTCTTCTGCCTTTCGGTGTATGTAACCATGTACCTGAATGACTGCCAACGCAGTGCCTT…
P5G04	AGTCCACGGGCAAGCCCCAGTGGCAAAGCTGAGGATATCCGAAAACGGCTGAACTCTCTGGAAGACGA[T/C]GAAGACCTCAGTTGGGATGTCGACGAGTAAGAACAAACAACGCACTCCTAAACCGAGTGCTCCCAAAGCCTCAAGTGAAAGATGTTTACACAGTTTTTACCTGTTTTGTCT	LG_3	35.832	JU962717	>P5G04	CTGTGGTAGCCTATGACATGTTCTGGTGCAGGTATTTCTTTGCTGTCGACAAGCTCAGGCAAGCAGAGGATGCTCGCACCAAACTCGTCAGCAGGGCCATGTCCAAGGAAGACGAGGAGGAGCTCAGCTGGGAGGTCGACGATGACGAGGATGACAATAAAGCTGATCACAAAGAAGGTACTAGCACAATACCCGATAAGAAAGATGGGCAAATTGGTGAGTCTGTTAGCCATGAAGCACAGGATGAAGGAAAACAAGAAGCAGTGAATGAAAAGATTTCGGTAGCAGCAAAGGATGATAATGGTGAATCCAGTGGTGAGGCGTCGACACCAAAGTCGAGCAATGGCACAGGGCTGGAAGAGAAGACTGAAGCTGGTGACTCATCTAAGGAGAGTGATT…
PTA.68.C5	CCGCAAGATGAAAGACACTGATTCTGAGGAAGAGCTCAAGGAGGCATTCCGTGTGTTCGA[T/C]AAGGATCAAAATGGTTTCATCTCTGCTGCTGAACTGCGTCATGTCATGACCAACCTGGGT	LG_3	36.079	JU962718	>PTA.68.C5	GGGGACCCACACCAACGCTCATTCCCCGCATCGCCAACGCCACCTTCCTCCCCCTTCCTCCCCATCTCACTCGCACCCAATGGCGGACCAGCTCACCGACGACCAGATCGCCGAGTTCAAGGAGGCCTTCAGCCTCTTCGACAAGGATGGGGACGGTTGCATTACCACTAAGGAGCTGGGAACTGTCATGCGTTCACTGGGACAGAATCCTACCGAGGCAGAGCTTCAAGACATGATCAATGAGGTGGATGCCGACGGCAATGGAACAATTGATTTCCCTGAATTCCTCAACCTTATGGCCCGCAAGATGAAAGACACTGATTCTGAGGAAGAGCTCAAGGAGGCATTCCGTGTGTTCGATAAGGATCAAAATGGTTTCATCTCTGCTGCTGAACTGCG…
PTA.2974.C1	GTGAGCTGCCCTTGGACGGCTGAAAAGCTTAATGGCTCAGTGCTCAGGGTCAATAAGGGG[T/G]TTTTGCCCAGGACATCCTCCTTCGTTTTTTGCGCGGTTTGAGAAAGGATTACTTGAATCT	LG_3	36.75	JU962719	>PTA.2974.C1	GTACTAAGCATGGCCAATGCGGGCCCTGACACAAACGGAAGCCAGTTTTTCATTTGCACTGCGAAGACACCATGGTTGGACGGCCGCCATGTCGTGTTTGGACAAGTCTTGGAGGGCATGGACGTTGTGAAGGAGCTTGAATCACAAGAAACCAGCAGGTCCGATACTCCCAAGCTGCCCTGCCGAATTGTGGATTGTGGTGAGCTGCCCTTGGACGGCTGAAAAGCTTAATGGCTCAGTGCTCAGGGTCAATAAGGGGATTTTGCCCAGGACATCCTCCTTCGTTTTTTGCGCGGTTTGAGAAAGGATTACTTGAATCTCCAACTAGCTAGTCAACTACAAGTACAGGAATCTTATGAGGCTCGTTTCACCAGTGTAACGTTGTTCCAGGAAACTGAA…
PTA.1402.C1	GGATGACAAGGAAGATGGTAACGAAGCTGTCCAGCAATGGGAGGACGACTGGGATGATGA[T/C]GATGTGAATGATGATTTCTCGCTGCAGCTGAGGAAAGAGCTGGAGGAAGGCAGCGCTCCG	LG_3	36.802	JU962720	>PTA.1402.C1	GGCGAAGCAGCTAGAAACTAGCACCAGTGTTGATGGCGGCGTCGGCACCGGCGGACCCGAAGGCGGAGGCCGCCAAGATGGACCTCCTCGAGGACGACGACGAGTTCGAGGAGTTCGAGATCGACCAAGAATGGGATGACAAGGAAGATGGTAACGAAGCTGTCCAGCAATGGGAGGACGACTGGGATGATGATGATGTGAATGATGATTTCTCGCTGCAGCTGAGGAAAGAGCTGGAGGAAGGCAGCGCTCCGAAGAACTGAACTACTACCCAAGCAATGTCAAGCTTGCCTACACTTATCTTCGTTCAGGCACTGTGTACCCATTGCTTTCTGAACTGCGATGGCTTTGTATCGTACATGTAGTTATGTGGCTGTGAGCAGCTAATTTCTGCAACTG…
PTA.204.C2	CGCAAAGCCAACCATGAAGAAGTGAAGCCTTGGGAACGGGATCAAGTTGACTGCAAGCTT[T/C]CGGAGATCAGAGTTCAGCTGTCCTGGGAAGCGAAGGCAGCATGTGACACCGCTCATTGTC	LG_3	37.062	JU962721	>PTA.204.C2	CTGGGCAAATACTCTTTCCATATACGCGACAGCAATACAGAACAGGCAGAAAACATGTCCCGTCTGGTAGCGGTAGTAAGCTACCACGGCGGTACTACATACTCAACATATAGGCATAGCATAACCAAACATACGGCAGCTTAAAGAACGGCAGATTCAGAGGGTAATTATACAACAGGCAATCTGGCAGCTTCAACCACTTACTCATCCTGGATCGCCTCCTCTTCATCCTCATACTCACCCTCCTCATCTGCTGTCGCATCCTGATACTGCTGGTACTCAGAGACCAGGTCGTTCATGTTGCTCTCAGCTTCGGTGAACTCCATCTCGTCCATGCCCTCACCCGTGTACCAATGCAAGAAAGCCTTCCTCCTGAACATAGCCGTGAACTGCTCGCTC…
PTA.1045.C1	CGGCTGAAAAGCTAGACCTGGAGTATTGTATCATTATTTGTTTCCTTAGTAAAATAAAGG[T/C]GCGATTGTCCGGTAAACTAAATAAATCTCGTCTATTTTCGCAGCGGGTAGCACTATTTGT	LG_3	37.153	JU962722	>PTA.1045.C1	GAAACTAGGTGGTGCAACAGCTGAGATTATGTGTGATCTCCTTTCATTTGAAGCTGACAGAAGAGCTGTTAACATTACAATAAACAGTATCGGGACTGAGTTAACTAGAGATGACCGCCGGAAGCTATACTCCAACTTCGGTTTATTGTCTCCATATGGTCATGAAGAGCTGGCTGTCTGTGAAGATGTTGACCAGGTGCGTGGTGTAATGGAGAAGTATCCTCCATACCAGTCTATTTTTGCCAAGATATCATATGGCGAAAGCCAGATGTTGGATAAGGCCTTTTACGAGGAGGAAGTGCGGAGGCTGTGCCTGTCATTCGAACAACAGTTCCACTATGCTGTTTTCTTTTCATACATGAGGCTGCGAGAGCAGGAGATAAGAAACTTGATGTGGAT…
ve_004c_b06	AGCATTTAAGGATTCATTTGAGAAGGCCCTTGAAAAGGATGGATTTGCTGTTGCTGCTCG[T/C]GATTCTGTCCGCATTTTCTTGGAGAAGTTCGACAAAGGATCTGAAGATGCTACTATTGAA	LG_3	37.234	JK818434	>ve_004c_b06	GGGAGGCTATTTATTTTGATGAAGGTGTCAGAACGTCAAAAAGGCAACAACTTGAGTCTAAACTCTTGCAGCTTGTCAATCCTGCATACCAATCTCTTCTGGGTCATTTACGGGCCAGAACTTTAGAAGCATTTAAGGATTCATTTGAGAAGGCCCTTGAAAAGGATGGATTTGCTGTTGCTGCTCGCGATTCTGTCCGCATTTTCTTGGAGAAGTTCGACAAAGGATCTGAAGATGCTACTATTGAACAAGTGAACTGGGACTCCTCGAAAGTTAGGGATAAGCTTAAGCGTGACATCGAGGCACATGTGGTGTCAGTCCGTGCTGCAAAACTTTCGGAACTTTGTGCCGGATATGAGGGGAAACTTACCAAAGCTCTGGCAGAACCTGTAGAAGCTC…
PTA.1257.C1	GATCGCAGCAAGATCCTCTCCCTCCGATTCGACGACCAGATCAGGAGGGAGATCGGGACA[T/C]TGAAGCTTCTCAAGCACCCCAATGTCGTCCGCTTGCATGAGGTTGCAGCTAGCAAAACTA	LG_3	38.218	JU962723	>PTA.1257.C1	GGCCTCATCCATTCCATTTCTCGCCCAATCCACCAAAGAAGAAAACACACACGCAGAGAGAGGAAACACAGATTAGCCGGCCGGTTGTCGGCTTCGGATCTCGCGAGGGAGGAGGCGTTTGTGAATGGTGAAGAGCGGCGAGGAGGATCAGTGCACCCGGTCGTCGCTGTTGGGGAGGTATGAGATCGGTCGGACCCTCGGGGAGGGCAACTTCGGCAAGGTCAAGTACGCGCGCCACCTCGCCACCGGCGCCCACTTCGCCGTCAAGATCCTCGATCGCAGCAAGATCCTCTCCCTCCGATTCGACGACCAGATCAGGAGGGAGATCGGGACACTGAAGCTTCTCAAGCACCCCAATGTCGTCCGCTTGCATGAGGTTGCAGCTAGCAAAACTAAGAT…
PTA.2871.C1	TGATTATCCTTTCAAACCACCAAAGGTAGCGTTTCGTACCAAGGTGTTCCATCCAAACGT[C/G]AACAGCAACGGGAGCATTTGCCTGGACATCTTGAAGGACCAATGGAGCCCTGCTCTGACT	LG_3	38.28	JU962724	>PTA.2871.C1	GAAGCAAGCTGCAACTAGCATCAAGATAGACAGCAAAGGGGAGAGGCTCATTTACATATATAGCCCTGTCCTACCCTTTTCCCTGGTTCCATTATTGGTTCTTGTGAAGGGCGGAGAAACAGAAGCAGAGAGCAAAGAGGACATCAGTCCTTCAACCAGCGAGGAGGACAAGCAAGTGTATGCATGATGGCGTCTAAGAGGATACAGAAGGAGCTCAAGGACCTGCAGAAGGATCCCCCTACCTCATGCAGCGCAGGTCCTGTGGGTGAAGATATGTTCCATTGGCAGGCAACAATAATGGGTCCATCTGACAGCCCATATGCTGGTGGAGTTTTCCTAGTTACTATCCACTTCCCTCCTGATTATCCTTTCAAACCACCAAAGGTAGCGTTTCGTACC…
PTA.955.C1	GAACTACTGCAAGGAGAACCCGGAGACCGACGAGTGCCGCACCTACGACAGCTGAGC[A/G]TACGTGTTAATTAATTTGTTCTAGACTGGAAGATAAGATCGATACTTGAAGGGGTCGCTG	LG_3	39.02	JU962725	>PTA.955.C1	GAACTACTGCAAGGAGAACCCGGAGACCGACGAGTGCCGCACCTACGACAGCTGAGCATACGTGTTAATTAATTTGTTCTAGACTGGAAGATAAGATCGATACTTGAAGGGGTCGCTGATCACACAAGAAATGATACTTGGAGGGGAGTGAAAAGAAAGAAATCAAGGTTTTTTACCCGGTGAATATGCACCATGATTCTGTGTTTTCTCCACCTCAGTTGTTGCTATTCAATATACACCTGTATGTAATCGAAAATGGTTATATGAATAATCATATTTGTATGACATGTTTCTACTCGGAGTTGAAAATTTATTTCAAAAAA
PTA.291.C1	GTATGACGAGGTATTAAATAGCCAGAGAGATCGGGTATACGCAGAAAGAAGACGTGCTCT[T/G]GCATCTGGTAGTCTGGAATCACTTATTGTGGAATATGCTGAGTTAACGATGGACGACATA	LG_3	39.042	JU962726	>PTA.291.C1	GAAGCTGAAGAGCGTCTCTCCTACTCATGTGAGAAGGGACCAACACGTGATGAAGTAATTGCAACTCTGAGAAACGCGTTCATGAAGATAGCAGATGAATTTAAGATTTACACAGAGGAGGAAAAGAAGAAGGTCATCGCAACAGGTGGGCTTCATGTAGTAGGCACTGAACGACATGAGTCGCGCAGAATTGACAATCAGCTTCGTGGTCGAAGTGGCAGGCAAGGGGATCCTGGGAGCTCTCGCTTCTTTCTTAGTCTTGAGGATAATATTTTCCGCATATTTGGAGGTGACCGCATACAGGGTCTGATGCAAGCCTTCAGAGTTGAAGATCTTCCTATTGAATCAAAGATGCTAACAAGGGCCCTAGATGAAGCTCAACGGAAAGTTGAGAACTAC…
PTA.695.C1	CAAGATCACTGTAGCGGGCTTGCAAAACTCAATTGGTTGCTCTTCCCCTGTAAATTAAGT[A/T]TACTACTACCGTGTCGTATGTTGGAAGAAGTGTTATGCCCCCTTAACTGTAATGGTGCAG	LG_3	39.042	JU962727	>PTA.695.C1	GTACCGTGGTGCCCATGGCATCATTGTCGTTTATGATGTGACTGACCAAGAGAGCTTCAACAACGTCAAGCAGTGGCTAAATGAAATCGACAGGTATGCTAGTGAAAACGTGAACAAGCTTTTGGTGGGGAACAAATGCGACTTAGCTGAGAGCAGAGTAGTTTCTTACGAGACTGGCAAGGCCCTTGCTGATGAGATTGGAATACCATTCCTGGAGACAAGTGCCAAGGATGCAACAAATGTGGAGAAGGCATTTATGACCATGGCGGCAGAGATAAAGACCAGGATGGCAAGCCAGCCTGCTGCAAATGCTAGCAAGCCTGCGACCGTGACAATGAAGGGTCAGCCTGTTGCGCAGCAAAATGGTTGCTGCTCGTCTTGATCGTCAAGATCACTGTA…
rg6_011d_b05	GCCCACGCTATATAAAGAGGGACCAAATGGTGCGAAGAAAGACCATCTGCTGATCATTGA[T/C]ATAGACGAAGAGAGGACTCCTATCTCTGGTAGCTGAGTCCTAAATGTACATACTGAAATG	LG_3	39.548	JK818464	>rg6_011d_b05	GGTAACAAAGGAAGGTATGAAGATGAAGCTTCCACGGTATGACAAGTCTGCTTTCGGTGGAAGAGGTGACCGGGCTGATCCTTCAACATGGCCGGAGGTTGAAGGGCCCACAGAGGTTGTTCTCTTCGAAGGATGGATGCTGGGATTTAAACCTCTTCCAGATGAAGTTGTAACGGCAGTGGATCCTCAGCTTGAGGTGGTTAATAAGAACCTAGGTGCATACTATGATGCATGGGACAGATTCATTGAATCATGGATTGTCATAAAAATTAAGGAACCTAACTGTGTATTTCAATGGAGACTGCAGGCAGAGGTAGCTATGAGAGCTGACGGTAAAGCAGGGATGTCTGACGAGGAGGTTATGGATTTTGTATCACGCTACCTACCAGCATACCATGC…
gsa_007c_a07	CAAGGAGGAAGCTGAGGAGGCCAAGAAGCAGCTCGAGGGGGTCGGCGCCAAGGTGACAAT[T/C]GCGTGAGAGTAGGTATACTAGGCTCCTTTTTTTCTCACCACCTTGTAATTTTCATCAAAA	LG_3	39.575	ES699168	>gsa_007c_a07	GGCCTCATCTTATCCCCTCCATTGCTCGCGCTTCCTCCTCCCTCCTCCCGCTCACTCCCGAAGCCAAGCCTCCAGAGCTCCCAATGGCATCCACCACCTTCTCCTCCGCCTTCTCCATCCTCTCGCTCCCCTCCACCTCGCCATCCCCCTCGGCCTCGGTCCCCAGGACTCTCCCCATGGTCAACCGCCGCCGCCGCGCCGTCGCCGTCGCCTCCACCGCCACGGAGTCCCCGAAGGTCCTTGAGCTCGGCGATGCCATTGCCGGGCTCACCCTCGAAGAGGCGCGCAACCTCGTAGACCACCTCCAGGAACGCCTCGGCGTCTCCGCCGCATCCTTCGCGCCCGCTGCCGCGGCGGCGGCGCCAGCAGCTGCGGTGGCCGAGGAGGCCCCGGTCGAGA…
PTA.251.C1	TGGATGCAGTGCCATGGAGTACGAGCTTGTTGTTTTGCAGTGCTGAATGCTGGATGGCTC[A/G]ATGTGAATTTGTAATAAGCCATATAGTTGTTTCTACCATTTTCTGACGACCGGTTGTACG	LG_3	40.06	GW883551	>Ti_Con_121	GACTGCGTACCTAATACAAAATGTATTGTGCAAAAAGATGCGTGGCCAGTCTCAACTTTGAGCACAAGGCTCTGGAAGGTCGGTCAGGACTCATCAGTCAGGACTCATGACTGCGTACCTAATACAACATCATCATCAAAACTGCGACCAACTGTGCTTACTACAAATACAGACTAATGGTCTTCGTGTACTATCCCATAAAGTTACAGTTTCTCGGTCAGGACTCATCGTCAGGACTCATCGTCATCTTCTTCCTCCTTCCGCCCCAGGCTCATCAGGAACGCCCCCGTCCAGGCCGCGCCCGTCGCACCTGCATTGATGGACGCCGCCGTGGAGCGCCTCAAGACCGGTCGGTCAGGACTCATCATCTCGTAGACTGCGTACCTAATTATTGATGCA…
PTA.2415.C1	TACCTACATTGATTCAAGGTTGACGATTCTTCGGGGTGTCAGTGGGTCGGCTTTACTTTT[A/C]ATTAGATCAAATCGCATGTCTGACTCCTGACTCTTGAAGAGAACATTGTAATCCATTTTT	LG_3	40.312	JU962728	>PTA.2415.C1	GGGGAAAAGCTTCAAATATCAAGCAGTTGCCAGCTAGCCTCCCCGCAGCAAGCATTAATGTCGACGATGACGAAGTCGACGTGTCTATGAGTTGCGGGTCCACTTTGAATGTCAATTCTGCACGGAAAGTGCTGCAAGAGGTCCGTACTCAGACCCCGCCAGAAATGTTCGACTTGTCAAAGATTGTTTGCGGTACCTACATTGATTCAAGGTTGACGATTCTTCGGGGTGTCAGTGGGTCGGCTTTACTTTTAATTAGATCAAATCGCATGTCTGACTCCTGACTCTTGAAGAGAACATTGTAATCCATTTTTCCTGTACATTCTTGTATCTCTAGGTGTACGTTATTCATTTGTAACAAGTGTACATAATAGGGTGTGTAGGCCTAAGTTAAAAGAA…
PTA.2492.C1	CAATGGAACTGAAAAACCGAACTTCCTATATCCAAGTGCTGTTGACAATTTCCGGAGGCA[A/G]TTTGCCAACTTGGAGGAAAATGGAGGGAAGGGAGGAGCAGTTGTTTCATCAGACAGGAAG	LG_3	40.354	JU962729	>PTA.2492.C1	GGGTACGCCGTCGCTGGATACTGTTTCCAGGGTTCGGAATGAGAAGGCTAGGAGGTACTTGAGTAGTATGAGAAAAAAACAGCCAGTATCTTTTTCTGAGAGGTTCCCTAAAGCAGATCCTGCTGCACTCAAACTTATGCAGCGGCTTTTATCATTTGACCCCAAGGATAGACCAACGGCGGAAGAGGCTTTAGCTGATCCATATTTTAAAGGCCTTGGGAAGGTAGAGAGGGAACCATCCTGCCAGCCAATAACGAAACTGGAGTTTGAGTTTGAACGGAAAAAGGTTACCAAAGAGGACGTAAAGGAGCTTATATTCCGGGAGATATTGGAGTATCATCCTCAACTTCTCAAGGATTACATCAATGGAACTGAAAAACCGAACTTCCTATATCCAAG…
PTA.24.C1	AGCACGAAAAACACAATCCTTAAGAAATATGATGGCAGGTTTAAGGACATATTCCAGGCG[A/G]TCTATGAAGCTGACTGGAAATCCAAATTTGAGGCTGCCGGAATATGGTATGAACATCGTC	LG_3	40.38	JU962730	>PTA.24.C1	GGCGTTCGAGAAGATCAAGGTCGCCAACCCCATCGTCGAGATGGACGGCGATGAGATGACCAGAGTGTTCTGGCAGTCTATCAAGGACAAGCTTATCTTCCCATTCTTGGACTTGGACATCAAGTACTACGACCTGGGAGTTCTGCACCGTGATGCAACCGATGACAAGGTCACAGTGGAGGCTGCAGAGGCCACTCTCAAGTACAATGTGGCTATTAAGTGTGCAACTATTACTCCAGACGAAGATCGGGTTAAGGAGTTCAACCTAAAACAAATGTGGAGGAGCCCAAATGGCACAATTAGGAACATTATAAACGGCACTGTGTTCAGAGAACCAATTATTTGCAAGAATGTTCCAAAGCTTGTTCCAGGATGGACCAAGCCCATTTGCATTGGAAG…
PTA.927.C1	GGGTTCAGCTACTCAAGCTAGATTATGCATCTTGTTTTAGTGGCCCTTGTTCAGTTAAAC[T/G]GCTGTGGTATCTTCTGTTTTGACTGTCTAAAGGCATAATGTCTGCCTTGGTACTTCTGCT	LG_3	40.864	JU962731	>PTA.927.C1	GGGCGCCAGATCGTCTCCGCGTCCCGCGACAAGACCATCAAGCTCTGGAACACCCTCGGTGAGTGCAAGTACACCATCGGCGGCGAGCTCGGAGGCGGCGAGGGCCACAACGGCTGGGTATCCTGCGTCCGTTTCTCCCCCAACAACTTCGCCCCAACCATCGTCTCGGGCTCGTGGGACCGCTCCGTCAAGGTGTGGAACCTCACCAACTGCAAGCTCCGCAACACCCTCGACGGCCATGGTGGGTACGTCAGTGCCGTCGCAGTGAGCCCAGACGGTTCGCTCTGCGCCTCTGGTGGTAAGGATGGAGTCACCTTGCTGTGGGATTTGGGTGAGGGCAAGAAGCTCTACTCGCAGGACGCGGGCTCCATTATCAACTCGCTCTGCTTCTCGCCCAAC…
r_013d_g11	TGAAATACTTCCTCCTGGAATGCCGCCACTATCTGCAGCTCCCATTGTTATTAAAAAGGC[T/G]GCCACTGCAAAACCTGGGCTTCCTAATGCAGCTATAGGTGGTCCCATGAATCAAGCAGGT	LG_3	41.318	JK818456	>r_013d_g11	AGAGCACTTGCATGTTTGCTGACAATGAGCAATAGCCGAGACGTGGGACAAGAAACTACTGCTACTGATGTTACACAGATTCTCAATTTGGCAGTAGCTAAGCAGGCTAAGCAAGAAAGTCTTGCAGATGCTGTGCAGGGAATAGTGAAATTTGTCAAGGAGTTCTTTGACCTTATTGATGCGGCAGATGCCACCGGCCAGGCTGAAATTGCTCGTGAAGTTTTGAAGAGATTAGCCGCTGCAGCTTCTGTAAAGGGAGCTCTACATGGACAAACCTTACGAGGCCTTGCACTCCGTCTTGCAAACCATGGGGAGCTTACTCGACTGTCGGGTTTGGTGACCAATTTGATAACAGCTGGCCATGGGCGTGAAGCAGCATTTGCAGCTGCAGTTCTGGGC…
PTA.1100.C1	CTTCTAAATTGGTTTCACCTATCTGGAGTTGTGGTGGTCGACAATATGTCTTACTATTTC[T/G]ATGTTAGGAGTTGAATTGAAACAGACCTTGTCATGTATGCAAACTCCAGTGTTCTGTTTT	LG_3	41.646	JU962732	>PTA.1100.C1	CACACCCTTCACAAGGTCACTCAGTACAAGAAGGGTAAGGACAGCCTGTCTGCCCAGGGAAAGCGCCGCTATGACAGGAAGCAGTCAGGATATGGTGGTCAGACCAAGCCTGTTTTCCACAAGAAGGCAAAAACTACCAAGAAGATTGTGCTGAAGCTGCAGTGCCAGAGCTGCAAGCACTACTCCCAGCGTGCCATCAAGAGGTGCAAGCACTTTGAGATCGGTGGAGACAAGAAGGGCAAGGGAACATCTCTCTTCTAAATTGGTTTCACCTATCTGGAGTTGTGGTGGTCGACAATATGTCTTACTATTTCGATGTTAGGAGTTGAATTGAAACAGACCTTGTCATGTATGCAAACTCCAGTGTTCTGTTTTTAAGCAAGGCTCGACTTTTGGCTA…
PTA.1913.C1	GTACCAGCACTGAAGGATCCGACAGAAGAACCAAACCCAAAAGTGCTACGTTATGTTGTG[T/C]ATATATTCATATTTTGGATCGAAGAATGATGTAACAGCCTTTTAGAAAACTTCGTTGCCG	LG_3	42.094	JU962733	>PTA.1913.C1	GCACGGAAACATGTGCTGGATCCTTTGTCTCGCTACCAAATCAGATGTCCATGATAGGGACTGTTGGTCCTCCAGTGCCAAATATTGATGCCCGTCTCGAATCTGTCCCTGAAATGAATTATGATGCACTTGCAAGCACACCCCGTGGAGAAATCTGCATCAAGGGAGAAACATTATTCTCAGGGTACTACAGGCGTGAAGACCTTACGCAGGAGGTTTTGGTTGACGGATGGTTCCATACAGGAGACATTGGTGAGTGGCAACCTGATGGAAGTATGAAAATCATAGATCGCAAAAAGAACATCTTCAAGCTTTCACAAGGAGAATATGTGGCAGTTGAAAATTTGGAGAACATTTACGGTGTCGTTTCTGCTATAGACTCGATATGGGTATATGGCA…
PTA.750.C1	AACGCGAAGAGGAGAAAGCTGCTAAAGAACAGAGAAAGACTGAAGCGCGCAAGTAACTGC[A/G]AAGATTGAGGAGGCATGAGCTGAGCTGTGCTGGCTGGATATTTATTGTTATGCATCTAGT	LG_3	43.327	JU962734	>PTA.750.C1	GGGGATCCCGCGTACACCTTAGGCGAACCCCCCTCCTCCTCCTCTTCCATCTCCCTTCCACACGCCTCCTCTCTCCTCCTGCGCCGCCGCCGCCGCCGCAACCATGGGCAGGGGCAAGTTCAAGGGCAAGCCCACCGGCCGTCGCAACTTCTCCACGCCAGAGGAGATCGCTGCTGGAACTTCAGGGCGCCCACGCTCCTTTAAGAAGAATGTAGCTGAAGCAGAGGAGGAAGAGGAAGAAATAGAAGAATCTGAAGAGGAAGAATCCGAAGACGACGGTGAAGAAAAGAAACATAAAGGAACTGAAGGTATTATTCAAATTGAAAACCCAAACCTGGTGAAAGCAAAGAATATAAAAGCCAAGGAAGTTGATCTTTCAAAGACAACTGAGCTCTCAAG…
PTA.918.C1	CACAGGAGATGATTAGGAGGAGGATGTGAAGGGCTATTGCCAGGTGATGGTCCTCTGGAC[A/T]CAGTAAATAAATCGTCAGCCCGAGGCGCATGGAATTCAGCTCTCATAATTTATTGTGGTT	LG_3	44.754	JU962735	>PTA.918.C1	GGGACGGTCAAGTGGATCGTCAAGAAGAGCTGCTGTTTCAAGTAGCCGGGATGCTATGGCAAGCGATACTTATGAGCCTTCGCGATCACGCACAACTGATGCAAGCCCTGGGGCATTTCGTAGGGCCTCAGGTACTCAGAGAAGCCCACCAATAGATTCTGCAGAGCCAAAGCGCTCCTCTTCAGCGCGGCACCCATCCAACACAAAGAACTACGAGTCTGCTCTCAAAGGTATTGAAGGTCTTAATTTTGATGGCGATGAGAGGGTTCAGTACTAGTAGCACTGAAGAATTCTACTTCTACATGTGCCGTGTATAAATCATAATCTGAAGATAAGCACAGCATTTCCTGTTGAGTTTTGGATCACAGGAGATGATTAGGAGGAGGATGTGAAGGGCTA…
P7G05	TGGAATTTTCACTCGAGTTGCTCGGCTCCTTGTCAAATTCACTGTTCCTGTTTTGTTGCTCGCTCCTCGTCAAATTTACTGTGCTTGTTGTT[T/A]AACAATTGGTTGAAGGGAAGTTGTTGTACAATGTTGCGTCAAAACATGACACTATTGCAGATGCACGGTACAAACCCTGATGAGCCA	LG_3	46.774	JU962736	>P7G05	CTGGAGGCAAGGGTGTCTGATTTCGGTATGGCGAGGATGATGAATGTGGTGGACACACACCTGAGTGTATCCACTCTCGCCGGCACCCCTGGGTATGTGCCTCCAGAGTACTACCAGAGCTTCCGATGCACCACCAAGGGCGACGTGTACAGCTACGGCGTCGTCTTGCTGGAGCTGCTCACCGGGAAACCGCCGACGGATTCAGCAGATTTTGGTGAGGACAACAACCTCGTAGGATGGGTGAAGATGCACACGAAGCTGAAGATCACCGACGTGTTCGATCCAGAGCTGCTGAAGGATGATCCTTCCCTGGAGCTCGAGCTGCTGGAGCATTTGAAAATCGCGTGTGCGTGCTTGGACGACAGGCCGTCGAGGCGGCCGACGATGCTCAAGGTGATG…
EXP2	CCGGCGCCTATGGCTCGTGGCAGAGCGCCCACGCCACGTTCTACGGCGAGGC[C/T]GACGCGTCCGGCACAATGGGTGAGCTGAGTTCGTTATTACACTGTTCAAAGCAAAAGCATCATTACC	LG_3	46.988	JU962737	>EXP2	CTCTGCCCTCCTAACGATTCCGACGGCCAGGAGCGCTAGCCTATAAGTAGCTCGCCGGGAACACAACTCTCTTCACAACCAAGCAACCATCAGCGCCTGCCTCAGCAAGTCGGTCCCTTTATCTAGCTGCTAGCTGCTAGCTACAAAGACGCACCACAGCAGCTAGCTCTGCAATGGCCTCCTGCAATGCTCTGCTTCTGTTCTTCTCGGCAGCCTTCTGCTTCCTTGCACGGCTGGCCGCCGGCGCCTATGGCTCGTGGCAGAGCGCCCACGCCACGTTCTACGGCGAGGCCGACGCGTCCGGCACAATGGGTGAGCTGAGTTCGTTATTACACTGTTCAAAGCAAAAGCATCATTACCTGTGGACAGTAGTACCTAACTAAAGAGGTTACTGCAGGC…
PTA.2418.C1	CGCCCATGGGCTCAAGAAGCTCGGCACAGTCACAGTGCAGGAGCTGCCCTACTTTGACAC[T/C]GTCAAGATCACTTGCGCCGATGCCAACGCTATCGCTGAGGAGGCTCGCAAAAACGAGATG	LG_3	47.171	JU962738	>PTA.2418.C1	GGGCCGACATCGCCGTCGGCTCAGCGCAGAGGTTCGGCGTGCCCATGGGCTACGGCGGCCCGCACGCAGCCTTCCTCGCAACCTCGCAGGAGTACAAGAGGCTCATGCCAGGACGCATCATCGGCGTCAGCGTCGACTCCAGCGGCAAGCCCGCGCTACGCATGGCGATGCAGACCAGGGAGCAGCACATCCGCAGGGACAAGGCCACCAGCAACATCTGCACCGCGCAGGCCTTGCTCGCCAACATGGCGGCGATGTACGCTGTCTACCATGGCCCCGCTGGGCTCAAGGCTATCGCCGACCGTGTCCACGGCCTGGCTGGTACTTTCGCCCATGGGCTCAAGAAGCTCGGCACAGTCACAGTGCAGGAGCTGCCCTACTTTGACACCGTCAAGATCA…
PTA.204.C3	GGATGCCACCGCCGACGAGGAGGGTGAGTACGAGGATGAAGACGATCTGCAGGCTGAGGA[T/C]GACATGTAAGGAGATCTGTGTGGCTTTGCTGGGTGTTGATCTAGGGCAGAGTTTGATCTG	LG_3	48.468	JU962739	>PTA.204.C3	GATCCGAACCTGCCGTTCGCTTCCCCTCGCCGCCACACTCCCCACTCCTGCTGAGTTTCGTCGGGTGCGTTCGCCAATCAGAAGATGAGGGAGATCCTGCACATTCAGGGCGGGCAATGTGGCAACCAGATCGGTTCCAAGTTCTGGGAGGTGGTGTGTGACGAGCACGGCATCGACCCCACGGGGCGGTACGTCGGCACCTCGGACCTGCAGCTGGAGCGCGTCAATGTCTACTACAACGAGGCTTCCTGCGGCCGTTTCGTGCCCCGGGCTGTCCTCATGGATCTTGAGCCTGGTACCATGGACAGCGTCCGCACTGGGCCGTACGGGCAGATCTTCCGCCCTGACAACTTTGTGTTTGGGCAGTCTGGTGCTGGTAACAACTGGGCCAAGGGTCAT…
PTA.1113.C1	AAGGCCTGGCTGTATATGATACCAACTGCTAGATGGTAACATGAAGGAAAAGAATGCTAG[A/T]AAGTAATGGGCGTACAAGGTTACCGAAGATCGGGTGATATAGATTGTTAGGTCCGCACTT	LG_3	48.47	JU962740	>PTA.1113.C1	GGCTGGTCATCTGGTGCCCGAGCTTGGCAAACTGGAGCATCTGCAATATCTGGAACTCTACAAAAATAATATTGAAGGAACGATCCCGTCAGAACTTGGTGATTTGAAGAACCTAATAAGCTTGGACTTGTACAAGAACAACGTTTCGGGGACTATTCCTCCGGCACTTGGGAAGTTGAAATCCCTTGTATTCTTGCGGCTTAATGGCAATCGTTTGACCGGGCCAATTCCAAGGGAGCTGGCTGGAATATCTAGTCTCAAAGTTGTTGATGTTTCTGGTAATGATCTGTGTGGAACAATTCCAACCACTGGACCATTTGAGCATATTCCTCTCAGCAACTTCGAGAAGAACCCGCGCCTGGAAGGTCCAGAACTACAAGGCCTGGCTGTATATGATAC…
PTA.2768.C1	TCCACCAATGGCACCAAAAGCAGAAGATGATGCTCTATGGGGTCCTATGGCTGCTCCAGC[A/G]CCAAAAGGTGCATCAAAGTCTGCAGACACAAAACCCTCAGTACCACACAATGACCCTGAT	LG_3	48.963	JU962741	>PTA.2768.C1	GGGTCCGTAGATGGATGGGGTGAGCTCGAGAATGACAACCAGGGAGAGAATGGTAGCGACAACGAAGGATGGGATGATGTAGATCCATTTGAGGAGAAGTCAGCACCATCTCTTCTGTCCAACATACAGGCTGCTCAGAAACGTCCGGTGGTGCAACCGAAGCAACCAGTTCCAAGTTCATCAAGATCAAATCCACCAATGGCACCAAAAGCAGAAGATGATGCTCTATGGGGTCCTATGGCTGCTCCAGCACCAAAAGGTGCATCAAAGTCTGCAGACACAAAACCCTCAGTACCACACAATGACCCTGATGACCTCTGGGGTTCAATAGCTGCACCTCAGCCAAAATCATCTGGGAGACCTTCAAAGCCAGCAGCAGCGAACAGTGACGACCTATGG…
RGC2	CTGGGTCGCGTCGCACGGCAGCTGGCCGAGCCCCAGCTCTATGGTCATGCTCACGTCCACCGGCGACGGGACCGCCGCGGGCAGGCCCCTCAGCCCGAAGTAGAAGGC[A/G]TTGGCCGTCGTCGTGTCGAAGTTGGTCGGCATGGTGGGCATGGCGGGAGTGGCGGTGGCCGACGTGCCGTT	LG_3	49.73	JU962742	>RGC2	CCCTTCACTTTGGTCCCCTCCACCATCGCCGTGCCGTTGGGCGGCACGCCGTCCGGGAAGTCGGCCGTGTACACTCCAGGGCTGCCGTCAAACTGCGCCTCCAGCAGCGACATCTGTGTCGGGAGGCGGAAGGACACGCCGTTCATCGCTGCCGCAAAGGCTTTGCCCGTGCAGCTGGTCTGGGTCGCGTCGCACGGCAGCTGGCCGAGCCCCAGCTCGATGGTCATGCTCACGTCCACCGGCGACGGGACCGCCGCGGGCAGGCCCCTCAGCCCGAAGTAGAAGGCGTTGGCCGTCGTCGTGTCGAAGTTGGTCGGCATGGTGGGCATGGCGGGAGTGGCGGTGGCCGACGTGCCGTTGTAGAGCAGGATGGCCGTGGCGGTGGAGTCGTCGTCGGTG…
PTA.1162.C1	TCATCTATGAGCAGGATATGTCACCACCAGAAGCTGAGAAGAAAGAAAAAAGAGATGAAT[A/G]AAGATGCTGCACTCAGATTTTTAAAAAAAGTAGCAATAGAGCTGTATCGGTATTTTCACT	LG_3	50.309	JU962743	>PTA.1162.C1	GAAAAGCAGCATACCAAAGATTACAGCAACCAAGAGGAGATGCTTACTCTTCACACCGTTCGGACATCCCTTCTTCCCTTGCCGCGAAGATCCTTGCGGCACCGCGGACACAGCCTTCCAAGCAGGAGAAGATCTTCCATCTGCGCCTGCAGCTCTGAAGATGCTGGATCGGACACTCCCCTACCGCACGGGGGAGATGGCCGTCAGCAGGAGGTGCTTGCCAAAATTGCCATGCTTCAGACGCAGAAGGTCCGGATCACAAACTTCTTGGACGAGCGGTCCGCTTACTTGACCAAGTTCACCAAGGATGCCGACAGCGAGTTCGATATGATTGGGCAGAACGCCATGAAAGAGCTCGATCAGATTGGGGACCAGATAATGGAGCGGCTGGACAGCAAG…
PTA.1484.C1	AGTGCCAAAGGTTGATTCATTTCATCACGAGTATAGCTCAATGGCATGCACCCTCGAATT[T/C]GTTGATGATGTACAATCAGCAATTGACCATATAAATCGTTATGGAAGTGCACACACAGAT	LG_3	50.48	JU962744	>PTA.1484.C1	GAGGTGGAATGCAAGCTAAAGTGGCTGCTGCTGTTAGTGCCGCATCAAAGGGTGTACCTGCTGTAATTGCCAGTGGATTCGTGGTAGATAGCATTATTAAGGTTATGCGAGGAGAGAAAATTGGTACACTTTTCCACAATGAAGCAAATATCTGGGACTGTTCCAAGGAAGTGACCACGCGTGAGATGGCAGTTGCTGCGAAAGATTGCTCACGGCATCTACAGAACTTGTCCTCAGAGGAGCGTAAGAAGATTTTGTTAGATATTGCTGATGCTCTGGAAGCAAATGAGGACTTAATTATATCCGAGAATGAAGCAGATCTAGCTGTGGCACAAGATTCAGGTTACGAGAAATCTTTGGTTTCTAGGATGACCCTGAAGGCAGGAAGGATAACGAGCC…
PTA.396.C2	CCCCCCGGACTACCCCTTCAAGCCTCCGAAGGTATCTTTCAAGACAAAAGTCTTCCATCC[T/G]AACATCAATAGCAATGGAAGCATATGCCTCGACATTCTGAAGGAGCAATGGAGTCCTGCT	LG_3	50.959	JU962745	>PTA.396.C2	GGGGGCCCAATAACGCCTTGTACCTAGCGCTAGCGCACACAAAACAAGCACCCCGGGGCGGAAAAAGGAGCGAGGGCTCTCTCCACCCGGACCTCTCGTCTCCGCCGCTGCGCTCTCAAGAAAAAAAACAGGAGCTTATCATGGCTTCAAAACGTATCCTCAAGGAGCTAAAGGACTTGCAGAAAGATCCTCCGACATCATGCAGTGCAGGTCCCGCTGGCGAGGATATGTTCCATTGGCAGGCAACCATTATGGGCCCGCCTGATAGTCCGTATGCTGGAGGTGTTTTCCTAGTGAATATCCATTTCCCCCCGGACTACCCCTTCAAGCCTCCGAAGGTATCTTTCAAGACAAAAGTCTTCCATCCGAACATCAATAGCAATGGAAGCATATGCCTCG…
r_010b_g07	CGGCAGGCGGGTGTGTCCCGGCGCGCAGCTTGGGATCAACCTTGTCGCGTCCATGATCGG[A/C]CACCTCCTGCACCACTTCACCTGGTCGCCGCCGGAGGGGACCCGGCCGGAGGACATCAGC	LG_3	51.512	JK818457	>r_010b_g07	TGGGACAGCCCGCTCGAGTTCCGCCCGGAGCGCTTCGTCGAGGAGAACATCGACATCAAGGGCTGCGACTACCGCGTGTTGCCGTTCGGCGCCGGCAGGCGGGTGTGTCCCGGCGCGCAGCTTGGGATCAACCTTGTCGCGTCCATGATCGGCCACCTCCTGCACCACTTCACCTGGTCGCCGCCGGAGGGGACCCGGCCGGAGGACATCAGCATGATGGAGTCCCCGGGGCTCATCACCTTCATGGGCACGCCGCTGCAGGTCGTCGCCAAGCCGCGCCTCGACAAGGAGGAGCTCTACAAGCGGGTGCCGGTCGACATGTGAGCCACCGTGGCTCCACGTTGAAGACTTTACTGCATTGTCTGTCGGAAAAAGGGTTGCGTCTCCATTCCTCTGTTT…
PTA.30.C2	GGTTCCATCTGCTTTTGATCCGTTTGCTGAGGCAAATGCTGAGGACTCTGGCGCTGGTGC[T/C]GGATCAAAAAACTATGTGCATGTGCGTGTCCAGCAGCGCAACGGAAGAAAGAGTCTGACA	LG_3	51.79	JU962746	>PTA.30.C2	GGGTGGACGGAACCGGAAGACGGGGCAGATATTTCCTCAGGTCAAGTCGTCTCGTGCTCGTCCCCCTCGCCGTCCGCAGCCGGCAGCTCGCACCACCAGCCAAGCTCACACATCAAGACAATAAACAGAGCCTCGTCTGTTTGGGGCCAATCAAACCCAACAGCCAAGGTTCATGTCTGATCTGGACTCCCAGGTTCCATCTGCTTTTGATCCGTTTGCTGAGGCAAATGCTGAGGACTCTGGCGCTGGTGCCGGATCAAAAAACTATGTGCATGTGCGTGTCCAGCAGCGCAACGGAAGAAAGAGTCTGACAACTGTTCAGGGATTAAAGAAAGAGTACAGCTACAACAAGATTCTCAAGGATCTCAAAAAGGAATTCTGCTGTAATGGTACTGTAGT…
PTA.1224.C1	TCCTCCATCAGTTAGATTTACTTCTGAAATGTGGCATCCAAATGTCTATCCGGATGGGCG[T/C]GTATGCATCTCTATTCTTCATCCACCTGGTGATGATCCCAACGGATACGAGCTTGCTAGT	LG_3	53.905	JU962747	>PTA.1224.C1	GAAGATTAACCGAAACAGAGTTGGCATCTACTCCTACTCCTATCAACGAACAGCCGCAGACTCGAATTCAACCACCTCTCCGCTTTCTCCTTCTCTCTCTCCTCCGTCCCCGATTCCTTCTCCAAGCTCTACTCCCAAACCACCTCTATAAATAAGCCAGGCGGCCCGCCCGCGGCGGCCATCAATCAATCCAGCCACCCGAAGATAACGAATTACTCCTCCGCTCGCCGCCGGAAACCCTAGCCGCCGCCGCCGCCGCGGATCCCATGGCCACCGCCTCCAGCCAGGCGAGCCTGCTGCTCTCCAAGCAGCTCCGAGATCTCGCCAAGCACCCCGTCGACGGCTTCTCCGCCGGGCTCGTCGACGACAGCAACGTCTTCGAGTGGCAGGTCACCATCA…
PTA.349.C1	TGCTTATGATGAATTTTACCTATCGTTCTGGACAATATACACCCATCCATGTGGAGTGCA[T/C]GATGTAAATAATCATTTCAATCTTCATGAGAAAATTGTTGCTTTCTGATCTC	LG_3	56.442	JU962748	>PTA.349.C1	GGGAGCTGACGAGGTGGAAACTACCACTGCTGGAGCTGATGTGGTGGCAGTGACCGGACAGGTCACGGATGTGTGCAAGGACACCTTCTGGCCAACTGTCAAGGCAGCAGGGCCAAAGCTCGTTGTCCTGGACATGTACACCCAATGGTGCGGCCCTTGCAAAATCATGGCACCGAAATTCCAGGAGATGTCCGAGAACGACCATGACGTCGTCTTCCTAAAGCTCGATTGCAATCAAGACAACAGGCCTCTTGCAAAGGAGCTTGGTATAAGGGTTGTACCAACATTCAAGATTTTCAAGGACGGGAAGGTGGCCAAGGAGGTCACTGGTGCAAAGCTTGATGAACTAAAACGTGCGATTGAGGAAGTGAAGTCAAGCTGAGCAATACCCTGAAAAAA…
PTA.813.C1	TACATCAAGCTTGTTAGGAAGCATGGGCTGGAGATCTCTCAACCTGGTTTGGAACCTGAT[A/C]GAGGTCTGACATGGCAAATGACTAAGCGGCGAGGTGATCGAGAAGTTCACAAAGTAACTG	LG_3	56.726	JU962749	>PTA.813.C1	CGGAGATTATGGGGTGAACCTAGTGAGGATCTTACTGTCCAGCCAAGGTACCTTGTTACATTTACAGTTGGAATTGGGCAAAAGGCAAATATTGATGCAGCAGTCAAAAAGTTCTCGGAGAACTTCACAATTATGTTGTTCCACTACGATGGCCGGACTACTGAATGGGATGAATTTGACTGGTCAAAAAGGGCTATCCATGTGAGTGTTAGCAAGCAAACTAAATGGTGGTATGCCAAGCGATTTTTACATCCTGATGTCGTTGCCCGTTATGACTACATATTTATCTGGGATGAGGATCTAGGTGTTCAACATTTTAATGCAGAGGCGTACATCAAGCTTGTTAGGAAGCATGGGCTGGAGATCTCTCAACCTGGTTTGGAACCTGATAGAGGTCTG…
DR-1	GGACGTTCTTATGCCTCTCAAGAACAGCTATGATAACTTGCCCACTGACAAG[C/T]TGAGGCTCTGCCTGCTGTATTGCGCCCTGTTTCCAGAGGACTTCTCCATTTCCAAGGATTGGATCAT	LG_3	57.5	JU962750	>DR-1	CCCTTAGCACGCCATCACTGTTCTAAAGATTGCCCCATGGCAACTTCTTGGCATGGAGGTGGACGTTCTTATGCCTCTCAAGAACAGCTATGATAACTTGCCCACTGACAAGCTGAGGCTCTGCCTGCTGTATTGCGCCCTGTTTCCAGAGGACTTCTCCATTTCCAAGGATTGGATCATAGGCTACTGCATTGGTGAAGGTTTCATAGATGACCTATACACAGAGATGGATGAGATATACAACAAAGGGCATGACCTTCTCGGCGACCTCAAGATTGCATCTTTGTTGGACAGAGGTAAAGACGAGGAACACATCAGTATGCATCCCATGGTCCGTGCGATGGCTCTGTGGATAGCATCGGAGTTCGGCACTAAAGAGACCAAATGGCTTGTCCGTGC…
PTA.268.C1	CTTCCAAGAGCGTGCGACCTTCATCTCGCATGGAAATACTGCTCGCCATGCCAAGGACTT[T/C]GGTGACCTAAAGCTCGCACAGATCTGTGGTATCATTGCCTCAGATGAGAAGCGGCATGAG	LG_3	58.628	JU962751	>PTA.268.C1	CGCCGCAGCAGCAGCGTCAGGGTCCTCGCCGTCGCGTCGTCCGCTAAGGTTGAGAGTAAGAAGCCGTTTGCTCCTCCAAGAGAGGTGCATGTCCAGGTTACACATTCAATGCCACCTCAGAAGATGGAAATATTCCAGTCTCTTGATGGTTGGGCTAGAGATAATCTCTTGCTACATCTTAAGCCAGTCGAGAAGTGTTGGCAGCCGCAGGATTTCCTCCCTGATCCAGCATCTGATGGATTTCATGATGAAGTAAAGGAACTCAGAGAACGTGCCAAGGAAATCCCTGATGACTATCTTGTTTGTTTGGTTGGAGACATGATTACTGAGGAAGCTCTTCCTACATACCAGACTATGCTTAACACCCTTGATGGTGTCCGAGATGAAACAGGTGCAAGC…
PTA.1637.C1	GTTTGAGAAATATGGACCAGACAGGAAAAAGGTAAGCGTTTACCCATATGAGAAACAGCC[T/C]GAGAACCCAAACAGTTACAGAGCAAGGAAGAGAGAGAACTTCCGCTTGCAGCGTGAGCGC	LG_3	58.742	JU962752	>PTA.1637.C1	GGGGGCCGGTAGCACCAAGAACGGCAGGGACTCCAAGGGACAGCGCCTCGGGGTCAAGATTTACGGCGACCAGCTCGCCAAGCCCGGCGCCATCATCATCCGCCAGCGCGGCACCAAGGTCTATCCTGGAAATAATGTTGGAATGGGCAAGGATCACACCCTCTTCGCTTTGATTGATGGACTTGTCAAGTTTGAGAAATATGGACCAGACAGGAAAAAGGTAAGCGTTTACCCATATGAGAAACAGCCCGAGAACCCAAACAGTTACAGAGCAAGGAAGAGAGAGAACTTCCGCTTGCAGCGTGAGCGCAAGAAGGCAAGAGCAGAGAGAACTTATGAGCCACAGTTGGTGTTGGCAGCTGCCGATGGAAGTGCTGAGGTCAAAGCAGACTGCTGATA…
PTA.2923.C1	GGTGATCATCGCGGACGACATTGTCCTGCCCTTTGCCGATGCCATCCCGTGGGACGAGAT[T/C]GGTGTGTTCATCGCAGAGGACGACGTCCCGAAGCTGGACACCATCCTCACGTCCATCCCG	LG_3	59.378	JU962753	>PTA.2923.C1	GGGTGGTTACTATGCAAGAGGTGCTCGTGCATCGGTGTGGGAGAACTTCAAGAACAACCCTCTTTTCGACATCTCGACGGACCACCCACCCACCTACTATGAGGACATGCAGCGCGCTATATTCTGCCTGTGCCCGCTGGGCTGGGCCCCGTGGAGCCCCCGTCTGGTGGAGGCCGTGGTGTTCGGATGCATCCCGGTGATCATCGCGGACGACATTGTCCTGCCCTTTGCCGATGCCATCCCGTGGGACGAGATAGGTGTGTTCATCGCAGAGGACGACGTCCCGAAGCTGGACACCATCCTCACGTCCATCCCGATGGAGGTGATCCTGCGGAAGCAGAGGCTGCTGGCGAACCCGTCGATGAAGCAAGCCATGCTTTTCCCACAGCCCGCCCAGCC…
PTA.1900.C1	GCAAGATCTACTCAGTCGTCTTGGCATAGTCATCATGCTTGGTTTGGCTCTTTTGTGCAC[T/C]TCAGGACCCTTCACTCTTCTTCTTTTCAGGAAGCAGTTTCGAATTTTGTACAGCTTATAT	LG_3	60.493	JU962754	>PTA.1900.C1	GGAAAACAGGGAGAGGTGTATGTGAACTACTGGGAGTGGATCCTGCTGATGTTGATATTATGATGGGAACATTTACAAAATCATTTGGGTCGTGCGGAGGTTACATTGCAGCATCAAAAGAGATAATTGACCATCTCAAGCATGCATGCCCAGCCCATATATATGCAACATCCATGTCACCTCCAGCAGTCCAGCAGGTCATCTCCGCGATAAAAGTTGTCCTTGGGGAAGATGGATCTAACAGAGGGGCCAAGAAACTTGCTCAGATTCGGGAGAACAGCAATTTTTTCCGTTCAGAGCTTCAGAAAATGGGGTTTGAGGTGCTAGGAGACAATGACTCACCTGTCATGCCCATCATGCTTTACAACCCTGCTAAAATTCCTGCATTCTCAAGGGAGT…
PTA.1842.C1	GTTGCCCTTCTCCGTCAAGCTCGTGAGCAGGCTGTCAAAGCTCTTCTTGAAGGAGGTCAC[A/G]CCCTCATGCTCCAGCTGCTTCCCAACCTCTTCCCAACTGATGCCCAGCTTCTCCAGGGCA	LG_3	63.323	JU962755	>PTA.1842.C1	CAAAAACCATTGATCAGGAAACGCATAGCAGCTGTTGCAAAGCAACAAGCCTCGGTTACAGTTACACAATGACGGCCAGGCACGCCTAGAATACAAATGCTGACCCAGAAAACTGGGAGCTTTTCATTTCCGAAATGGGAAGAGGAGAGCCAGCAAGCTGGCATTTATTCGGTAATCATTCGCTGGCAACCGCTGGTAGCAAACCATTCTATCCGATAATTTTAGCACCTACAGATTGGCGGCAGTTTTGAGGGCGTTGCCCTTCTCCGTCAAGCTCGTGAGCAGGCTGTCAAAGCTCTTCTTGAAGGAGGTCACGCCCTCATGCTCCAGCTGCTTCCCAACCTCTTCCCAACTGATGCCCAGCTTCTCCAGGGCACTGTATATGCCTTCAGCTTCTGA…
PTA.456.C3	AGCCTTCGAGGGAGAAGGCAGGTGATACACCATCATCTCAAGCAGAGCACGACTGGCAGG[C/G]AGCCAGGTTTGCATGACACGCTTCATGAGAGGCTTGCCCATTAGGTCCTTCTCGTCATTC	LG_4	12.048	JU962756	>PTA.456.C3	CAGATAGATGGGCTCCAGCAGCCTTGGCTTAGCAGTGAGCTGGGAAGCGAAAATGACCCTCCTGGCCGTTGGGATAACCTGGCCACCACCCCCTGTGAATGGCGTCAGTGTGGAGGACAACATCACAGACCTCAAAGCAGATGCCACGCATGTTCTCGTCAGCCAGTGCACCTTCCTTCGATGCCCACTGGAAGCCAGCAACAACAGAGTCCTTGATCTCATTCAGGTACTGCACTCCCTTACACATGTCAACAACCATGTTCGGGCCTGTGGTCTCAGGTCCAAAGCACCAAATCTTCTTGGCGAGATCCTTGTCCCACCCAAACTCCTGAGAGAGGATCTGGGAGCGCACCTTAGGATCATCACGTGGGCCAATGCGTCCCTCATCAATGGCCTCAG…
PTA.1809.C1	CAAGAAGGTTAGCGGCACCACGGAGAGGCCAAGACTCAGCATTTTCCGCTCAAACAAGCA[T/C]TTATATGCTCAGGTGATCGACGATACAAAGTCATGCACTCTGGCTTCAGCCTCAACAATG	LG_4	17.381	JU962757	>PTA.1809.C1	GAAGGCGAGCCATTAGGCGCGTGAGACGACGAACCCCAGTGCCGAGCAGTGCAGCGAGCAAGTGAGCCATGCTAGCCTCACCGGCGCTCGCCGGCGCCACCCACTCCTTCCCCGCCTTCGTGTCAGGAAACCACCTCCCGTCCGCCTACGCGCCCTCGCACTCGCCGGCGCGGCGGGCCTCCCTGGTCGTCCTCGCCAAGGCCAAGGTGTCCACGCCCCAGGCCGACCGCATCGCCCGCCATGTCCGCCTCCGCAAGAAGGTTAGCGGCACCACGGAGAGGCCAAGACTCAGCATTTTCCGCTCAAACAAGCATTTATATGCTCAGGTGATCGACGATACAAAGTCATGCACTCTGGCTTCAGCCTCAACAATGCACAAATCTCTTTCAAAGGACCTCG…
PTA.931.C1	TGAATCTGCTCTGGTGACGATGAGGCCTGCACTCACCAGCAGAGCCGCAATGTCCTCCGG[T/C]TTAACATCTGAACTCTGATGGATTGTTCATGATTGGCACTACATCAGCTGCAACATATGG	LG_4	17.381	JU962758	>PTA.931.C1	CCCGCAAGGACCTCATCAACGGATTCCCGCAGAAGACCATCTTCGACAGCCTCGACGAGAACGGCCTCTCCTTCGGCATTTACTACCAGAACATCCCCGCCACGCTTTTCTACCAGAGCCTGCGACGGCTCAAGCACCTCGTCAAGTTCCACCAGTACAGCCTCAAGTTCAAGCTCGACGCCGCCAAGGGCAACCTGCCCAACTACGTCGTCATTGAGCAGAGGTACTTCGACTGCAAGGAGTTCCCGGCCAACGATGACCACCCGTCGCACGATGTCGCCAGGGGGCAGAGGTTTGTCAAGGAGGTCTACGAGACGCTGCGAGCCAGCCCCCAGTGGAACGAGACCGCTCTGATCATCACCTACGATGAGCATGGAGGGTTCTATGACCATGTCCCCA…
PTA.1792.C1	GGACTTCATCGTCAGCGCCATCGTCAAGGACGAGCAGGAGTTCATCGAGACCAACCCGCT[C/G]CTCAACAAGGTCGACGGCCCACCGCCCAAGGCCAGCGGCACCGTTTCCAAGAAGGCCGGC	LG_4	17.575	JU962759	>PTA.1792.C1	CAAAAGTACCACACATATCGATCGCTGCCAAGAACACCAAGAGGTCCAAGCAAGCAGAGAGGTAATAGTAGCAATGGCGTCGGTTGGGTTCGGCAGCAGTGTGGCGGCAGTGGCGCCGGCCTCATCGACGGCGGCAGCGGGACGGACCAGCCTCCCGCGGCGGTCGCGGCTGGCCGTGCCAGCGGCGACGAGGGACACCCCGGCGCCGGCCAAGAAGGAGAAGGGCATCCTGGACTTCATCGTCAGCGCCATCGTCAAGGACGAGCAGGAGTTCATCGAGACCAACCCGCTCCTCAACAAGGTCGACGGCCCACCGCCCAAGGCCAGCGGCACCGTTTCCAAGAAGGCCGGCGGCACCACGTCCAAGAAGCCCGCGGCCGAGGAAGGCGGCGGCGGGTT…
PTA.2443.C1	CTGTGTTTTCTGTAGCAGAGTATTGTTGCTATGTTCTATTTTGGATTTAGAATGTTCACC[A/G]CCATCTAAGTAAAGCATGCGTGACCAACTAATTCGTATACTGCTTAAAAGGAAACCCCCA	LG_4	17.631	JU962760	>PTA.2443.C1	GGGGGAGAAGAGGTAGTGGAGGCGCGGCCGCTCTAGTCTTCTTCTTCTTCTGCTCCCTCCACCGCCGCGACCGCGAGATCTCCGGCATCCTCCGGCCCCCATCCCTGTGAGGCGTCTGCAACAATGGCTGCGAAAGGAGGCGGGCCGAGCGACCTGGAGAAGGAGCAGATGTTCGGGATGGCGGAGAAGGAGATGGAGTACAGGGTCGACCTCTTCAACCGGCTTACACATAGTTGTTTTGACAAGTGCATTGAGAAAAGGCATAAAGAAGCTGAGCTCAATATGGGAGAGAACAGTTGCATTGATCGGTGTGTTTCAAAGTACTGGCAGGTGACTAACTTGGTTGGTCAGATGCTCGGGAATCGGCCTCAGATATGAGCTGGGAAGCAGTAGCTGTGT…
PTA.395.C3	GGACTGAAACAAATGACGTATAGTGTATTTCTCACTACATAAAATTCATGAAAGTCACTA[A/C]TGGTAAAACTTAGTCGACCTCCTCGATCTTGGGGCCAGCACCGCCGCTGGAAGCAGGGGC	LG_4	20.474	JU962761	>PTA.395.C3	GCAAACTCAGAAGCATTAAGCTGAATCAACAATGAGCCAAAACATGCATCATTGCATTGTACGCGACAGATATAAGTCTGACATTAACCGACAGTACAACAAAACTTCCAGCCCAGGTGATATGATTGGCACCTGGGACTGAAACAAATGACGTATAGTGTATTTCTCACTACATAAAATTCATGAAAGTCACTAATGGTAAAACTTAGTCGACCTCCTCGATCTTGGGGCCAGCACCGCCGCTGGAAGCAGGGGCATCATCATCTCCAGCCATGTCAGCACCAGCGCCCTGGTACATCTTGGCGATGATGGGGTTGCAGAGGCCCTCGAGCTCCTTCATCTTGTCCTCAAACTCATCAACCTCAGCGAGCTGGTTGTTGTCCAGCCATGTGATGGCCT…
PTA.770.C1	ACCTGAGAACGACTGCCGCTACGCAGTCTTTGACTTTGACTACATGACCCCTGAGGAGGT[T/G]CCCAAGAGCAAGATATACTACATCTTCTGGTCCCCAGACTGCGCCAAGGTGAGGAGCAAG	LG_4	20.647	JU962762	>PTA.770.C1	GGGGACACAACCCCAGCAATCCACCTCCCTCCCCACCTTTCCCCTTCCTCTTCCTCCCTCCCTCCCTCCCAGCCGGATTCCCTCGCCGAGCTCCGCGATGGCGAACGCGGCATCGGGTGCTGGAGTGAATAGCGAGTGCATCACCAAGTTCAACGAGCTCCAGGCCAAGAGGCTGCACCGCTACGTGACCTACAAGCTGCAGGACTCCAAGGAGGTGGTCATCGATCAGGTCGGGGAGCGCGGGGCGACCTACGAGGATTTCGTCAGCGCTCTACCTGAGAACGACTGCCGCTACGCAGTCTTTGACTTTGACTACATGACCCCTGAGGAGGTGCCCAAGAGCAAGATATACTACATCTTCTGGTCCCCAGACTGCGCCAAGGTGAGGAGCAAGATGCT…
r_011c_f09	GACCCACGCCGCCGCCGCAACCCTAGAACCTCC[T/C]TGCGCACTGCCTCTGCCGGGCGCCTCCCCACCTTGCCGCAACCATGACGTTCAAGCGAAG	LG_4	21.619	ES699514	>r_011c_f09	GACCCACGCCGCCGCCGCAACCCTAGAACCTCCTTGCGCACTGCCTCTGCCGGGCGCCTCCCCACCTTGCCGCAACCATGACGTTCAAGCGAAGGAACGGCGGGCGCAACAAGCACGGCCGCGGCCACGTCAAGTACATCCGGTGCTCCAACTGCGCCAAGTGCTGCCCCAAGGACAAGGCTATCAAGCGTTTCTTGGTGAGGAACATCGTTGAGCAGGCTGCAGTCAGGGATGTGCAGGAGGCTTGCGTGCATGATGGATACGTTCTTCCCAAGCTGTACGCCAAGGTGCACCACTGTGTCTCTTGCGCCATCCATGCTCACATTGTCCGTGTCCGCTCCCGTGAGAACAGGAGGAACCGTGAGCCACCGCAGCGGTTCAGGCGCATGGATGATGGCC…
PTA.311.C1	AACTTGAGAGCAAACAGAGACATCCAGAGGCAGCACAATTCAAAGATGACACGCAGTTCT[T/G]AACTATAATAATAAAGCGAAGTGCATTAGACGACTCCCAGCTAGTAAAACTCTTTACTGC	LG_4	22.188	JU962763	>PTA.311.C1	ATCGACAATACTTATGTAGCATCCATTGATATGATTAAGAAGAGCAACATTGTACCATAATCCAAAACTTGAGAGCAAACAGAGACATCCAGAGGCAGCACAATTCAAAGATGACACGCAGTTCTTAACTATAATAATAAAGCGAAGTGCATTAGACGACTCCCAGCTAGTAAAACTCTTTACTGCGACACCCTAAGCATCTATCTTCTCAACTGGTGCATCAAGCAGAAGGGCCTTGGTAGGCTTCGCCAAGAGGTCGGTGAACTCCTGGTAGGGCGCCTTGGTGAAAGTGGTCTCCCTCCAGAAGCCAGGAGTGAGGAATCCATAGGTCTTCATCAAGCAGTCAAAGGTGGCCTTGACGAAGTTGCCAAGGGTCTTGGTAGATCCACGGGACGAGGT…
PTA.1977.C1	ACAATGATGCATTTGACATGCACCAACATGCCAGTAGAGAAGATCGATAGTGCCTTGGAT[A/G]CCATTAAGTCCAATGGGATTCAAAATGTTTTGGCACTTAGAGGAGACCCTCCACATGGTC	LG_4	22.252	JU962764	>PTA.1977.C1	GGCGCACCACGACGGACGCCATTAGAGCAGCGAGAGGTTGTAGAGGAAGATGAAGGTGATCGAGAAGATCCAGGAGGCGGCGGCGAATGGCCGGACGGCCTTCTCCTTCGAGTACTTCCCGCCCAAGACGGAGGAGGGCGTCGAGAACCTCTTCGAGCGGATGGACCGCATGGTGGCGCACGGCCCCAACTTCTGCGACATCACCTGGGGCGCCGGGGGATCCACCGCCGACGTCACCCTCGACATCGCCAACCGCATGCAGAACATGGTATGCGTGGAAACAATGATGCATTTGACATGCACCAACATGCCAGTAGAGAAGATCGATAGTGCCTTGGATGCCATTAAGTCCAATGGGATTCAAAATGTTTTGGCACTTAGAGGAGACCCTCCACATGG…
PTA.200.C5	ACGTGATGCTGTGTTGCTTGTGTTTGCTAACAAGCAAGATCTTCCAAATGCTATGAATGC[T/C]GCTGAGATTACTGATAAGCTTGGGCTGCACTCCCTTCGCCAGCGACACTGGTACATCCAG	LG_4	23.073	JU962765	>PTA.200.C5	GAAGGAGATGCGGATCCTGATGGTGGGTCTCGACGCCGCCGGAAAGACCACAATCCTCTACAAGCTCAAGCTCGGCGAGATCGTCACCACCATCCCCACCATCGGATTCAATGTTGAAACTGTGGAGTACAAGAACATCAGCTTCACTGTCTGGGATGTCGGGGGTCAGGACAAGATTAGACCTCTGTGGAGGCATTACTTCCAGAACACGCAGGGTCTTATCTTTGTCGTGGACAGCAACGATAGGGACCGTGTTGTTGAAGCCAGGGATGAGCTCCACAGGATGCTGAATGAGGATGAATTACGTGATGCTGTGTTGCTTGTGTTTGCTAACAAGCAAGATCTTCCAAATGCTATGAATGCCGCTGAGATTACTGATAAGCTTGGGCTGCACTCCCT…
PTA.749.C2	TCTTGAGGAGCTCAAGGCTGCTGGCATCCCGAAGAAGCTGGCTCCCACCATTGGCATCTC[T/C]GTGGACCACCGCCGCAAGAACAGGTCACTTGAGGGTCTGCAGACCAATGTCCAGAGGCTG	LG_4	25.051	JU962766	>PTA.749.C2	GGCGCCGCCACTCCACTCCCCGCAAAACCCTAGCCCTCTCCCGCGCCGCCGCCGCCCCAGGTAAGAAGGAGAGGAGGCCGAGATGGTGAAGCACAACAACGTCATCTCCAGCGGCAACGTCAAGAAGGACTGGCAGAGGCATGTCAAGACGTGGTTCAACCAGCCGGCCCGCAAGCAGAGGCGCCGCATCGCTCGCCAAAAGAAGGCTGTGAAGATCTTCCCACGCCCAACATCTGGACCTCTTCGCCCCATTGTGCAATGCCAGACTCTCAAGTACAACATGAAGGCCAGGGCTGGCAGGGGATTTACTCTTGAGGAGCTCAAGGCTGCTGGCATCCCGAAGAAGCTGGCTCCCACCATTGGCATCTCTGTGGACCACCGCCGCAAGAACAGGTCACT…
PTA.830.C2	GATTGGCCACTACCTGGCGGAGTTCTCCCTCTCCTACAAGCCAGTCAAGCACGGGAGGCC[T/C]GGTATTGGTGCCACCCACTCTTCAAGGTTCATTCCCCTCAAGTGAGAATTATCAGGAATG	LG_4	25.753	JU962767	>PTA.830.C2	GCTAGCCGCCGCCGCCGTCGCTTCCTCTTCGTCCCGCAAGCAGCGCCGCCCGCCTCCGGCTCGAGCTCCAGCTCTCCCTCCCTTCGACCATGGCGGATGCCGAGATCGACCCCGAGTTGGCGGCCGCCGGCCCGAAGAAGAGGACGTTCCGCAAGTTCAGCTACCGCGGCGTGGACCTCGACGCGCTCCTCGACATGTCCAGCGAGGACCTCGTCCAGCTCTTCCCTGCGCGCGCCCGCAGAAGGTTCTCGAGGGGTCTGAAGAGGAAGCCCATGGCGCTCGTCAAGAAGCTGCGCAAGGCGAAAAGCAATGCACCTGCTGGTGAGAAGCCTGAGCCTGTGAGGACCCACCTCCGCAACATGATCATCATGCCAGAGATGATAGGAAGCCTTGTGGGGA…
PTA.2126.C1	GCCGACGAAGTCGTTCCTGAAGGTGTCCGCGATCAGGCTGGGCGCGACCACCGTGAGCAG[A/G]ATCAGAGCGGCAGGCATCTCCAGATAATCACGGAAGTGCTTTGGGAAGAAGAGCTGCACG	LG_4	29.309	JU962768	>PTA.2126.C1	AACAGTTACAACACCACATCCAGTTCATCTGCTCGGGACGAACATATCAAATCTCCGCAGGAAACATCTACGCACCAGGAATCATCGTAAAACAACAGACGGAACTGGACCATCAACGGATCGAACTGACGGTGGTGACTGTTCTAGAAGATCATAGTAATCAGGGCCCAGACTGGGTAGATGAAGAGGAGTGCGATGCCGATGGAGTTGGAGACGCCATTGGCCCTGCTGAAGGCCGGCTTGAAGCCACCTGACGCCCTGATGTGCTCCTGAAGCAGGTAGCAGCCGATGACGAGGCATATGCCGACGCCGACGAAGTCGTTCCTGAAGGTGTCCGCGATCAGGCTGGGCGCGACCACCGTGAGCAGAATCAGAGCGGCAGGCATCTCCAGATAATCA…
PTA.803.C1	CGGGTCCACCGCGTCAGTCTCAAAGTGTGGCAGTAGGTCTGATTTCAGATACACTCCCGC[A/T]GATGAGCAATAGATGAACTGTTCCAGGTTCGGCAATGCATCTAGTATGGGGGATACCTGT	LG_4	30.337	JU962769	>PTA.803.C1	AAATGCTGGTCTCTGAACGGGAATGCTTTTTCTTGCCGAAGTCGAAGTCCTTGGGATTGTAGTGGACTATCTCTGGTTCAGGAAACCCTCCCAGCCTTTGCGCATGCCTTGCTAGGCCGTCGAAGGTGACGTACTTGGCGCCGGAGATGTTGTAGACCTGCTTGCTCGCCTTGGGGTTGCCGAGGACCCTGGTGAAGGCCTCCGCCAAATCCTTGACGTGACCGAGCTGGGTGATCTGGTTCCCGGCGCCGGGGATGGGGATAGGGCGGCCGGCCTTGAGCCGGTGGAAGAACCATTCCTCCACGGGGTTGTAGTTGAGAGGGCCGTAGATGTACACCGGCCTGATAGACGTCCAGTTCACGCCGCTTGTCTCCAACAGGCTCTCCGTCTCCAGCTTTC…
LpMADS01_SNP	CACAAAAAAAAGCACAGGAGGGAATAATAAATTGCCTCCGAAAAAAGAAAAGAAAAGCCCTTTCTTTCTGTGGAGAAAACAAAAAAGCGC[C/T]GCTCCGTTCCTGTGGCGCGAGCAATGGATACGGGGGTGCGAGGAATTCGGACAGCAGAATTTGGAGATTCGGACGT	LG_4	32.633	JU962770	>LpMADS01_SNP	AGACCAGACGCGGCAACGCCGGCCACTAGCTACCACCCCACTACTGTCAGCAGTAGCAGAGCAACACTTGAAAGTCCACAAATCAATCATGAATCATGCGCACGAGACGACGCAGGCAGGGAGGACAGGCGGGAGTCCCAAACGGGAGACGCGAGGCGGCCCAAATTAAGCAAGCAGCCTCCTACTGTCGCAGCCCGTACGCCCCTACGCCATGACCAGACCCACCCGCACCAGACTTGACCTAGCATTTCCCCATTCGTCCCGCGCCGCCGTCACACACAAAAAAAAGCACAGGAGGGAATAATAAATTGCCTCCGAAAAAAGAAAAGAAAAGCCCTTTCTTTCTGTGGAGAAAACAAAAAAGCGCCGCTCCGTTCCTGTGGCGCGAGCAATGGATAC…
PTA.382.C1	GGCTCGTCACCGGCACACAAATGAGAGCACCAGAAGACGTGTCATGTTCTACACGATCGC[A/G]GAGTACCTAGCTTTCATGGCTGCTAGCGCGTTGCAAGTGGTCTACATCCGGCGCCTGTTC	LG_4	34.023	JU962771	>PTA.382.C1	GTGGCGCGCGGAGGCGCTGTCGGTGACGGTCACCGACACCGATTGCATCCACGAGTTCGTGCCCTACGAGGGCGACTCCGTCACGGGGAACTTCGTCGTCGTCGACCACGACATCTTCTGGAGCTCCGACCACCCCGGCATCGACCTCACGGTAACTTCACCAGGTGGTAACACTGTACATTCAATGAAGGGAAAGTCTGGTGACAAATTTGAGTTTAAAGCTCCAAGGGGTGGAATGTACAAGTTTTGCTTCCACAATCCTTACGGGGCACCTGAAACGGTTTCTTTCTACATTCATGTTGGGCACATACCCAATGAGCACAATCTGGCGAAAGATGAGCACTTGGATCCTATCAATGTGAAAATTGCAGAGCTTAAGGAAGCATTAGAATCTGTCAC…
PTA.1266.C1	TTCGGTTGTTTGAGAAGGGTATAGCTCACAGTGTGGTATTCTCCGAGTTGCAATAAATCA[T/G]GGACCATCAATTCTCTCAAAGCTTTTGGGAATTGTAATTTCATCACCAATAGCCAATATA	LG_4	34.491	JU962772	>PTA.1266.C1	TCTCAAGGAAGGTTGTGAGCTGATTAGTAAAGCACAGGAAAGTTTCCATGATGTGAAGATCAGTGACAGAAGCCTCATATGGAATTCAGACTTGATCGAGACCATAGAATTAGAAAATCTTTTAATAAATGCATGCATAACCATGTATTCAGCTGAGGCTCGCCAAGAAAGCAGGGGTGCTCATGCTCGCGAAGATTTCAAGACAAGAGACGACGAGAAGTGGATGAAGCACACGATAGGATATTGGGAGGATGAAAAGGTTAGACTAGACTACAGGCCAGTTCACATGAATACCTTGGATGATGAAGTCGAGGCTTTTCCGCCAAAAGCTCGTGTTTACTAATCTGGACATGGCTGCCATTGCTTCGGTTGTTTGAGAAGGGTATAGCTCACAGTGTG…
PTA.623.C1	AGCTGCCACAACAGGTGGGACCAAACTGAAGGACTTCGTTGCCACTTTGAATTCTGACAG[T/C]AACATCCAAGCTGAAATTGCAAAGCTTCGCCACGATGTGGAGGAATATGCAAAACAGTTC	LG_4	35.013	JU962773	>PTA.623.C1	GGAGTACAGAGCTTATCAAGAGCAGGTTATGAGTAACTGCGCTAGATTTGCTGAGAGCTTGAGTGCAAAAGGCTACGAAATTGTCTCTGGTGGGACTGATAACCATTTAGTCTTGGTAAACCTCAAGAAAAAGGGGATTGATGGTTCAAGAGTGGAGAAGGTTCTAGAAAATGTGCATATTGCAGCAAACAAGAACACAGTTCCTGGTGATGTTTCAGCTATGGTACCCGGAGGCATCAGGATGGGGACCCCAGCGCTTACATCGAGAGGATTTGTTGAGGAGGACTTTGCCAAGGTGGCCGACTTCTTTGATTCGGCAGTGAGCTTGGCCCTGAAGGTTAAAGCTGCCACAACAGGTGGGACCAAACTGAAGGACTTCGTTGCCACTTTGAATTCTGA…
PTA.2931.C1	TCTTCTCGCAGACATGGCACACATCAGTGGCCTAGTTGCTGCTGGTGTCATTCCATCTCC[T/C]TTTGAGTATGCAGATGTAGTTACTACCACTACTCACAAGTCACTGCGTGGACCACGTGGA	LG_4	35.225	JU962774	>PTA.2931.C1	CGCTGGAGGAGGTCGACCCGGAGATTGCAGACATCATCGAGCTCGAGAAGGCCCGCCAATGGAAGGGCCTGGAGCTCATCCCGTCGGAGAACTTCACGTCGCTCTCAGTGATGCAGGCGGTGGGATCCGTCATGACCAACAAGTACAGCGAGGGGTACCCTGGCGCGAGATACTACGGTGGAAACGAATACATCGATATGGCCGAGTCTCTGTGCCAGAAACGTGCTCTCGAGGCTTTCAATTTGGACCCGGAGAAGTGGGGAGTGAATGTGCAACCTCTATCGGGTTCACCTGCCAACTTCCAAGTATACACTGCTCTGCTGAAGCCACATGACAGAATCATGGCTCTAGATCTTCCTCATGGTGGACATCTTTCTCATGGTTACCAGACTGACACAA…
PTA.72.C4	GGTGATCTCATCACTGACCACTTCCCTGAGGTTCGATGGTGCCCTGAACGTGGACGTGAC[T/C]GAGTTCCAGACCAACCTGGTCCCGTACCCGAGGATCCACTTCATGCTCTCCTCCTACGCC	LG_4	35.793	JU962775	>PTA.72.C4	GGGGACTACACATCCGGCGTCTTCACAAACGCCGGCTCGATCCGCCCGTCTCCTTCCTCCTCCCGCTCCCGCTCCCCACTTCAGACCTCCCAGATCTCGTCGAGCTCCGCCCACCCCCGACTCGAAGATGAGGGAGTGCATCTCGATCCACATCGGGCAGGCCGGCATCCAGGTCGGCAACGCGTGCTGGGAACTTTACTGCCTCGAGCATGGCATCCAGCCTGATGGCCAGACGTCCGGTGACAAGACCATCGGAGGTGGTGATGACGCCTTCAACACCTTCTTCAGCGAGACTGGAGCAGGCAAGTACGTGCCCCGTGCCGTCTTCGTCGATCTCGAGCCCACCGTGATCGATGAGGTCCGCACCAGCGCCTACCGCCAGCTCTTCCACCCCGAGCA…
PTA.967.C1	ACACATCAGTGTTGCAAAGCCTGCTATGCTGCCTGCTGTGTTTCCGCGTTTCATGTCAGT[A/G]TCATCTGCTCAAATAGAGGAGAGTGGATTTGAGAGCGGCACTATTGCTGATATTCTGAAG	LG_4	36.326	JU962776	>PTA.967.C1	GGGGGCCTCCCAGCAGCACAAGTGTCCCTCCCCTCATCTTCTTCCTCCCACCCGCAGCTCCTCCGGAAGCGAAGCGAAGCTCGGTCCCGCGGCCACGCAGATAAGAAAATGCAACGCGCAATTCAAGCTATCGGATCACATGGCAGTGTGCTCAAATCTGCTGTTCTGAAACACATCAGTGTTGCAAAGCCTGCTATGCTGCCTGCTGTGTTTCCGCGTTTCATGTCAGTGTCATCTGCTCAAATAGAGGAGAGTGGATTTGAGAGCGGCACTATTGCTGATATTCTGAAGTCTAAAGGGAAGAGTGCTGATGGATCGTGGCTCTGGTGCACCACGGACGATAGTGTCTATGACGCTGTCAAATCGATGACTCAACACAATGTGGGAGCTTTGGTGGTT…
PTA.169.C3	CCAGGCGTCAATGCGAGGCTTGGAGATATCAACGACAACAACCTCAATTGATGGGCACTT[A/G]ATGGCAATGACAGCCATTGTTGGGCCACCGACGTAGCCAGCTCCGATGCAGCAAATCTTC	LG_4	36.809	JU962777	>PTA.169.C3	GATGCTGACCTGAGCCTTGTCGCCCAGAAGGCCCTTGCACACGTCGATGGCCGGGGTCTCCCCTGGTGTCACCGGTGTCCTTCTTGAAGGCGAACCCGAGCACGGCCACCTTCTTGCCGGAGACGGTGTTGAACATGGAGGACACAACACGGTTCACGAACCGGCTCTTCTGGTAGTCATTGATCTTGATCACCTGCTCCCAGTAGTTGGCCACCTCGGGCAGGCCGTTGCACTCGCAGATGTACACCAGGTTCAGGATGTCCTTCTGGAAGCACGACCCGCCGAACCCCACGCTGGCGTTCAGGAACTTGGGGCCGATCCTCGAGTCCTTGCCGATGGCGTAGGACACCTCAGACACGTCCGCGCCGGTCGCCTCGCAGAGCGCCGACATGGCGTTCA…
PTA.516.C1	GCTCCTCGCTAACCTGGAAGCACCTGCCTGATGAAGGCAAGGTAGTACTAGCACTGAAGT[A/C]TGTTGCTCACAGGCACGCTTGTTAGCTCCTGGCTAACATGCTGCGACCGCATTGGTCTTG	LG_4	37.547	JU962778	>PTA.516.C1	GCAGGGACAGCCGTGCTCGACGCATGAATGGCAACTTAGAGTGTGTATGTGAGGCCTCCATTGAGTGGTCTCCAGCACAGCTCATCTTCTGCGCCTTCTGTGGTCTGCTGGGTGGCACAGTTGGTGGTCTTCTAGGGTCTGGAGGAGGCTTCATCCTCGGTCCGCTTCTTCTTGAGCTTGGGTGCATCCCTCAGGTTGCAAGTGCAACAGCCACATTCGTGATGATGTTCTCCTCATCCCTCTCAGTGGTTGAGTTCTACTTCCTGGGCAGGTTCCCACTCCCTTATGCTGGTTACCTGATCTTTATTTCCATACTGGCTGGATTCTGGGGCCAATGCTTGGTCCGGAAGATTGTGCTTGTGCTCAAGAGAGCATCGCTGATTGTCTTCATCCTCTCCT…
PTA.169.C2	GTGCCCAGCAATTGAGGTGGTTGTTGTTGACATCTCCAAGCCTCGTATTGATGCTTGGAA[T/C]AGTGACACACTCCCGATCTATGAGCCTGGCCTCGACGAGGTTGTCAAGGCGTGCAGGGGC	LG_4	38.303	JU962779	>PTA.169.C2	GGGGAGCTTCTCTCTGAATACAATACAAGAGGTCGTCTCTGTTCCATCTCTCTTGCTGTGTCCCTGTCAAGATCTCCCTCGAGTTCTTGAGATCTGGTTATAAGCAGACAAGATGGTGAAGATCTGCTGCATTGGAGCTGGCTATGTCGGTGGCCCAACCATGGCTGTCATTGCCATCAAGTGCCCAGCAATTGAGGTGGTTGTTGTTGACATCTCCAAGCCTCGTATTGATGCTTGGAACAGTGACACACTCCCGATCTATGAGCCTGGCCTCGACGAGGTTGTCAAGGCGTGCAGGGGCAAGAACCTCTTCTTCAGCACCGACGTTGAGAAGCACGTTGCCGAGGCTGACATCATCTTCGTCTCGGTGAACACCCCCACCAAGACCCGTGGTCTTGG…
PHYA	GATACTACTAAGTTATCTAGTATAAATTGTGTAAGCAGGTGGTGCAATAACCAGTTAAGTTCAATACACAAATCATATTATAAAAAAGATAAAACAAAGCTGCTGACTAGCAT[G/A]CTAAAGGAGAGGCAGGTGTAAATAAAGAAAACAAGTTTACTCACCCTGCAGAGCTAGATATAGCAT	LG_4	38.516	JU962780	>PHYA	CTGTTTCATCACCAGCTAATGCACCGTTGATAAGAACACATAGACTTACAAATGCATCTTTGTTCTTCAAAAGGCAGGAGGCATTGCTACTGTCGAACACTTCGCCGAGAAGCATCTTATCGAGCACCTCATCTCTGTTCCACCCAGTCAGCTTGGTCATTGCAGCATTCCACTCAGAACACCATCCAAATTCGTCAGCACCAAATATAGGAGGAATGAGTGGGTTTGGGTTGTGAATGATGGCCTTGTAGTCACCCTCAACCCGAGTAAACTTGTCCATCACCAACTTATGGACAGTCATATCCTGGGCAACAAAGCACACTCCAACAACATGATCATGAAGGTCCCGACTGGCACAAGCATTCACAACCAAGATAACTGGACCATCATCCCTCTTCG…
PTA.100.C1	AAGCTTGCATGTTGATGATGGAACTGCTGAATACTATTTGTCCATCACAGATGGCGATCC[A/G]AGAGCCGCTATGATGCAGTTCTCAGAGGACCTTAGGTGGGAGCAGCAACAACCAGGTCAT	LG_4	40.423	JU962781	>PTA.100.C1	GGGCAGGTGACTGACATTAAACGGTTCAACAACATGATGAGTGACCATGGTATCTACTCAAGGGAGAGGCTTCTGATACCAATCAGTGATCCAGAAATTCTGCTGGGTAGCACATGCTACATTGAGATGGATCACAATTCAAAGAGAGAGGTCGCAGTATTTTATCCCGAGGGTCACCCAACTGGAAACGCGGAGTCCCTGGCAAACGCCGCAGCTGCCAAAAAACGTAGCAAAAGGATCCTGGAGTCAGTGAAGCGAAGCTTGCATGTTGATGATGGAACTGCTGAATACTATTTGTCCATCACAGATGGCGATCCAAGAGCCGCTATGATGCAGTTCTCAGAGGACCTTAGGTGGGAGCAGCAACAACCAGGTCATTAGATGCAGGTCAGTGGGAAG…
PTA.1.C1	CCAGGAGATGGAGACCTCCAAGACCAGCTCTTCTGTGGAGAAGAGCTACGAGCTTCCTGA[T/C]GGCCAGGTCATCACCATCGGTGCTGAGCGGTTCCGTTGCCCTGAGGTCCTCTTCCAGCCT	LG_4	41.528	JU962782	>PTA.1.C1	GTCTCCTCCCATTTGCCCCCGTCTCGCTCTCACGCTCGCGTCACTCCCGCCACCAGACCTCGACGACCCGATCGACAGAAATCCCCAATCCGCTCAACCAGAAAAGCGCTTGACAAATGGCCGAAGAGGATGTCCAGCCTATCGTGTGTGACAATGGCACGGGAATGGTCAAGGCGGGTTTCGCCGGCGACGATGCGCCGAGGGCCGTCTTCCCGAGCATCGTGGGCAGGCCGCGCCACACGGGCGTCATGGTCGGCATGGGGCAGAAGGACGCGTACGTGGGCGACGAGGCGCAGTCCAAGCGAGGTATCCTCACCCTGAAATACCCCATCGAGCACGGCATCGTCGGCAACTGGGACGACATGGAGAAGATCTGGCATCACACCTTCTACAACGAGC…
P7G07	GTGAGTTGCAAGATGAGCTAAGTACTACTACCAGTACCTCTCCCTCCTCATC[C/A]TCCCTCTGCAACTCCCATGAGAGATGATCTGCTCCTGCTAGTCCTAGACCTCTTTAACTATCTTTCT	LG_4	42.713	JU962783	>P7G07	GTGAGTTGCAAGATGAGCTAAGTACTACTACCAGTACCTCTCCCTCCTCATCATCCCTCTGCAACTCCCATGAGAGATGATCTGCTCCTGCTAGTCCTAGACCTCTTTAACTATCTTTCTCTCTCTCTCCTTCTCACACACAAGCGTGATGAGCTTATGCATGGCCGGACACATCTGATCATAGCTGCTAGCGGCACCCCTCCCTCACACAGAGAGACGCCGCAGTTGCTCTTTGTCCGAGGACCTAGAGACGGGAGGTCTCAGGGGTCTTGGAGTCCCATCACTAAAGCATGTTTCCTCTCTATGATTCCCCAAGCCCCATGGACATACCACTTTACCAACAGCTGCAGCTCAGCCCTCCCTCGCCAAAGGAACCGGACCACCAATCCTTCCCCTACT…
PTA.401.C1	CTGCAAGGGTGAGAAGGTTCATCAAGAGAAGAAGGTTCTGGAGGTCCATGTTGAGAAGGG[T/G]ATGCAACACAACCAGAAGATCACCTTCCCTGGAGAAGCTGATGAAGCGCCTGATACTGTT	LG_4	44.988	JU962784	>PTA.401.C1	GGGGCTCTCTCACTCGCTCCGTCCGGCCGCCCCACTTTGACCGGCTCCTCCTCTCCTCTGCTCCACCCACCAGCCGGCGGGAGAGGCCAGTGGCGGCGCGCGGCGGCGAAGATGTTCGGCCGGTCGCCCAAGAAGAGCGACAACACCAAGTACTACGAGATCCTCGGGGTGCCCAAGACCGCCGCCCAGGACGACCTCAAGAAGGCCTACCGCAAGGCCGCCATCAAGAACCACCCCGACAAGGGCGGAGACCCCGAGAAGTTCAAGGAGCTAGCACAAGCTTATGAGGTTTTGAGTGACCCTGAAGAAGCGTGAAATATATGATCAGTATGGTGAAGATGCCCTCAAGGAAGGAATGGGAGGAGGAGGAGGAGGTGGAGTTGATCCATTTGACATCTT…
PTA.3.C1	TGTCCGTGGAACTAAGACACTTGATCTTGTCAAGAGCGCGGGTTTCCCTTCTGGAAAGTA[T/C]TTGTTTGCTGGTGTTGTAGATGGACGGAACATTTGGGCTGATGATCTTGCTGCATCTCTC	LG_4	47.572	JU962785	>PTA.3.C1	GGATTGAATGTACTTGTTGAGACATACTTCGCTGATGTTCCTGCTGAGTCCTACAAGACCCTCACATCATTGTGTGGTGTGACCGCCTATGGTTTTGATCTTGTCCGTGGAACTAAGACACTTGATCTTGTCAAGAGCGCGGGTTTCCCTTCTGGAAAGTACTTGTTTGCTGGTGTTGTAGATGGACGGAACATTTGGGCTGATGATCTTGCTGCATCTCTCAGCACTCTTCAGTCTCTTGAGGCTGTTGTTGGCAAGGACAAGCTTGTGGTGTCCACCTCCTGCTCACTGATGCACACTGCCGTTGATCTTGTAAACGAGACTAAGCTTGACAGTGAGATTAAGTCATGGCTCGCTTTTGCTGCCCAAAAGGTGGTTGAGGTGAATGCACTTGGCAAG…
ve_003b_h12	CACAGGTTCCCTCCAAGGTGTGGATTTTCTTCTCCGCTCGGACTTCCTCAATGACCCAGC[C/G]GCCACGTATTCTGTGGCAGACAGCATAGCAAAATCTGCTGATGAGGCTGTAGATGCGAAA	LG_4	47.967	JK818435	>ve_003b_h12	GCTTTCTTGAAGCTGCTCGCTATGGAAGCACTGAACTTGTCCGCATCTTACTTCAGATTGCTCAAAGGAACAGTTTGGACATTGATGTGGATTTAGCCCTCGGCTTTGCTGCCCACTATGGGAAACTCGAAACCATGGGATGCTTAGTCCAGGAAGGCAACTCTGTCGCCTTCCTTGGCCCTTTAATGCGAGCAGCTGAGCGTGGATGTCTTCAAGTTGTTGAATGTTTCGTCAACCGTGGCTGTCGGGACATGGAGCTTTGCCTAGCCCTCACTGCTGCCACCTCTAGTAGCCAGGTTGCAGTTGCTGCCTATCTCCTGCCTCTAGTCCCCCAACTTGTTCTTGCCCCACTGAGCATTGAGATTGTCAAGGCTGCTGGTGAGAGAAGCACAGGTTCCC…
PTA.1878.C2	CTGGACCGCGCACAACCGGCCTCAGGAGGACCATCCGGTCCGGCAAGAATATGTCAAGAA[T/C]CTCACGGACAATGCTGGTCTTCCTCTCGCAGCACACTGAAGTTTACGATCCAGGGGGTCA	LG_4	47.999	JU962786	>PTA.1878.C2	GGAGGAAAAGCTGAAGAACTTCTTCAGAGAGCACATGCATGCCGATGAAGAGATCCGTTACTGCTTGGAGGGTGGTGGGTACTTTGATGTACGCAACAAGGATGACAAGTGGATTCGGATTTGGATAAAAGAAGGTGATATGATCGTGCTGCCTGCCGGGATTTATCATCGGTTCACCCTTGACACCGCCAACCATGTAAAGCTCATGAGACTCTTCATCGGGGAGCCAGTCTGGACCGCGCACAACCGGCCTCAGGAGGACCATCCGGTCCGGCAAGAATATGTCAAGAACCTCACGGACAATGCTGGTCTTCCTCTCGCAGCACACTGAAGTTTACGATCCAGGGGGTCACCACTCGGATATGTACAATTACTGTGGACAGATATACGGTCTCACAC…
PTA.275.C1	GTTCAACCTGAAGAAGCTGACTTACGAGCAGAGGAAGGCCAGTCTCGTCGAAAGGCTCAA[T/C]GCCCTCAACTCCTCTGCTGGTGCCGCTGATGATGACGAGGACGACGACGAATGAAGAGTG	LG_4	48.537	JU962787	>PTA.275.C1	GATCCGAATAAAGTCCCATCCTTTCCCTACCGTCCCCTCCCTCTCGCACGCCAAGAGCAGCCGCCGCCGCTGCTACCACCCCGCCGCAGCCGCAGCAGCGAGCGAGAATGGTGTTCGTCAAGAACCAGAAGACAAGGGCGTACTCCAAGCGTTTCCAAGTCAAGTACAAAAGAAGGAGACAGGGTAAGACCGACTACAGGGCCAGGCTGAGACTCACCAACCAGGACAAGAACAAGTACAACACACCAAAGTACCGCTTTGTTGTGCGATTCACCAACAAGGATGTCACCGCCCAAATCGTGCACGCCACCATCGCTGGTGACATCGTGATGGCTGCCGCCTACTCCCACGAGCTGCCCAGATATGGCCTTGACAGTTGGCCTCACCAACTATGCAGCA…
PTA.1031.C1	GCAGAAAGAAGCTTGCGGAGCAGCGACCAAGAATTAAAGGGCAGTTTGTGAGCCAAAAAC[T/G]CAAGTCAGCTACAACAACAGAAGATGCGGAAACTGACTAGTAACATTGTTAATTCATGAT	LG_4	49.368	JU962788	>PTA.1031.C1	GATCAGGAGAACCAGTTGACCTGTCGAGAGCCCATGCGGAGCATGCTAACCAGAGTGCTAGCTGTAGCCAGGATATACGCAGAGGAAGTGGATGGACTGTGAGCGGTGAAACTGATACAAACACAAATACAAGAATTGCCCCAGAAAGCGGCAATGAGAGCGGCATCCAGAACTTCGGTATTAACGGATTGGATAGTGACCGATCACGTCGTGAAGCTGCCTTGATGAAATTCCGCATGAAAAGGAAAGAGAGATGCTTCGAGAAGAAGGTCAGATATCACAGCAGAAAGAAGCTTGCGGAGCAGCGACCAAGAATTAAAGGGCAGTTTGTGAGCCAAAAACTCAAGTCAGCTACAACAACAGAAGATGCGGAAACTGACTAGTAACATTGTTAATTCA…
rg3_011b_e07	CAGTTGTTGACAAGAGGTTAGGCAGAGATGTCAGCACCAAGCATAACTGTAGGAAGTTCC[T/C]GTCAGCTTTGTTATGTGCTGAGTGTACTCTCATCTGTGTAAGACACTTTGTTGAAGCATA	LG_4	49.577	JK818448	>rg3_011b_e07	GGGGAAAATGATAGAAGAAATGGAGGGCAAGCTGAGAAATCCGCTGGACCAGGTCTACTTTGGGAAGACCAGGGAAATGGTTTGCACACTTCGGCCACCACCAGAAGTACTTAACATGAGAATACCTGACAGCTGAGCAGATACATAGAGATGCCAGTTTAACAGAGAAATATGCTGCGGTGTGACGATTGTCTCCATAGTACCATAGCCTGTTTCTCTTTCGCTTTTCACATGTGTATTTACCATAGCAGAGTATTGTTGTCCTTTGATCCGGGAGGAACTGGGGAAGTTTGGTGGCAGTTGTTGACAAGAGGTTAGGCAGAGATGTCAGCACCAAGCATAACTGTAGGAAGTTCCCGTCAGCTTTGTTATGTGCTGAGTGTACTCTCATCTGTGTAA…
PTA.133.C2	CCCCCACTACGGTGTGGTGAAGGCTGACTACCTCATGATCAAGGGTTGCTGTGTTGGGCC[C/G]AAGAAGCGTGTGGTCACCCTCCGCCAGTCCCTCCTGAAGCAGACCTCGCGTCTGGCCCTG	LG_4	49.82	JU962789	>PTA.133.C2	GTCCACACAGACCATCCTCCCCCATCCGCCGCCGCCACCTCACAGGGGAAGGAAGGAAGGAAGATGTCGCACCGTAAGTTCGAGCACCCGAGGCACGGATCCCTCGGCTTCCTCCCCAGGAAGCGCTGCTCGCGCCACCGCGGAAAGGTGAAGGCCTTCCCCAGGGATGACACCAACAAGCAATGCCACCTCACCGCCTTCCTTGGTTACAAGGCTGGAATGACCCACATCGTGCGTGAGGTCGAGAAGCCCGGTTCAAAGCTGCACAAGAAGGAGACCTGTGAGGCTGTCACCATTGTTGAGACGCCGCCGATTGTTATCGTTGGACTGGTTGCCTACGTCAAGACTCCTCGTGGCCTTCGTACTCTCAACACTGTCTGGGCCCAGCATCTCAGTGAG…
PTA.2064.C1	GATATGCTTAAGGAGGCATGGAACAAATTTAATTCTGAAGAGCTCTTCTAAGCCGTTCCT[A/G]TGAATATACAGCCAGCTTTTAGTTGTACCCACATGAAGCACTGGAGGATCAAGACGGGAG	LG_4	49.954	JU962790	>PTA.2064.C1	GAGATATGCAGGTTCAGAGGGAACAAGCAGAAAGAGATAGGATTGGTGACTCGTTAGACCTTGAAATTAAGAGGTGGGCCGCTGGAAAAGAGGGCAACTTACGTGCTTTATTATCAACTCTGCAATATATACTTTGGCCAGAATGTGGGTGGCAAGCTGTCTCCTTGACAGATTTGATTACTGGTGCTGCTGTTAAAAAGCAGTACAGAAGGGCGACCTTATGCATCCATCCTGATAAGGTGCAACAGAAGGGTGCAACTCTTCAGCAGAAATATATCGCTGAGAAGGTCTTTGATATGCTTAAGGAGGCATGGAACAAATTTAATTCTGAAGAGCTCTTCTAAGCCGTTCCTGTGAATATACAGCCAGCTTTTAGTTGTACCCACATGAAGCACTGGA…
PTA.177.C1	CACCATGCTTCTCTACACCGACAAGATTTCCGGTGACGAGATGCTCTCCGACTCCTTCCC[C/G]TACAAGGAGCTCGAGAACGGCGTGCTCTGGGAAGTCGACGGCAAGTGGGTTGTTAAAGGA	LG_4	49.968	JU962791	>PTA.177.C1	GGGGCTCTCGCCGCCTGCCGCTACTCCCCGCAGACCCCAGAGCTCGCTAGGGTTTCGAGCCAAATCCTTTTCTCCGGGGAGAAATTCTCAAGCGGCGCCACCATGCTTCTCTACACCGACAAGATTTCCGGTGACGAGATGCTCTCCGACTCCTTCCCCTACAAGGAGCTCGAGAACGGCGTGCTCTGGGAAGTCGACGGCAAGTGGGTTGTTAAAGGAGCTGTTGATGTTGACATTGGTGCCAACCCATCTGCCGAGGGTGGTGGTGATGATGAGGGTACTGATGACCAGGCCGTGAAGGTCGTTGACATTGTTGACACCTTCCGTCTTCAGGAGCAACCACCTTATGACAAGAAGCAGTTTGTGGCCTACATGAAGGGCTACATCAAGAGCATCAGT…
rg3_008c_d02	GAAGGGAGGCGAGCTATTTAACAAGGTTCAGCGTGGAAGGCTGAAAGAAGATGTTGCTCG[T/C]AAGTACTTCCAGCAGCTAAACAGTGCAGTTGACTTCTGTCACAGCAGAGGGGTCTATCAC	LG_4	50.097	JK818449	>rg3_008c_d02	GGGTCTAGATGTGGCAGCTCAACCGTGTACCATCTTGGTGGACATGGTTGAAACAATCTGTCACCTTTAGGCTCCCTTCACAGCGTTGAGTCCTCTGGGTCAGTTCTCACCGTCTCAAGTTACAACAGCGCTACCTTCTGTGCTTGTTGCAAATTGAGCGGCAATATGGGAGAACAGAAGGGAAATATTTTGATGCAGAGATATGAGATAGGGAGATTACTTGGTCAAGAGAGCTTTGCTAAAGTTTACTATGGCCGTAATCTCAAGACTTCACAGAGCGTTGCCATTAAGGTGATCGACAAAGAGAAGATCTTCAAGTGTGGGCTTATGGATCAAGTAAGGCGGGAGATATCGGTGATGAAGTTGGTAAAACATCCCAACATAGTCCAGTTGTATGAG…
PTA.1317.C1	GGGGTAGAAGGACGCAACAACTGGATTTCCACCGAATTTTCTTCCGTGCATGGCAGTCTT[T/C]GCTTTGGTGGAGCCATCGATGTCTGCGTACTCCAAGAACACCTTTCCAACTCCAGCAATT	LG_4	50.219	JU962792	>PTA.1317.C1	AACAAGGAATCCAAGGTCGCGTCAATATAAGAGACTAGCAATTAGATCAACTTTAGGCGATCTATATTCCAATCTTACTATGACAGCTCTGCATAAATCGAGGGCTACAAGTTGGTTCAACTAGGTCGAGAAAACATCGTTGTAAATTAAACAATATGCAAAACACTGGGAAAGAGGTGATAATTTATTCATCATATTCCTCATCAGCGAACTTGTTCTCGGGGTAGAAGGACGCAACAACTGGATTTCCACCGAATTTTCTTCCGTGCATGGCAGTCTTTGCTTTGGTGGAGCCATCGATGTCTGCGTACTCCAAGAACACCTTTCCAACTCCAGCAATTGGCTCTCCACTGGGATGAGGCCGCGGGATGACAACTTTCACCAAGTTTCCATATTCCC…
PTA.138.C1	GTGAACTCACGGGACGGACCCGTCACCTTCGAGCAGCCAAAGATGACAGTTGAGAAGTTG[T/C]TGGAGTACGGCCACATGCTTGTCCAGGAGCAGGACAATGTCAAGCGTGTGCAGCTTGCTG	LG_4	50.268	JU962793	>PTA.138.C1	GGACTTTGAGCAGCAGCAGCAGTCGTTACTGATCACCTGCAAAGCTTCGTCCACTGTTGCTACTCTAAGGTCGACCAAGAGATGGCTGCTTCCTTCTCCTCCACCGTCGGAGCTCCGGTGTCTACGCCGACCAGCTTCCTTGGGAAGAAGCTCAAGAAGCAGGTGACCTCGGCAGTGAACTACAATGGAAAGAGCTTCAAGGCCAACAGGTTCACAGTCATGGCCAAGGACCTCGACGAGGGAAAGCAGACCGACCAGGACAAGTGGAGAGGCCTGGCCTACGACATCTCCGATGACCAGCAGGACATCACCAGGGGGAAGGGTATCGTGGACTCCCTCTTCCAGGCTCCCATGGGTGACGGCACCCACGAGGCCGTCCTCAGCTCCTACGAGTACCTC…
PTA.52.C1	AGCAGGCGCAAAGCCCGCTGTGGAAGAGCCTATGGCTTCGTTAGTTCGCTTATTCATGGT[A/C]CGGAACCAGATTAAATCGAGAGGAGAAGATGCTGTATTGTTCAAAGATTGTATTATTGGC	LG_4	50.522	JU962794	>PTA.52.C1	GGGATTTGAAGTTAGAGAATTTGTTGCTTGATGCTGCTGGAAACCTGAAAGTGTCTGACTTTGGCTTAAGCGCTTTAACCGAGCAAGTGAAGGACGGGTTGCTGCACACGACATGCGGAACTCCAAACTATGTTGCCCCTGAGGTCATTGAGGATAGAGGTTATGATGGTGCAGCTGCAGATATCTGGTCTTGTGGGGTCACCCTTTTTATTATGCTTGCTGGGTTTTTACCTTTTGAGGATGACAACATCATCGCCCTTTATAAAAAGATCACAGAGGCACAGTTTACCTGTCCCTCTTGGTTTTCTACTGGAGCTAAGAAGTTGATTAGCAGAATTCTGGACCCAAACCCTTCAACTCGCATCACCATTGCTCAGATTCTGGAAGACCCTTGGTTCA…
PTA.2469.C1	TAAATACCAAGCGGACAATGGCGCACAAGCTGTGCAAATTTTTGACTCATGGGCTACGGA[A/G]CTCAGCCCAGTTGATTTTGAGGAATTCAGCTTGCCATATCTGAAGCAAATTGTGGATTCT	LG_4	50.526	JU962795	>PTA.2469.C1	GGCTGTGAACGAAGTTGGGGAATTTGTTCCTGGGGAGTGGGTGCCCTATGTAGGACAGGCTTTAAATATACTACGACAAGAGGTTAAGAATGAAGCTGCTGTGCTCGGTTTTGTTGGAGCTCCATTTACCTTGGCATCTTATTGTGTGGAAGGAGGTTCATCAAAGAACTTCTCGAAGATTAAGAAAATGGCCTTCGCAGAGCCAGAGATTCTACATACTTTGCTACAGAAATTCACAACTTCGATGGCTAACTACATTAAATACCAAGCGGACAATGGCGCACAAGCTGTGCAAATTTTTGACTCATGGGCTACGGAGCTCAGCCCAGTTGATTTTGAGGAATTCAGCTTGCCATATCTGAAGCAAATTGTGGATTCTGTTAAAGAAACACATCCTGA…
PTA.2787.C1	TGAAACCACAAGAAAGATCTATGACTCTCAGGTTGGCACAACACAACTTGTTCTAGTCGA[A/G]GGCCCCAATAAGCGAGCTCCTGAAACAGAGCTGTTTGGAAAAACAGATAGGGGGCACAAG	LG_4	50.537	JU962796	>PTA.2787.C1	GCCAGCACAATCAGGCAGCACAGAGGTACTGGAACGAATGAAGCGGGGTTACACTCGAGAAGCATATTTGGAGCTTGTGCAAAAAATTCGTAATGTCATTCCAGATGTTGGGCTCAGCAGTGATTTCATAAGTGGCTTTTGTGGAGAGACAGAAGATGACCATGCCGACACTCTTAGCCCTGTAAGGGCTGTTGGATATGATATGGCTTACATGTTTTCATATAGCATGAGAGAGAAGACCCATGCTCACCGGAATTATGAGGATGATGTCCCGGCTGATGTTAAACAGAGGAGACTTACAGAGCTAATCAACACCTTCCGTGAAACCACAAGAAAGATCTATGACTCTCAGGTTGGCACAACACAACTTGTTCTAGTCGAAGGCCCCAATAAGCGAGC…
PTA.1102.C1	TGAGAGGGTTACAGAAAGTAACTCAAATAATACTACCAGTAGTAGCACTAGCAACACTTC[T/C]GCCCCTTGTGTGACAGCATCTGGTTCAAATTAGTGCCTCCTACTGTTTCTGAAGAAGGCC	LG_4	50.544	JU962797	>PTA.1102.C1	GGGACGGACAGACAGAGAGAGGGTTCCGTGCTCCTCCACGCATCGAATCGGACCGGATCGGCGCGCCCCGCCGGCGTCTCGCCCTTCCTGATATCAGGGCTGTTATTCCTTTTCAATGGCTTCTGAAACTGATGAGAAGGCCAAGATGGAGAGTTTGACATCACCTGCAGCCTTTGTAGAGGGTGGGGTTCAGGATGCATGCGATGATGCATGTAGCATTTGCCTTGAGGCTTTCTGTGAGAGTGATCCTTCCGCATTGACTGGTTGCAAACATGAGTTCCATCTCCAATGCATTCTTGAATGGTGTCAAAGAAGTTCTCAGTGCCCTATGTGCTGGCAGCCTATCAGTATGAAGGATCCTACCAGTCAAGAGCTGCTCGAGATAGTAGAACGGGAGAG…
PTA.1451.C1	ATTCAGGAAATATAGTAATACCATAACTAGATGCATACAACTTTAAGATCTCATAAACAT[T/G]CCAGGCCAAGTCCTAATTCAAAACTGCAAACAAACTCTGGCCAACTCAACCAGCAAACAT	LG_4	50.62	JU962798	>PTA.1451.C1	AAAAGAGTCACTTGATTTAGAACAGTAATGGTTGCGCATTAGAAATTCAGGAAATATAGTAATACCATAACTAGATGCATACAACTTTAAGATCTCATAAACATGCCAGGCCAAGTCCTAATTCAAAACTGCAAACAAACTCTGGCCAACTCAACCAGCAAACATGACAGGCAGGGGAATGGTAGAGATGAAACTACTCCGCAACAACAGCAACAACCCGTCCAGCAACTTGGTCCAGATCACGCCTTCCCTGGGAGGTGATGAGCCTTCCACCCTTGGGGTCAAGGTCGATGATGCCCATGTTTTTGAGCTGCTGCAGGATGTTGCGGGAGAGGGCACCGCTGCTCTTGCAGAAGTGAGGAGGACGTGAGCCATTCCTCTGTCGTCCACCATAGATCT…
PTA.464.C2	CCGCAAGTTGGTCAAGGATGGCTTCATCATCAGGAAGCCCCAGAAGATCCACTCCAGGTC[A/G]CGTGCACGCAGGGCCCATGAGGCGAAGCAGAAGGGACGCCACTCTGGATATGGTAAGCGT	LG_4	50.624	JU962799	>PTA.464.C2	GAAACCCTTGCACCCCTGCGCCTCCACCACAGCCACACACCACACAGGTAGGGAGGGGAGGAGAGAAGAAGAAGCCGAGCGGCGGCGGCGGCGGCGGCGATGGTGTCCCTCAAGCTGCAGAAGCGGCTCGCCTCGAGCGTGCTCAAGTGCGGCAAGGGCAAGGTCTGGCTCGACCCCAATGAGGTCAACGAGATCTCAATGGCGAATTCTCGCCAAAACATCCGCAAGTTGGTCAAGGATGGCTTCATCATCAGGAAGCCCCAGAAGATCCACTCCAGGTCACGTGCACGCAGGGCCCATGAGGCGAAGCAGAAGGGACGCCACTCTGGATATGGTAAGCGTAGGGGTACCAGGGAGGCCAGGCTTCCAACCAAGATTCTGTGGATGAGGAGGATGCGT…
PTA.1889.C1	AATGTGCTGTTTTCCATGAACCAAGATGTCAGTGTCTGAAATTTTTGAGTACTCGTTGCT[A/G]TTATGTTATTCCTGGAGCTATAACTTGAGCCAAACTATTTACTTGGTTTGCATATGCTGT	LG_4	50.692	JU962800	>PTA.1889.C1	GGGGGAGCCTCTTCGTCGAAAACCCTAACCCTCCCGCAGCCGCCGCCGCCGCCTCCCCGAGCCCGGGCGCCTCGACCGCTCGAGCTCCCGCCGCGCCGCCGCCATGAAGTTCAACATTGCCAACCCGACCACCGGGTGCCAGAAGAAGCTCGAGATCGACGACGACCAGAAGCTTCGTGTCTTCTATGACAAGAGGATCTCCCAGGAAGTTCTTGGTGATCACCTTGGCGAAGAATTCAAGGGCTATGTCTTCAAGATCATGGGAGGCTGCGACAAGCAGGGTTTCCCCATGAAGCAGGGTGTCCTGACCTCTGGACGTGTCCGCCTGTTGCTACACAGGGGCACCCCATGCTTCCGTGGATTCGGAAGGCGTGATGGTGAGCGCAGGAGGAAATCCGT…
PTA.879.C1	AAAAAGGCGGAACCTGTGGAGAAAGAGGAGACTCCCGCAGCAGTAGATGATACCAAGGAC[T/G]CCAAAGAGTGAAGTGACTGCCTGATATTTCATCCTATACTCGAACAAGTGAACTGTCAAA	LG_4	50.716	JU962801	>PTA.879.C1	GGAGCCAGTGGAAGGAGCGGGGCACGGGCGCCGTCAAGCTGCTCAAGCACAAGGAGACCGCCAAGGTCCGCCTCGTCATGCGGCAGGCCAAGACGCTCAAGATCTGCGCCAACCACCTCGTGGTGGCGTCGATCAAGATGCAGGAGCACGCTGGCAGCGACAAGTCGTGCGTGTGGCACGCTCTGGATTTCGCCGACGGTGAGCTCAAGGAGGAGATGTTCGCCATCCGCTTTGGATCCGTCGAGAACTGCAAGAAATTCAAGGATCTCGTAGACCAGATCGCCGAGGAGCAAGGAAAGAACGAGGAGAAAGAGAGCGAGGAAGCCTCATCTGCTGCCGAGTTGGTAGAGAAGTTAACGGTGACCGAGGAGAAAAAGGCGGAACCTGTGGAGAAAGAGG…
PTA.1565.C1	CGTCCGAAATTTTGTGAGTGTCATACCAAAGACCATCAAGAGACTGGTGCTGGTGTCATC[A/C]ATTGGTGTTACAAAATACAATGAAATACCATGGAGTATCATGAACCTCTTTGGTGTACTT	LG_4	50.773	JU962802	>PTA.1565.C1	GCGGACACAAGAAATGTTGATGCTTTCACTCCAGAAATGTTTGAGGGAGTTACACATGTGATCTGTACTACCGGGACTACAGCATTCCCATCAAAGCGCTGGGATGGGGATAACACTCCTGAACGTGTAGATTGGGATGGCGTCCGAAATTTTGTGAGTGTCATACCAAAGACCATCAAGAGACTGGTGCTGGTGTCATCCATTGGTGTTACAAAATACAATGAAATACCATGGAGTATCATGAACCTCTTTGGTGTACTTAAGTACAAGAAGATGGCAGAAGACTTCATCCGTGATTCAGGCATACCTTTCACCATTATCAGGCCAGGGAGATTAACTGATGGGCCCTACACTTCCTATGACCTTAATACACTTCTTAAGGCTACAGCTGGAGAAAGA…
PTA.1326.C1	GATTCAAAGGACAACTCAAGATAGCACCGGATTGCATCGTTCTGCTAGTTTATAGATTGT[A/C]ACACAGAAAGTATTTATTGTTCTGGGATTGTACAAATTGCAGATGTAATCTTATATGGTG	LG_4	50.826	JU962803	>PTA.1326.C1	GGATGATCAGCGGCGTCGTTTACTCCCTCGGCGACTGGATTGCCCAGTGTTACGAAGGGAAGCCCATCTTTGAGTTCGACCGTACTCGTATGTTCCGCTCTGGCCTCGTAGGCTTCACGCTTCATGGATCCCTTTCGCACTACTACTACCATTTCTGCGAGTCGCTGTTTCCCTTCAAGGATTGGTGGGCTGTTCCCGTAAAGGTTGCGTTTGATCAGACGGCTTGGTCCGCGTTGTGGAACAGCATCTACTTCGTCGCCTTAGGCTTCCTTCGTTGGGAATCTCCATCCACCATATTCAGCGAGTTCAAGGCCACCTTCTTTCCCATGCTTACTGCTGGATGGAAGCTGTGGCCTTTTGCACACTTAATTACATACGGTGTAGTTCCCCTTGAACAAA…
PTA.7.C3	GAGGTGATCCACTCGAGGTGGGCGATGCTTGGCGCACTCGGGTGTGTGTTCCCAGAGATC[T/C]TGTCCAAGAACGGCATCAAGTTCGGTGAGGCCGTGTGGTTCAAGGCCGGCGCTCAGATCT	LG_4	50.946	JU962804	>PTA.7.C3	GCCACTCAAACACCAGCCACCAGTTCATCTCACTCACTGTCCTAGCTAGCAGGCCAGTAGCTCGGAATGGCCGCGTCGGCGCTGCACCAGACCACCAGCTTCCTCGGCACTGCCCCACGCCGTGATGACCTCGTCCGCAGCGTCGGCGACTTCGGCGGCCGCATCACCATGCGCCGGACTGTGAAGAGCGCCCCCCAGAGCATCTGGTACGGTCCTGACCGTCCCAAGTACCTGGGTCCATTCTCGGAGCAGACCCCATCTTACTTGACCGGCGAGTTTCCCGGTGACTACGGGTGGGACACCGCAGGGTTGTCAGCTGACCCAGAGACGTTCGCCAAGAATAGGGAGCTAGAGGTGATCCACTCGAGGTGGGCGATGCTTGGCGCACTCGGGTGTGTG…
PHYB	GTGTGCGGAATGGCAGTAGCTTATATCACGCCGAGCGATTATTTGTTTTGGTTCCGGTCACACACGGCCAAGGAGATAAAATGGGGTGGTGCAAAGCATCATCC[G/C]GAGGATAAGGATGATGGGCAGCGAATGCACCCACGGTCATCATTCAAGGCATTCCTTGAAGTGGTGAAGAGTAGG	LG_4	51.041	JU962805	>PHYB	CTCAGCACAGATAGCCTGGCTGATGCAGGATACCCTGGTGCTACTGAATTAGGGGATGCAGTGTGCGGAATGGCAGTAGCTTATATCACGCCGAGCGATTATTTGTTTTGGTTCCGGTCACACACGGCCAAGGAGATAAAATGGGGTGGTGCAAAGCATCATCCCGAGGATAAGGATGATGGGCAGCGAATGCACCCACGGTCATCATTCAAGGCATTCCTTGAAGTGGTGAAGAGTAGGAGTTTACCTTGGGAGAATGCTGAGATGGACGCAATACATTCGCTGCAGCTCATATTGCGGGACTCCTTCAGAGATGCAGGAGAGGGCACTAGTAACTCAAAAGCCATTGTCAATGGTCACGTCCAGCTTGGGGAACTAGAGTTGCGGGGAATTGATGAG…
PTA.653.C1	GGTGATTGGGATGTATGTCGGGATTGCAACAGTGGGAATCTTCATCATATGGTACACTCA[T/C]GGCTCTTTCCTGGGAATTGATCTGGCTAGTGATGGTCACACTCTTGTGTCATACTCTCAG	LG_4	51.041	JU962806	>PTA.653.C1	GGGGAAGGTCTATTTACAACAACATGAAGGCTTTTATAAGGTATATGATCTCTTCGAACATTGGAGAAGTTGCCTCCATATTCCTAACATCAGCTCTAGGTATACCAGAAGGCCTCATTCCTGTACAACTTCTGTGGGTCAATCTTGTTACGGATGGCCCTCCTGCCACTGCTTTGGGATTCAACCCACCAGATAAAGATATTATGAAGAAACCTCCTCGAAGGAGCGATGATTCTTTGATCACTCCTTGGATCCTGTTCCGTTACATGGTGATTGGGATGTATGTCGGGATTGCAACAGTGGGAATCTTCATCATATGGTACACTCACGGCTCTTTCCTGGGAATTGATCTGGCTAGTGATGGTCACACTCTTGTGTCATACTCTCAGCTCTCAAATT…
ve_004a_f04	GGGAAGCTGTTCGCCTCAAGATAACAGCTCTGATGCTGTGAAAACGAACTCCACCTGCAA[A/G]ATGGAGTCGAATTCAGATGTTGCTCAAATAAAGCAAGGCTCCAATGGTAGTAGCAACAAC	LG_4	51.041	JK818436	>ve_004a_f04	GACAGAAAACGATAATATACACACACTGAAACCAACTAGTCAAACTGCTGATTTGATTAGTTCAATAGCCAAAAACACAGAAAGCAAACATGTAGCTAAAACCACTGATGATTGCTCCTCCAAGATGCCACATGGGAATGATATGAAAACTGATTCTCTCATCGACATGCCATCCCAAGAATTAGGATTGAGAATATCGAAAACAACTAGATCTGGAACTGAAATCCACGATGAACGAAATATTGTGAAGAGATCAGATCTCTCAGCATTCACCAGGTACCAAACCTCCATGGGTTCCGATCAAGCTGGAGCAAGATTTCGGGGAAGCTGTTCGCCTCAAGATAACAGCTCTGATGCTGTGAAAACGAACTCCACCTGCAAGATGGAGTCGAATTCAGA…
PTA.1130.C1	CTCGCGGGCGGCGCCGATGTTCTTGAGGACGGCCTCGTCGAGGCCGGAGAGGTGCTTGTG[C/G]CCATCCTTGAGCATAGACTGCATCCCGTACGACGGACCTGCGCTAATGCCCACCATCGTC	LG_4	51.042	JU962807	>PTA.1130.C1	TGTAACGTTCACAAAAATGCAAAGCCATATCGCCAACTGCTGCTCCACTGACAATAACCTTGGCACCTGAGTCAGCCACAGCTTTGATAAGCTCCTCCACCTTAGCTTCCTCAGTTTTAGCGTAGTTTTCAAGCTGCTCGGCAGAATGGATCAGGACAGTTCCCTTTGTTTCAGTTGCAGAAGTGTCAACACCACCAGCAAATACTGCAACCTTGGCCTTCTCCACCCTTTTAATGCTCCCAACAGCATCATTTTTCAGAACCAACCCACGGACTACAGAAGAATTGTGCAGACCACCTCCAACCAGCTTTGCCACTCTAACATTGTCAACATTGAAGTTTGCCGGATTTTTGGGGCAAACTTGGATACAGGCATCAGCGACAAGGGGACACAGCACAT…
PTA.1026.C1	CTGTGCAAACGATCCAGATGGACTGAACTGGCAATTTCTATCTGAATAGCACTCAGAAGT[A/G]ATGTTGCTTGGTGAAGTTGAATCTGAGTGGAGCTTTTGCTTCAGTAAATTCTGTGAGGAG	LG_4	51.044	JU962808	>PTA.1026.C1	TAATTTCACAAACCAAGCCTTTGAACAACAAGGTGGTCATCTGAATACACAAGGGATGTCCTGCATAGAACCAGAGATTCTCCACGTTCAAGATATTACATAAAAAGGCCACCTGAATATACAAGTCAATATCAAAATCTATGTCTCGAGATTACACAAAATGTTAGTCAGAACGAACACAAAAGTCGAGCTTCACGAACGGAATTCACAATGTGGGTACGCACAGTCAAAGCTAGCTGGTTAACTGGTGTACACATTTCTTGCTTGCAGCTGACTAACAGCTAAAACGGTCTTGGTAGCTGTAAACTGCTTAACCAGCTCATGGCGGATAGCCATTACAATTGCTCCCCTGCAATCACAGCGACCATGACTACAATATACATGAATAGAGGCCATCGT…
PTA.1861.C1	CACCCACCCCTGCGTTTGCTTGAGTATGCACGTAGATAGCCAAGCAGAGAATCAGCTGCA[T/G]ATATTTGGTTGTGACCAACTTACGCAATCTTTGAATGGTGTGAATCTTTTCCCAATAAAT	LG_4	51.044	JU962809	>PTA.1861.C1	GAACTGAAGAAGCATGCTGTTAGAGCAACTCCATCAGGGTCAACACCCAAGAATGGTGACGGAGGATCTGATGCTGGAACAAATTGGTTAATGTTTGAATTGCTATGGAGAGATTTCTTCAGGTTCGTCACAAAGAAGTACAGCTCTGCACAGAAGACCTCCGGAGTTGTACCTGCCACTGGTTGCACACCCACCCCTGCGTTTGCTTGAGTATGCACGTAGATAGCCAAGCAGAGAATCAGCTGCAGATATTTGGTTGTGACCAACTTACGCAATCTTTGAATGGTGTGAATCTTTTCCCAATAAATGTTGCTAGAAAGTGTTGCCCCAAGTAAGCTGTTCCTGCATTGTGGACCAATTTGATCTCAGAAGAGATTCATGTATCTGTCGACATTTTTT…
PTA.2015.C1	TTTTGAGATCGTCTTCGTCTCCAGCGACAGGGACAATGACTCCTTCGATGACTTCTTCTC[T/C]GGCATGCCATGGCTCGCCCTTCCCCTGGGAGATGAAAGGAAGGCATACCTGTCAAAGATG	LG_4	51.044	JU962810	>PTA.2015.C1	GGGGAGAGCTTCTCTAGCATGCCTTGGCTTGCTATTCCTCAGGGCGACAAGAAGTGTCAGAAGCTGGTCAGTTACTTTGAGCTTAGTGATCTCCCTACAGTTGTGCTGATTGGTCCTGATGGGAAGACACTGAACAACAATATCGCGGACATAATTGATGAGCATGGTATGGATGCATGGGAGGGGTTCCCCTTCAATGCAGAGAAGCTGGCAATTCTCGCTGAGAAGGCAAAGGCTAAAGCAGCGTCACAGACGCTGGAGTCCCTTTTGGTTACTGGTGACTTAGACTTTGTCATCGGGAAAGATGGAGCACAGGTTCCCGTATCAGAACTTGCTGGGAAGACTGTCCTCCTCTACTTTTCAGCCAAATGGTGTGGACCATGCAGGGCCTTCCTGCCG…
PTA.2550.C1	ACTTTCTGTCGTTGGGGCTGACTTAGCCCTCCTCGATGAGATTGATTCAGGATTGGATGT[T/C]GATGCACTTGAAGATGTAGCTCATGCAGTGAATGGGCTCTTGACTCCCCAAAACTCCATT	LG_4	51.044	JU962811	>PTA.2550.C1	GGAGAAAGAAAGCGCAACGAGATACTGCAACTTTCTGTCGTTGGGGCTGACTTAGCCCTCCTCGATGAGATTGATTCAGGATTGGATGTCGATGCACTTGAAGATGTAGCTCATGCAGTGAATGGGCTCTTGACTCCCCAAAACTCCATTCTCATGATTACACATTACCAACGTCTTTTGGATCTTATTAAGCCAAGCTATGTTCACATCATGGAAAGTGGCAAGATAGTGAAGACAGGTGACAGCTCTCTAGCCAGCCACATCAATGAGGGTGGCTTCAAATCAATCGCTCCTTTTGTATAGGATGAATAAGGTCAAATGCCTGAATTCCAGCCACTAGTCTATTTGTCAGAGTATACTGGTCACTAGTCGGGTTCCATACATTCTTATACCTAGGAT…
PTA.398.C1	CAGGAAAGTGGTCGATGTTGCCAGGGAGGTGGCCAAGATGGAGGTGCCTTCGTACCGGCG[T/C]CATCTGGATGTTGTGGTGGCCTGTGAGGATGATGATGACAATGACGTCGACATCCCACTC	LG_4	51.044	JU962812	>PTA.398.C1	GACGAGCTCTGGTGCTCCATTCTGGTCTGCACCGAAGCGGCTTCCACGACCTCTGGAATTCTCGTCCACAGATCCAACACAGCTTAACTTTATTTTGGCTGCTTCGATACTGAGGGCGGAGACATTTGGAATACCGATACCTGACTGGGCCAAAACCCCAAACAAAGTGGCCGCTGAAGCTGTCGACAAGGTGATTGTCCCTGAATTCCAACCAAAACAGGGAGTTAAGATTGTAACAGATGAGAAGGCAACTAGTATATCGTCTGCATCTGTGGATGATGCTGCTGTCATTGAAGAGCTTATTGCGAAGCTAGAAGCAATTTCCAAAACTCTGCCATCAGGGTTCCACATGAACCCAATACAGTTTGAGAAGGATGATGACACCAATTTCCATATGGA…
PTA.41.C1	ATACAAGCTGGAGACCTTCTCTGCAGTCTACCGCAAGCTTTGCGGAAAGGAGGTCGTCTT[T/C]GAGTACCCAGTGACCGAATCGGCTTAAATATGCATGCTTGGATACCTCCATTTTCACATC	LG_4	51.044	JU962813	>PTA.41.C1	GGGGCTCCCAAACCCTAGCGCCGGCGCCTCCACTTCCCTGCTCCCTCATCTCCTCGCGCCAAAGCGGCAGGGCCCGGCGAAAGGGAAGCAAGATGTACACCGCCAGGAAGAAGATCCAGAAGGACAAGGGCGTCGAGCCCTCCGAGATCGAGGAGACCGTCGCGCAGGCTTTGTTCGATCTGGAGAACGGCAACACCGAGCTCAAGAGCGACCTCAAGGACCTCTACATCAACACTGCTCTCCAGTTGGATATCGTTGGGAACAGGAAGGCCGTGGTCATCCATGTGCCGTACCGTCTGCGCAAGGCCTTCAAGAAGATCCATGTCAGGCTCGTCAGGGAGCTCGAGAAGAAGTTCAGCGGCAAGGATGTGGTTTTTGTCGCAACAAGAAAAATTGTGA…
ve_004b_d01	CCCCAACGACGACTTCAGCGAGCGCGTCGTGCAGGTCAGCAGAGTCACCAAGGTCGTCAA[A/G]GGTGGGAGGCAGCTCTCCTACCGCGCCCTCGTCATTGTCGGGGACATGAAGGGCCACGTT	LG_4	51.044	JK818437	>ve_004b_d01	GCTCCCTCGCCGGAGCATCACCCCGAGAGCCTCCCAAAATGGCCACCACCGCCACAGCCATGGCCATGGCCACAACCTCCCCCGCGGCCCCCGTTGTCCCCGCACTGTTCTCCACCCTTCCACAGCGCATCCGCCTCTGCCCCAAACCACTCCTCTCCACCACCTCCCGCCGTCTTGTGCTTCCTGTCCCCAAGTCCTCATCTTGGGACGGCTCCGCCTCCGAGCAAGAAGATGTAGAAGGGGACGCGGAGGATTCCGCGGAAGCCGAATCCGGGGAGGACGTGGAGGGGGACGAGGACGACGAGAAGCCGCAGCCGGAGGCGGTGTCCTCCTCAGGGTTCCAGTTCGCGGCACCACCGGAGGGCTACATTGAGCCGGCTCCGTTCGACGAGCTTCCGC…
ve_005c_f04	GTGTTCCGAGAACGCGGCGGGGCTGGAGGAGTGCCGTCGGCGGTGGGAGGAGTTGAAGGT[C/G]CCGGTCACTGTGTCTGTCTGCGACGTCTCCGTGCCAGCTGAGAGGGATAAGCTCATGGAG	LG_4	51.044	JK818438	>ve_005c_f04	GGAGAGAGATGGCAGGCGACGGCGGGAGCAGAGAGAAAAGATGGAGTCTCGCCGGCGCAACGGCGCTGGTCACCGGCGGAAACAAAGGGATCGGGCATGCGATCGTGGAGGAGCTTGTCGGGTTCGGAGCGCGGGTGCACACGTGTTCCGAGAACGCGGCGGGGCTGGAGGAGTGCCGTCGGCGGTGGGAGGAGTTGAAGGTCCCGGTCACTGTGTCTGTCTGCGACGTCTCCGTGCCAGCTGAGAGGGATAAGCTCATGGAGACGGTGAAGCAAACCTTCGACGGCAAGCTCGACATACTAGTTAACAACGCGGGGCGGGCTATTGCTAAGGCGGCGGTGGAGTGGACGGCGGAGGAGTACTCGCATCTCATGGCGACTAACCTAGACTCATCCTTCC…
PTA.166.C1	CTTCCCTTCAGAAACAATGGCGTCTGCTACTCTCCTCAAATCGTCTTTCCTTCCCAAGAA[A/G]TCCGAATGGGGCGTCACACGCCAAGCTGCGGCTCCCAAGCCCATGACCGTCTCCATGGTT	LG_4	51.261	JU962814	>PTA.166.C1	GCCCCTAAGGAAAGGCTGCAATTGCAAGGTGTGTCAAAGAAGAGGGTAGCACCTGATCTGCTTCCCTTCAGAAACAATGGCGTCTGCTACTCTCCTCAAATCGTCTTTCCTTCCCAAGAAGTCCGAATGGGGCGTCACACGCCAAGCTGCGGCTCCCAAGCCCATGACCGTCTCCATGGTTGTCCGTGCCAGCGCGTATGCCGATGAGCTTATCAAAACCGCGAAAACTATCGCATCACCAGGAAGGGGTATCCTCGCCATGGATGAGTCGAACGCCACCTGTGGCAAGAGACTTGCTTCGATTGGCCTTGAGAACACTGAGGCTAACCGCCAGGCTTACCGGACCCTCCTTGTCACTCCCCCAGGCCTGGGAAATTACATCTCTGGTGCTATCCTCTT…
PTA.2912.C1	ACTCCCAATTGATGAAGGAATGAACCCTCATCTATCCCTCTCTGAACATGAGCAAGACAC[T/C]GTTGAGGCTGCTTCATCGCCTAAGAAAGGTCAAAGCTATTCACTGTCAGGTCAAGAGAAG	LG_4	51.327	JU962815	>PTA.2912.C1	GGGAGATAGTTCAGTCCCAGTGACTAATCCAAAGAAGGAATCAAGACCTGCGTTTGAAGATAACATTGTTCTTGGTGTAGCTCTTGATGGCTCCAAGAGGACACTCCCAATTGATGAAGGAATGAACCCTCATCTATCCCTCTCTGAACATGAGCAAGACACTGTTGAGGCTGCTTCATCGCCTAAGAAAGGTCAAAGCTATTCACTGTCAGGTCAAGAGAAGGCTGACCAAAGGAATCCTGACAGGTGATCCATGCCGAAGTATATATCTTTACCAGTGATGAAAATGATATTTGTCACCAAGCCAACCTTTTTTGTGCGCTTGTGCAAATGCGATCTGTCACTTGGCTCGCTTATATATGTTTAAGATATATAAAACGTCAGTGGTACTTGTTTTGT…
PTA.523.C1	TCGATGAGCTCATTGTTGAGGACTCCTGGAAGCGTCAAGTTGGCGGGGGCTAAAGCTGGT[A/T]GACTTTTCGGCATGAAAGGCTCTGTGCTGCATCTGAACTTTGCCCTCGGAGCTATCCTCT	LG_4	51.404	JU962816	>PTA.523.C1	GACAGGCGTTCATTTGTCCAGGCTCCAGGTCCGCTCCCCACTTCCCCTCGTCCTTCCTATCGCTATTCTCCCAAGCCCGCGGCGGCGAAACCCTAGAGACGGGAGCACTCGGCGGCGGGAGCCATGGCGGACGATGATTATGAGGCTGATATGGGATACGAGGATGAGCCTCCAGAAGCTGATATTGAGGATGGGGTTGAAGAAGATCCTGAGAACAATGAGGATGCCCCTGATGACGTGGTAGGGGGTGAAGGTGAAGAAAAGGAACAGGATAAGACTCCGCGTCCGCGCCATACAACAAAATATATGACCAAGTATGAGCGTGCGCGCATCCTCGGTACACGTGCTTTGCAGATAAGCATGAATGCTCCAGTTATGGTTGAGCTTGAGGGAGAAACT…
rg1_010c_h06	TGCTGGAGAAATCAAATCTTTTTCAACAGATGGTTGGGTTGCCCCAAAGTTAGCTAAGCG[A/G]ATGGATAAGTTCATGCAATATTTGATTGTTGCTGGTAAGAAAGCCTTGGAAAATGGTGGA	LG_4	51.46	JK818481	>rg1_010c_h06	GGCCCATTGCTGCTTCTTTGCATCCTGAAAGAGGACCTGTGGAAAACAAGAAGTCTGATACCAAACAGCGGAGGGTCGTTGTTACGGGTATGGGTGTTGTGACTCCATTAGGCCATGAGCCTGATGAGTTTTACAACAACCTTCTACAGGGTGTCAGTGGAATAAGTGAGATAGAAGCATTTGACTGCTCCAGCTATCCCACGAGAATTGCTGGAGAAATCAAATCTTTTTCAACAGATGGTTGGGTTGCCCCAAAGTTAGCTAAGCGAATGGATAAGTTCATGCAATATTTGATTGTTGCTGGTAAGAAAGCCTTGGAAAATGGTGGAATCACTGAAGATATCATGAATGAGTTGGACAAATCGAGATGTGGAGTTCTAATTGGATCTGCTATGGGTG…
PTA.946.C1	TGTGGACGGTCCCTTCTCAACCTTCCCTCTTCGAAGCTTCGAGAACAACAGCAGGCTGAA[T/C]GGCCCGGAGCTGCAAGGATTGGTTCCTTACGACTTTGGATGTTAGAAGCGCTGATGCACA	LG_4	51.51	JU962817	>PTA.946.C1	GGCCAAACTCACCAACCTCAAAGTCATTGATTTGTCTAACAATGACTTATGTGGAACAATCCCTGTGGACGGTCCCTTCTCAACCTTCCCTCTTCGAAGCTTCGAGAACAACAGCAGGCTGAACGGCCCGGAGCTGCAAGGATTGGTTCCTTACGACTTTGGATGTTAGAAGCGCTGATGCACAATAATGCATGTGGAAGGAAGCCGGTACAAATAGTAGGAAACCCAGCACTAGAATATCTCGTTTGTGATACACGCAGCAGAGATGGAGATGGTATGTAGTGCAGGGGTCCAGGGTAATGTACTCAGACAGCATAAAGAAAGAAGCGAGTGTGAGAAGTTCTACTATATCAGTACAGTTATTGTATTGTCTAAATTGTAAGCTGCTTTACTACAGCA…
PTA.491.C1	GTTACTGTGCGCCAAAAGCAAGGGAGGCAGCTTAGGCCTTGGTCTTCTTGGGCACTGCCA[A/G]GCGCTCCCTGAAATCATCCTCCATGAGTACCAAGCCGTCGCGCAGGACGATCTTGGGCTC	LG_4	51.821	JU962818	>PTA.491.C1	CAATACCAAGCCCAAAATGGCATCAATAACATTGCTATAATAATCGATTTAGGGAAGTGCACAGGCTACAAACATAAGGATCACAAGTTCCGCAAAAGCGGGAGTAACACAAACAGACAGCCAGCCCCGTATGAAGTGTCTAATAGTACAATCTTTCAAGTTGAACGCATGACGAAGGTGTAATTGGTTTATTGGAACTCAAACTCCGACGGAAACGAATAATGGTGAACCCACCCCAACTATGAGTATGCTCCGATCCAGTGAACCGGTGTGTTACTGTGCGCCAAAAGCAAGGGAGGCAGCTTAGGCCTTGGTCTTCTTGGGCACTGCCAGGCGCTCCCTGAAATCATCCTCCATGAGTACCAAGCCGTCGCGCAGGACGATCTTGGGCTCCCAGTC…
PTA.1024.C1	CGCAAGGGGGACTGCAAACTCAACATGGGGCTCTGTTAGAGCTGCAATGGGGCATCCAGA[A/G]CCATTCCCAGTCAAGTATGTTGCAATTGGAAATGAAGATTGTGGGAAGAAATACTACCTC	LG_4	51.841	JU962819	>PTA.1024.C1	GCATTCAGGTGGAGAGAATCTATTGGTCCATGGGAAGAGAGGCCTGGACACTTTGGAGATGTTTGGCATTACTGGACTGACGATGGCCTTGGATATTATGAGTTTCTTCAGCTTTCTGAAGACCTGGGTGCTGCTCCAATCTGGGTATTCAACAATGGAATCAGCCACAATGATGAAGTTAGTACCGCTGCTATTGCGCCTTTTGTAAAGGACGTATTGGACAGTCTAGAATTCGCAAGGGGGACTGCAAACTCAACATGGGGCTCTGTTAGAGCTGCAATGGGGCATCCAGAACCATTCCCAGTCAAGTATGTTGCAATTGGAAATGAAGATTGTGGGAAGAAATACTACCTCGGTAATTATCTCAAGTTCTACAATGCTATAAGAGAAGCCTATCCA…
PTA.1188.C1	TATGGTAACAGAGGTAGGAACAAAAAGAGACAAGTCCACTTTGGATGACACAACCAACAG[A/G]ATCAACAAGTTACTATTCAAGGTTAGATCTATACGGATGTGTGGCTCTTTGGCCTTAAAC	LG_4	52.371	JU962820	>PTA.1188.C1	GGCGCCGCACCACACAGCCCAGCGATCCAGCCATCAAATTCCCTCTCCTAGTCGCGGAGGCGGGAGATTCGCAAGGCATGGCGGAGGAGCAGTTCCTGGCCGCGGCACTGGACGCCGCCAAGAGCGCCGGCGAGATCATCCGCAAGGGCTTTTACCTCACCAAGAATGTGGAGCACAAGGGCCAGGTCGATTTGGTCACCGAGACTGACAAGGCCTGCGAGGACCTCATCTTCAACCATCTACGGAAGCTCTACCCGGACCACAAGTTCATCGGCGAGGAGACGTCCGCGGCGCTTGGATCCACCGCCGATCTAACAGACGAACCAACCTGGATCGTCGACCCCCTCGACGGCACCACCAATTTCGTCCATGGATTCCCTTTTGTGAGCGTCTCCATTG…
PTA.502.C3	TTGCTCGCTCTGCTATGCTCTGGTCTTGGTGTCCTTGCTTGCTTGTGTGCATGTGTGTCT[A/C]TGTAATTGCTTCATCTATGGAGTGATGAATTAATATATAGTAAGAAAAACAGGTTTGGTG	LG_4	53.21	JU962821	>PTA.502.C3	GGGGATTCAATTCACTTGTGCTCATCATCTTCTCCGATCCAACTAACGCTCATCTTTCTTCTCATTAACCTCAAGTTAGATATTTGGAGGATGTCTTGCAGCTGTGGATCAAGCTGCGGCTGCGGCTCAAACTGCAAGTGCGGGAAGATGTACCCTGACCTGGACGAGCAGGCCAGCAGCACCACCCAGGCCCAGGCCGTGGTCGTCGTCGGTGTGGCTCATGAGAACAAGGCTGGGCAGTTTGAGATGGCCTCCGGCGAGTCCAGTGAGGGCTGCAGCTGCGGCTCCAACTGCAAGTGCAACCCCTGCAACTGTTAAGTTGCACCTGTGGTTGTCTGATGGTGTGAGATTATACGTGAATAATGAGCATCCGATCTGATGGACTCGAGCAAGTGTGTG…
PTA.1758.C1	AATGCCGTGATCAGATAAAAAGAACCATCACGACAGGCACTGCTTACAGAGAGGCTTTAT[A/G]GCCCACTCTCATATTTACCCTTTCGTATGCGTACTCCTTTACTCGCTCGGCGGTGGCACC	LG_4	53.842	JU962822	>PTA.1758.C1	TCGCAAACTAGTTGCATTTCCCATTGACAATGTGTCTGGCTTTGAAAGCCTTATTCTAAAGTTATACATCAACCAGGCGAACAAACCTGACGAATGCATCGTTGCATTCCGTCAGGTTGCGACCAAGCAAAGCATGAATGCCGTGATCAGATAAAAAGAACCATCACGACAGGCACTGCTTACAGAGAGGCTTTATGGCCCACTCTCATATTTACCCTTTCGTATGCGTACTCCTTTACTCGCTCGGCGGTGGCACCGCCGCCGACGACAACAAGTTGGATGAAGTGGACAGTGGCTCATGGACGACGGTGCTGGTGAAAAGAAGATCGGTTGGCTGTTCAGCTGCAGCATCACGGCCCCAAGCACCTCCGTCAGCAGTTTCTTGAACTCCGCTTCGTC…
PTA.609.C3	ATCAGAACGTCTTGCGAAGTACAACCAGCTTCTTAGGATCGAGGAAGAGCTTGGAGCCGC[T/C]GCCGTGTACGCTGGACTCAAGTTCCGCGCACCAGTGGAGCCCTACTAGATGGGTATTGAA	LG_4	54.331	JU962823	>PTA.609.C3	GGTGCTGGCTGGGGTGTGATGACCAGTCACCGGAGTGGTGAAACTGAGGATACATTCATTGCTGATTTGGCTGTTGGTTTATCTACGGGCCAGATCAAGACCGGAGCACCTTGCAGATCAGAACGTCTTGCGAAGTACAACCAGCTTCTTAGGATCGAGGAAGAGCTTGGAGCCGCCGCCGTGTACGCTGGACTCAAGTTCCGCGCACCAGTGGAGCCCTACTAGATGGGTATTGAAGGAGCCCTTCTGTTCCTAAATTTTCTCAAAATGTGTCAGTACAATCTTAACTTACCTGGTGCCCAGATTGTAGGATCTGGGCAATAATTTCCCAGTCACGTGGGTACACGAAACAATTTTAATCTTGATATTTGGCTGGAGCTTACGTGTTTTCGATGGACC…
rg5_006d_f03	CAGGTTTTGCACCGGAGCTGGCACTGTCACTGTGGTAATTGGCAGTGGTGAGTCTGAAGT[T/G]TCAAAGTGTGTAAACTGCGATGGCATTGGTTCTTTGACATGCACCACATGCCAAGGTAGT	LG_4	54.41	JK818483	>rg5_006d_f03	ATAGGTATCCCGATTTTCTACGAGAATCAAATCGACAATTCTGCTAAGAGGGACAACAAGCAGCCGTGCTTCCCCTGCAGCGGCACTGGCGCGCAGGTATGCAGGTTTTGCACCGGAGCTGGCACTGTCACTGTGGTAATTGGCAGTGGTGAGTCTGAAGTTTCAAAGTGTGTAAACTGCGATGGCATTGGTTCTTTGACATGCACCACATGCCAAGGTAGTGGCATTCAACCACGCTATCTTGATCGCAGGGAGTTCAAGGACGATGATGATTGATGTATTTGTCTTTACTGGCTAACGACAGTATGGTAAGGAATCTGATCCAAGGATGATACTACATACTCGGTGGAGATGTATCCGTCTGGACTGATCTGATCGTTTTGTGTTTTATTGTTTATT…
PTA.609.C2	TCTCGCGAAGTACAACCAGCTTCTTAGGATCGAGGAAGAGCTTGGTGCCGCAGCTGTGTA[T/C]GCTGGACTCAACTTCCGTACCCCAGTGGAGCCCTACTAGATGGGAATTGAAGGAACTTCC	LG_4	54.486	JU962824	>PTA.609.C2	GAGCCTGAAGAATGTGTACAAGTCATTTGTTGATGAATACCCAATTGTCTCCATTGAGGACCCATTTGATCAGGATGACTGGGTTCACTATGCTAAGATGACTGCGGAAATTGGAGAGCAAGTGCAGATTGTCGGAGATGACCTCCTTGTCACGAACCCAACTAGGGTTGCAAAGGCGATTGAAGAGAAGTCATGCAATGCTCTTCTCCTCAAGGTTAACCAAATTGGATCTGTGACCGAGAGCATTGAGGCTGTGAGAATGTCAAAACGTGCTGGCTGGGGTGTGATGACCAGTCACCGGAGTGGTGAAACTGAGGATACATTCATTGCTGATTTGGCGGTTGGCTTATCTACGGGCCAGATCAAGACCGGAGCACCTTGCAGATCTGAACGTCTCGC…
PTA.594.C1	TGGTACCACCTCAGTGCCCTCACACGGTTGCATGCCAAGGATGCCAGTGACAGCACTCAC[A/G]GCCTCAGCCAAGCTCTCTCTAGCACCAAGTCCATACTCATCGACACGTTCACTTTCAGGG	LG_4	55.16	JU962825	>PTA.594.C1	CACTTTTCTGGGAGCAACACCAAGGAAGTGAGTAAGAGCATTTTGTAACACCAAAGCATCAACAGGTACAATACTCTATATTCTTACAAGACTGGAGACTATTTTCTTTCTGACATTAAACTGAAGACTATTTACCAGCTCTACACAAGTTTTGTTTGGTAGGAGTTGGGTGATCCGCTTTAGCCGCTGGCAACAATTTCGTGGATCTTGTCACTGACTTCAGGGTCGTCTGACCTGACCGCCAGCTTCATCGCCACTTCCTTGGGCCCGCTTAGTCCAAATGATAACCTGACAAGAACCTTCACGTCCCCGATAAATACGCCAGATAGCAAGCAAATGTGCGATCTTGCATTGCTTGGTACCACCTCAGTGCCCTCACACGGTTGCATGCCAAGGATG…
PTA.32.C6	TCCACGGAGGACCTCCTGAAGCAGATCGACTTCCTCATCCGCTCCAAGTGGGTTCCCTGC[T/C]TGGAGTTCAGCAAGGTCGGCTTCGTCTTCCGCGAGTTCGGCAGCACTCCCGGATACTACG	LG_4	55.473	JU962826	>PTA.32.C6	GGCCTCAGGCATAGCCCAGCTAGTTATCTCATTCTCTCCTTACCAATAATACTTAGCACCATGGCCCCCGCGGTGATGGCTTCGTCAGCCACCTCCGTCGCGCCCTTCCAGGGCCTCAAGTCCACCGCTGGCCTCCCGGTCAGCCGCCGCAGCAACGCTCGCCTCGGCAGCGTCAGCAACGGCGGAAGGATTAGGTGCATGCAGGTGTGGCCGATTGAGGGCATCAAGAAGTTCGAGACCCTTTCCTACCTGCCACCGCTGTCCACGGAGGACCTCCTGAAGCAGATCGACTTCCTCATCCGCTCCAAGTGGGTTCCCTGCCTGGAGTTCAGCAAGGTCGGCTTCGTCTTCCGCGAGTTCGGCAGCACTCCCGGATACTACGACGGCAGGTACTGGACA…
r_005d_h01	AGTAGCGTGGGCTGTCTTCAAGATCAGGAAGGCCTTCGACCCAAAGGGCCAGCTGAAGAA[A/G]TCGTCCCTCGCGAGCTCAGCAGCCCACGCTGTGGCGAAACAATCAATGAGTCGGCAAAAG	LG_4	55.624	JK818458	>r_005d_h01	AACGGGAAGCCTACGCAGGTCAAGCCCAGCTCACTCAGGAGGATGAAGAGAGCTAGAAGGATAACTCAAATGTCCAACAATGTGGCAAACTCAATCCTCTCAGGTGTTCTCAAGGTCTCGGGATTTGTTGCCAACACCTTGATCAACTCCAAACCTACCCGGAAGTTCTTTAAATTAATGCCTGGTGAAGTTATTCTTGCTTCACTCGACGGGTTTGGTAAAGTATGTGATGCTGTTGAGGTGTCTGGCAAGAACGTGATGCAAACGTCTTCTGTTGTCACAACTTCAGTTGTAACACACAGGTACGGTGACCAAGCAGGAGAGATAACACAGGACTACCTTCACGCCACCGGGAATGCTCTGGGAGTAGCGTGGGCTGTCTTCAAGATCAGGAAGGCC…
PTA.2575.C1	AGGACCAATCACAAATGACCCCATGAGCTGCTCACTCGAAACACGGGTGATGAGAGGAAT[T/C]AGTGCAAATGGAATCTGTATGGACTGAAGTACATTGAGTGACTCATTCAGAACGTCCATG	LG_4	59.067	JU962827	>PTA.2575.C1	ACTAAACCATCTACTGTATTACCACCCCAAATACATGAATGTTGGTGCTGTTTAGTTTAAGCCCAATCCTAAAGGGGAAAACTGCTAATCCAGAAATACAATTATACAACAGCAATGATATACAATATAGACTTCTCCCCTGGAGCTAATACAAATAGGCAGCCGTACAAGGTGTACACTGGGGAGCAGCTTTCTTCCAGTATTATCCGCTTCAGTTCATCTTGATGAATGAACATGGCAGTCTCGAAGGCTCTCATGAGCTCTTCGAGACTGATGAGCGAAGGCGAGAATACAGGGTGGTGTTTCTCACGATAAGATAGACGACGAATGCGAGGTAAACAGCCAGCACAACCGACAAGCTTGAGCGAACAAATGTGCCCCGGACTTCATCGGTATAGA…
PTA.533.C1	CTGGGGCATGGACTTCACCACTGACAAGCTCAGGTCTCTTGTGAGGAAATGGCAGTCTCT[T/G]ATTGAGGCTCATGTGGACGTGAAGACTACTGACAACTACATGCTCCGCATGTTCTGCATT	LG_4	59.476	JU962828	>PTA.533.C1	GGGGGCGCCCAAGTATCCCGACGCTCTAGCCACCAGACGCCGCAGCGCCGCCATTCTCCGAGCCAGCGGCAACCATGGCGGTCGGCAAGAACAAGAGGATATCCAAGGGGAGGAAGGGTTCTAAGAAGAAGGCCGTCGATCCTTTCACCAAGAAGCAGTGGTACGACATCAAGGCGCCGCTGATTTTCAGCCAGCGCAACATCGGGAAGACTCTCGTGTCCAGGACACAGGGTACCAAGATTGCCTCTGAGGGTCTCAAGCACAGGGTTTTTGAAGTATCCCTAGCTGATCTTAACAACGATGAGGACCAGGCTTACAGGAAGATCAGACTCCGTGCTGAGGATGTCCAGGGGATGAATGTCCTTACAAACTTCTGGGGCATGGACTTCACCACTGACA…
PTA.1629.C1	TTTCGACACCATCCAGCCATTCGAATGGTCTATGGTGGCATCAATTGCACCATCTCTTAT[A/G]GCCTTGGATACAATGCTCTCCGCATCAGCAACAGGATCTGCAGAGACTAGCCTTAGCTTC	LG_4	62.431	JU962829	>PTA.1629.C1	TCAACATGGAATTACAGAAGATGTAAAAAAGTTTACATGATTCAAACATCCCTACAGTGGGAGAAATCGGTGATTTCGGGGCTTAAAGTCAACAATTCAAAAAGTGATCAACTAAAAATCATCATCATCCTCCTCAGCCATGTGTTTTGCCAGCTCTTCCTCCTGCTGGAGCCTTTCTCGGCGCTTCTCAGCACTCTCCTTTTCCTTGTGAGAATTCGGAGGGAACCTCATTGCCTTGACCGCTTCATTATGCATGTTGAGGCAGAATGCAATCCTGGAGTTGAATGCAGCCTGGGGTTCATTCGTCGAGTAGACATCACCAGTTTCTTTCGACACCATCCAGCCATTCGAATGGTCTATGGTGGCATCAATTGCACCATCTCTTATGGCCTTGGATAC…
EXP15	CGACGCCTCCGGCACCATGGGTAAGTTCACCACAGCCTGCAGCTCTATATTTTAGCTGTGGAGCGGTTAAGCAAGCAGTG[C/A]GTGCGCAGGTGGGGCGTGCGGGTACGGGAACCTGTACTGGTCGGGGTACGGGACGCGCACGGCGGCGCTGAGCTCGGCGCTGTTCAACGACGGCGCGTC	LG_4	63.599	JU962830	>EXP15	GCCATTCCTGATAGATCACCGACCTGCTGCTACAAGCGCAATTGTAGCTGAGCGATGCAGTGCGTGCGTGCATGCACCGGCCGGCAGGGTTAATTCCAATCGATCGAACGCTCACTCGCTCCCGCTAGTGTAGTATTTAAGAACCGTGCGTACGCGTGTACAGTTGATTGCTTCAGATTAATTTTCACTACTTATCACACTCTCACTGTCACTGACGCTCACTGCCAAGTCAGAAATGGAGATCACGCGGAGTAGTAAACCGTGGAGCTTTCTGCTGTTCGTCGTCACCGCGGCGTCTCGCTTCCCGGCAACCACGGCGGGCTGGTCGAAGGGCTCCGCCACGTTCTACGGCGGCAGCGACGCCTCCGGCACCATGGGTAAGTTCGCCACAGCCTGCAG…
PTA.600.C1	GGAGCAAATAAAGATATCTGAATCCAAAATCCGGGAATGGTCACGTGGAAAAGAAGGAAA[T/C]ATTCGGTCATTGCTTTCCACACTGCAACTTGTTCTGTGGCCTGAGAGTGGATGGAAACCA	LG_4	63.663	JU962831	>PTA.600.C1	GGAAAAAGATGGAAATGTTATTGGAATTAGAAGCTTCCCTCAAGTTGTTCTGCAAGGCATTGACCTAATTGATGAGGAAGAAAGCATGTCAACCGCCACGGCTGCATCAAAAAGTCAGACCGACTATGAAGATTACAAGTCTGGGAAGGATGACTTGTTTGAAAGAAAACATAGTATAAACTCAACAACCAAGGATGAAGCTATTTCTTTAGTCTTTGATGAGTACATGCAGGGTGCTAAAACCAAAGAAACAGGAACAAAGTCTGGTACCAGTAATGCGAAGAGCAATGTATCAGCAGCTAGCCCTAGCACACAGCGTTCACGACCACCTTCAGGAGAGAAAAGTCGTGGTACCAGAGTGCTGAAGGATTTCATCAAAATATTTAGTCCTGAGAGCTC…
PTA.161.C2	CTTCAAGGCTTGCCTCAGGAAGTCCCCTGTGGCCAAGGATGTTGATCTGGATGCTCTCGC[C/G]AAGTACACCCAAGGGTTCAGTGGTGCTGATATCACTGAAATTTGCCAGCGTTCTTGCAAA	LG_4	63.924	JU962832	>PTA.161.C2	GGAACTTGTTTGATGCCTCCTTGAAGCCATACTTCCTTGAAGCTTACCGCCCTTTGAGAAAGGGAGACCTTTTCCTTGTGAGGGGTGGAATGAGGAGTGTGGAATTCAAAGTTATAGAGACTGACCCTGCAGAGTATTGCATCGTCGCACCTGACACTGAGATCTTCTGTGATGGTGAGCCTATTAAGAGGGAGGACGAGGAAAGGCTCGATGAGGTTGGCTATGATGATGTTGGTGGAGTTAGGAAGCAAATGGCCCAGATCAGAGAACTGGTTGAACTCCCACTGCGTCATCCTCAGCTCTTCAAGTCTATTGGCGTGAAGCCTCCTAAGGGCATATTGCTGTTTGGACCACCTGGCTCTGGCAAGACCCTTATCGCTAGAGCTGTTGCTAATGAAA…
PTA.889.C1	TGAGGACGGCTGTCACAGTGTACTTCTACCACCATCCTGTATCAGTAAGCAGTAGTTTGC[A/G]CAAGACCTGCTTAAAATCATCCCTGGAAACTTCACATGCCAATGTTTGTAGTAGTACAAT	LG_4	64.398	JU962833	>PTA.889.C1	GACCTCTCCTTGTTTCCGTCCAGCTTCATCAGGCTTTGGCGAGGGTTCGGTCCAGACCGAGGAGGAAGACAGAGCAGCAGCGCGCGCGAGACCGCAAGAGGCTGCGGACATGGAGAACGAGTTCCAGGATGGCAAGGAAGAGGTCATCGAAGCATGGTACATGGATGACAGTGAAGAAGACCAGAGGCTTCCTCATCACCGTGAGCCCAAAGAGTTCATTCCTCTCAACAAACTTTCAGAGTTGGGTGTAGTAAGCTGGCGCCTGAATGCTGATGACTGGGAGAAAGATGAGAATCTCAAGAAAATCCGTGAGGCCAGGGGATATTCTTATGTGGACATTTGTGATGTGTGTCCCGAGAAGTTGCCAAACTATGAGGTCAAGATAAAGAATTTCTTCGA…
EDR-2	GAGGAGTTCACCCAGATCTCTTGGGACACAGGGGGGCTCTGCGTCTC[T/C]GGATGAGAGGGGGCTACAAGCCTTTGGACGGTCTTCAGAGCAGTTGTTAGCTGTGCGAATGAAGGGCGCAGA	LG_4	64.688	JU962834	>EDR-2	CCCTTCACATATTCACATGGGACGCATCTTAGTTTGACACCATGAGCTCTCACTGCTTCCCAAAGGGTACGCACAGGCACAATTGTGATGCACAACGGGAAAAGACAGACTGGATCTGTTCTGCCAACCGTTGCTTCATGGGCGACTCTGTAAATACTCTTTTTTTTTTTTTTTAGAACGACTCTGTAAATACTCTGTGGCTGCCACGGGAGCTTTGTCGCGGCAGCACATCATGATATGTCTACCACATCTGGGGCGCTCAATCTATCTACACAATACGCCCACATTTGGGGGCCGCAACAAGCAACAGTTCTACGAAACTGGAAGTTCTGAATGCCTCCCGTCATGGGGTAGAGGAGTTCACCCAGATCTCTTGGGACACAGGGGGGCTCTGCGTCT…
PTA.1099.C1	GATGCCTGTCGATGTATTAGCAAAATGGATAGCAGACAAAGCGCAAATATACACGCAGCA[T/C]GCGTACATGAGACCCCTTGGTGTAGTTGCTATGGTCTTGGGCTATGACGAAGAGAAAAAT	LG_4	65.89	JU962835	>PTA.1099.C1	GACACAACACAAACTCCCGAGAGAGCAAGCCACACACCCAGCTCCAGCTCCAGCTCCGGCGAGATCTCCGGCGACTTCGAGATGAGCCGCGGATCGGGTGCGGGCTACGACCGCCACATCACCATCTTCTCCCCCGAAGGCAGACTCTATCAAGTCGAGTACGCGTTCAAGGCGGTCAAGTCGTCGGGGGTCACCTCGATCGGCGTGCGCGGCAAGGACTCCGTCTGCGTCGTAACCCAGAAGAAAGTGCCGGATAAGCTGCTGGACGACACGAGCATCACACACTTGTTCCCAATTACCAAGTACACCGGTTTGCTTGCAACCGGCCTCACAGCTGATGCAAGGTCCTTGGTCTCCCAAGCAAGAAACGAAGCAGCTGAGTTTCGTAAAAAGTGGGGC…
PTA.1556.C1	CCGAAGTTCCCGTCGCTTCCTAGGTGTATTTAGTTAGCACACAATTCATTCTTAGCACAT[T/G]CTGTGGTATTTTCACACTGTTGTAGAGTTGAACAGGTGATTGAGCTGATATCCATATTGT	LG_4	66.04	JU962836	>PTA.1556.C1	GAAGGTGAAGTTTGCTATTGGACTTCTTCCAGCAATGCTTGGTGGGCAAGCTTATGTTGAAGCTCAAGATGGCTTAACCGTTTCAGAGTGGATGGAAAAGCAGGGTGTTCCTGATCGAGTCAACGATGAGGTTTTTATTGCAATGTCCAAGGCACTCAATTTCATAAACCCTGATGAGTTATCCATGCAGTGCATTCTTATTGCTCTAAACCGATTTCTCCAGGAGAAGCATGGCTCAAAAATGGCATTCTTGGATGGCAATCCACCTGAAAGGCTATGTATGCCTATTGTCAACCACATTCAGTCTTTGGGTGGTGAGGTCCGCCTGAACTCTCGTATTAAGAAAATTGAACTGAACCCTGACGGGACCGTGAAGCACTTTGCATTGAGTGATGGGAC…
PTA.2597.C1	CATGTTTTAACCTTGGTTTAACCTATGAAGATGAAGGGGGTAGTTCATCAGCACTTGAAG[T/C]TGCTGAATGTTTTGAGACGGCTGCTCTTCTGGAAGAAACGGCCCCGCCGGAACCTTTCAG	LG_4	66.239	JU962837	>PTA.2597.C1	GAAAATAAAAGCTATCAATGCATATTCCCCCTTGGCTTATCATTCTACAGGAAAGCTACATGAGGCAAGAGGGTTTCTCAAGGAAGCTCTTGGAGCATACTCCACAGCATTAGACCTTGAACCTAAGCACGTACCAAGTTTGATATCAGCCGCCGTTGCTCTTCGGCAGCTTGGCGGGAGGCCCTTGCCTGCCGCAAGGACCTTCCTAACTGACGCGCTGAGACTGGACAGAACAAATCATGTTGCATGTTTTAACCTTGGTTTAACCTATGAAGATGAAGGGGGTAGTTCATCAGCACTTGAAGTTGCTGAATGTTTTGAGACGGCTGCTCTTCTGGAAGAAACGGCCCCGCCGGAACCTTTCAGATGACATCGCATTAGTATTTTTATAGGGAATAA…
PTA.1455.C1	AACGCTACTCCATCCAGCTTCCTACCGATGTGAAGGAGATCAAGCCTGGCCAAGATGTCA[T/C]GGTCACAACCGATGATGGAAAGTCGTTCACGTGCACACTCCGCTTTGACACTGAGGTGGA	LG_4	71.15	JU962838	>PTA.1455.C1	GTACCCATGGGATCCAACATCAACATACATCCACGGGCCTCCTTATTTCAAGGATATGACAATGACCCCTCCTGGGGCACGGCCTGTGAAAGATGCATATTGTCTTCTCAATTTTGGTGACAGTATCACAACTGATCACATATCCCCTGCTGGAAGCATCCACCCAGACAGCCCAGCTGCCAAATTCTTGAAGGAGCGCAATGTTGAAAGGAAGGACTTCAACTCATATGGCAGTCGAAGAGGGAACGATGAGATCATGGCTAGGGGAACTTTTGCCAACATTCGTCTTGTGAACAAGTTCTTGAAGGGAGAGGTTGGGGCGAAAACCATCCATGTTCCATCAGGGGAGAAGCTTGCTGTATTTGATGCTGCTATGAAATACAAGAATGAAGGACATGA…
PTA.475.C1	GCCAACTTCTTTCGGAGCTGGGAATATGACTTGGTGCAAGGTTGGCCATGCTCTCTTTGA[A/C]GGTGGACTGTCTCGGTTAGCATCACTTGTATTTGTGCTGGCTGAAGCGCCCATCTAGAGA	LG_4	71.984	JU962839	>PTA.475.C1	GGGTGGAAAGCCAGGCCGCACTTGTAGCAAGTAGGAAATCTTTGAACAGACGTGAAGGTGCATTGGAGATTTCACATGAGATGCTTGAAAGACTAGAGGCTCACCTCACAGCGTCTGGCAAGATAATGGTAACAGCAAATATGAGGGGCAACAGTGCAGAAGAAGTGGCAGAGAGAGTTCTCAAACAACCGTCATTATGTGGATTACAGGGCCCAACTATAAGTCCAGTGTATTGCAGTCTTGATGGCAATGTCGCTGTTGACTACTATGCTATTAATATAGTAGTTCCACAAAAGTCACTATACAAGTCTATTCAGCAACTGAGATCCATTGGTGGTAGCGGAGTCCTGGTGTCAAAACTGACCTACATATTTAATGAGGAAACTCCTAGGTGGCGCC…
rg1_006a_a09	CCCTATGGCCTTGGTTTTGTACCATTCTTGCCAACTCAATTATCTTAGGAGTTAGATAGG[T/G]ATTTTGTATGCTGCTCCTCAGATGTACCGAACAAGTGACATGTACTATTTCCCCATCAGA	LG_4	79.007	JK818474	>rg1_006a_a09	GGGGGGAAAATGTATCTGTTATTACTGGGAACAACTGCTCTTAGCTTGGTAACAACTCCCCTTATTTTTAAACTAATTCCTGTGGTAATGCACCTTGGCATTCTGATGCGTTGGTTCCCCTCAGAAAGCGGTGTACGGAATGAGGAAAAAGCAACCATGCTTGATGTTTACAACAGAACGCTCTAACAGCAAAGCCAAGACATTCATTCCACTGACATCGATTTATTTGTGCACCGACTCTTTGCACATGCCGCAGAACACTGCACAAACAGTTCCATCGTTTTCTTCCATGGCAGCATAGCGGGGGCATGACGGGGTGACTAGATGACAGTTCGAATGGCCCAGGAGTGGTTCATATAGCAATTAAATCCAAGAACTGAGTTTGTACATACTGTACAT…
PTA.2410.C1	TGTCTTCTGGTTCCATATCTTCGGATGATACCGCGGGGTACTGTATATTTTTCTGGAACT[A/C]AAATCAACTGCCCATCTCTTGTACTCAAAGACGGCGCTCTTTTTTGCCAGCGCAAGTACA	LG_4	82.086	JU962840	>PTA.2410.C1	GGAACTCCAAATTATGTTGCACCTGAGGTTCTTGCTGATAAAGGTTATGATGGTATGGCTGCTGACGTGTGGTCCTGCGGCATAATCTTATTTGTTCTTATGGCTGGGTATTTGCCCTTTGATGACCCCAACTTGATGACTCTGTATAAAATGATCACTAGAGCTAATGTTTCTTGTCCACCATGGTTGTCTACCGGTGCAAGGAATCTTATTAAGCGCATTATCGATCCCAATCCTCGGACTAGGATAACAATTGCAGAAATTCTAGAAGATGAATGGTTCAAAAAGGACTATAAACCGCCACAGTTTGAGCAAAATGAGGATGTGAGCCTTGAAGATGTCGATGCCGCATTCAATAGTTCCGAGGAACATCTTGTGGCTGAGAAAAGAGAGAAACCA…
PTA.3084.C1	TTGGAGACCAGCTATTACTGTGAAGCAGATTCTTGTTGGAATTCAGGACTTGCTTGATCA[A/G]CCAAACCCTGCTGACCCTGCTCAGACAGATGGTTATCACCTTTTTATCCAGGATCCAGCT	LG_4	84.835	JU962841	>PTA.3084.C1	GGGGACGCGCTTGACGACTCCACTCTCCCCCACCCCGCCCCGAACCAAACCGGAGCGCCGCCGCCGCCGCACCATGTCGTCCGGGGGGATCGCGCGCGGCCGCCTCGCCGAGGAGCGCAAGGCGTGGCGGAAGAACCACCCCCACGGCTTCGTCGCCAAGCCCGAGACGGTGGCCGACGGCACCGTCAACCTCATGGTCTGGCACTGCACCATCCCCGGCAAGCAAGGGACTGATTGGGAAGGAGGATACTTCCCTCTTACCCTTCATTTCAGTGAGGATTACCCTAGCAAACCTCCCAAGTGCAAGTTCCCAGCAAACTTCTTCCACCCGAATGTTTATCCTTCAGGAACAGTCTGCCTTTCAATCCTTAATGAGGACAGTGGTTGGAGACCAGCTAT…
r_004d_b05	TAATTATAGGCTCCATACCCTTTTTGTATTGTAAAACATACACACGCTACTCAAGTAGCC[A/T]TCCAGATCAAATGGCTGTATGCCTGTATCTACTGCCATT	LG_4	101.748	JK818459	>r_004d_b05	GGGGTTGCGGATATAGTTTCAGTCTCTACATGCTCTGACCTTACGCTGCCGCCTGGTGCTGGTCTTTGTATAAACACAACTCATGGGCCCGTGTTCTTGGTTGCTGAGAGCTGGGAGTCCCTTGATGGCTGGCTAGACGCTATACGCCTCGTGTACACCATATTTGCTAGAGGGAGGAGTGATGTCCTGGCAGGCATCATCACCGGCTGATGATGGTGTCTTTTGTTGTATGTGTGACTGGGTAGAGCAACATATATCATGTATTCTTGTCAATTCAACCCCCTGCACTTGATTTTTATGTATCCCCTCGACTGCTCCGATGTGTATTATTTCACAGCTTGTGTAGAGTGCGGTATTTACCGTCTAATTATAGGCTCCATACCCTTTTTGTATTGTAAA…
PTA.359.C1	CGCTGGGGCCAGCATCGGTGCCGCTCAGGACGACGATGATGATGTTCCGGATCTCGTCCC[A/T]GGAACGACCTTTGAAGAGGCTGCAGAGGAGAAGAAGGAACCTGAAGCGAAGAAGGAACCG	LG_4	109.431	JU962842	>PTA.359.C1	GAAGAAAAGCAAGAGTGGTTGGCCTCCACAGCCCTATCTACTCCTCCTACTAATCCCCTTTCCCCTGCCCGCCGCCGCCACCGCCACCACCGCCGCCGACGTCGCCTCCCCAAGATGAATGTCGACAAGCTGAAGAAGATGGCCGGTGCCGTGCGCACCGGGGGCAAGGGCAGCGTCCGCAGGAAGAAGAAGGCGGTTCACAAGACCACGACCACTGATGACAAGAGGCTTCAGAGCACCTTGAAAAGAGTAGGAGTCAACACCATTCCTGGTATTGAAGAGGTCAACATCTTCAAGGATGACGTAGTCATCCAGTTTCAGAATCCCAAAGTGCAAGCATCCATTGCTGCAAACACATGGGTGGTCAGTGGAACACCACAGACGAAAAAGCTGCAAGAT…
PTA.684.C2	ATCCTTCTTCTTGATGGCATAGCTGTTGGATGAGCCCTTGGCGGCGTTGATCAACTCATC[A/G]GCGAGGCACTCGGCGATGGTCTTGATGTTCCTGAAGGCGCTCTCCCTGGCACCCAGTGGT	LG_4	119.16	JU962843	>PTA.684.C2	GTCCATACATACTGCACCAATTCATAATGCAGGAGCAACAAACAGCAGCAACATCATTCATCAAATAACATCATGCTGGAACAGGAACAGGAACAGACAAGCACCAGGCACATGTCTGCCATCTTACACATTCAACTACTTCATCATTCGATAAACCAAAACCAGTCTAGAGATATCACAGGTAAACAAGCAACACACACTCAAAATCTCTTCCAGCCAACACAAGCCAACCCTCAGATGCACATCCATCTTAACGGTTCGCCTTGGCAACACGCTCAATCTCATCCTTCTTCTTGATGGCATAGCTGTTGGATGAGCCCTTGGCGGCGTTGATCAACTCATCAGCGAGGCACTCGGCGATGGTCTTGATGTTCCTGAAGGCGCTCTCCCTGGCACCCA…
PTA.86.C1	TGATCGCGTCAGGCTTGGCTGGTTTCGTGCTTATGCGATAGGCAATTTTGATGCAAATTG[A/C]AGTGACAAAGTTACAATTGGAGTTGTAATTGTAGGAATTCTGTGCTCATTCTGCACACAG	LG_5	9.159	JU962844	>PTA.86.C1	GGGGATGGCCGAGTACGCAAGACAAAGAGGATCAGTCTGAAGGTCCCTGCTGGAGTCGATTCTGGAAGCAGGTTGAGGGTCCGTTCAGAGGGGAACGCTGGTCGGAGAGGAGGCCCGCCTGGAGACCTTTACGTTTTTACTGATGTTCTCTCTGATTCTGTTCTCAAGCGAGATGGGACAAACATTCTCCACACATGCAAGGTTTCTTACATTGATGCAATTCTTGGGACAACCGTCAAGGTCCCCACTGTTGATGGGGTAGTTGACCTGAAGATCCCCTCTGGGACTCAGCCGGGCACAACTCTGGTAATGTCCAAGAAAGGTGTCCCACTTCTTGGAAAGTCCAATGCTCGCGGAGACCAGCTAGTACGTGTCCAGGTTGAGATTCCAAAGCGTCTA…
PTA.53.C1	TTGCCTTCTGGAAATAGTGGATGCAGCAAAGATATCCCATGTAACTTCTAGCTAGTTCCT[C/G]TTTGGAACGGCTCAATAAAGTTCGATCTTTAAATTTGTTAGCTCACATATTATTTGGGAA	LG_5	13.472	JU962845	>PTA.53.C1	GACCCGCAGGCGTTCCGTGACACTACTGACCTCTTTGTTGAGCGCTACAAGGACAAAGGCATCACTGTTGTTGCTGGTGCTGAAGCCAGAGGATTCATTTTTGGACCTCCCATTGCATTAGCCATAGGCGCAAAGTTTGTTCCGATAAGGAAGCCCAAAAAGTTACCTGGTGAGGTGATATCAGAAGAATATTCTCTGGAATATGGCACCGACAAGATCGAAATGCACGTAGGAGCTGTGCAGCCCAATGACCGGGTTGTTATTGTGGACGATCTAATTGCAACAGGGGGAACCCTATCTGCAGCTGCCAAACTTATTGAGCGTGTTGGAGCAGAGGTGGTTGAGTGTGCCTGTGTTATTGAACTGCCAGAGCTGAAGGGCCGGGACAAGTTGGGCAAC…
PTA.299.C1	AAGCTATTGGCCTTGCACCAAGGGCGATGGAGAAGTGCAAGAACAGAAGCTGAGGAGAGC[A/G]TGAACTGAATGAGATGCAAGAATCAAAATATATATGACTTTGCTTGCTCATCCCTGTATC	LG_5	17.355	JU962846	>PTA.299.C1	CCGGTCAGGTCGTTCCGGAAGAACATCCTGGCGGAGAAGTCGTCGCCGGCCGCGGCGTTCGTCAAGGTAAGCATGGACGGCGCACCGTACCTGCGTAAGGTGGACCTCAACATGTACAAGACCTACCAGGACCTCTCCAAGGCGCTCGAGAAGATGTTCAGCTCCTTCACCATCGGAAACTGTGGATCTCAAGGGATGAACGGCATGAACGAGAGCAAGCTGATGGATCTGCTCAACGGATCCGAGTACGTCCCGACGTACGAGGACAAGGATGGTGACTGGATGCTTGTCGGTGATGTCCCGTGGGAAATGTTCGTCGAGTCATGCAAGCGCCTCCGGATAATGAAAGGATCAGAAGCTATTGGCCTTGCACCAAGGGCGATGGAGAAGTGCAAGAAC…
PTA.1480.C1	GGTGGACTTCCACGTGATTGGCCACAAGTGCAGCCACTGCAGTTCATACAACACTCGATC[A/G]ACGTCACGGCCTGCAGATTTATCAGAAAGCAGTTCCCCGTCGACAACAGACTCATCTGAA	LG_5	18.836	JU962847	>PTA.1480.C1	ATGACACAGAGAAAGGGCAGTACCATTGCTATGATTGTGGCATATGCAGGGTTGGTGGCAAGGAAAACTACTTCCACTGTGCAAAGTGTGGGCCTTGCTACGCTGTTGCATTGCGTGATAACCATCAGTGTGTGGAGGACTCAATGAGACAGAACTGCCCAATCTGTTATGAGTATCTATTCGATTCATTAAAAGGGACAAGAGTTCTTACCTGTGGACACACGATGCACATGGATTGTTTTTCTGAGATGGTGGAACATAATAAATACAGTTGTCCAATATGCTCGAAGACAGCTCTTGACATGACGCTTCCCTGGGGCATGTTGGATCAAGAGATTGAAGCAACAATTATGCCTCCTGTATACCGTTACAAGGTTTGGGTTCTTTGCAATGACTGCA…
rg1_007c_h06	TTGTGGAACTGGTGTGACAGCATGTGTATTAGCTCTGGGTCTTCATCGCCTTGGCAGAAC[A/C]GATGTTGCAGTATATGATGGATCATGGACTGAATGGGGTGCTCACCCTGACACTCCGGTT	LG_5	19.542	JK818475	>rg1_007c_h06	TAGATTTGACGGTGCAGTTCCAGAGCCACGTAAGGGAATAAGAAGTGGGCATGTGCCTGGGAGCAAATGCGTTCCTTTTCCTCAGGTGCTTGACAGTTCACAAAAGCTATTACCTGCAGATGAGCTCCGTAAACGATTTGAACAAGAAGGTATATCACTTGATCAACCCCTTGTGACCTCTTGTGGAACTGGTGTGACAGCATGTGTATTAGCTCTGGGTCTTCATCGCCTTGGCAGAACAGATGTTGCAGTATATGATGGATCATGGACTGAATGGGGTGCTCACCCTGACACTCCGGTTGCTACCGCTGTTTAGCCTTATGTGCAGTTCATGGAGGACCATCTAATGTACTTGCGCTTTACCGCGATTCTATGGAAGAAGGCAGAAGGCAGGTAAAC…
PTA.133.C1	TTGCAATGCATAAACCAGTACAAAAACAATCTGCCACAAACTTGGAAAAGAAAAGGCTGA[T/C]AACACTATGGGATAAGATCTGCAGCAGTCTAAGCCTTGAGCTTGCCGTAGAACTTCTGCT	LG_5	23.315	JU962848	>PTA.133.C1	TGGGAGTAACATTACTATCAAGTTCAAAATTCATAAACCTCAACAGTTCAACCATCCGCAGCAGTAGCAGCTCAGAGTTGCAATTGCAATGCATAAACCAGTACAAAAACAATCTGCCACAAACTTGGAAAAGAAAAGGCTGACAACACTATGGGATAAGATCTGCAGCAGTCTAAGCCTTGAGCTTGCCGTAGAACTTCTGCTTCTCGTCGGTGGTCTGGAATCGACCATGCCCAAACTTGGATGAGGTGTCAACAAACTTAAGCTTGATCTCCTCAAGAGCCAAGCGAGAAGTCTGCTTCAGGAGGGACTGGCGGAGGGTAACCACCCTCTTCTTGGGGCCCACACAGCAGCCCTTGATCATGAGGTAGTCACCCTTCACCACACCGTAGTGAGGGA…
PTA.1242.C1	AGCTCTGCATCCTCAAAGTCTTTTGTCATTTTGTTTTTGCCAGTAATTTTCTGAAACTCC[T/C]TGGAGGGCATGACAAATTGATTGCTGTGGAGATTGTCATGAAAATAAGCACCACTATTTG	LG_5	23.972	JU962849	>PTA.1242.C1	GGCTCCCCAACAAATCGAAGAGTTCGGGTCTCTCTCGCGGCGGCGCAGGCGTCTCTCCTCCTTCTCCGGCGGCGGAAAGCAGGCATTTCGGCATCTGAGCCCAACAGCTAGCAAATGGCAGGCGGCAGAATTGCACATGCTACCCTCAAGGGTCCGAGCGTGGTGAAGGAGATCTTCATTGGACTCACCCTCGGGCTGGTTGCTGGTGGTATGTGGAAGATGCATCACTGGAACGAGCAGAGGAAGACTCGATCCTTCTATGACATGCTTGAGAAGGGTCAGATCAGTGTCGTTGTCGAGGAGTAGTTCTGCCGTGCTGGACCTGAAGCTCTGCATCCTCAAAGTCTTTTGTCATTTTGTTTTTGCCAGTAATTTTCTGAAACTCCCTGGAGGGCATGA…
PTA.2547.C1	TCCTGCGCGGCATGGCAGGCATGAGGTTTGAAGGCTTCAACAAATTTTTAAGCTGTGTAA[A/G]TTGTAAAATGTAGAAATATCATCATCATATATGTGCCTCGTTGGAGGAATGTAAATAGTA	LG_5	24.234	JU962850	>PTA.2547.C1	TTGTAACATCTGGTGCTGTCCTTGCTCTCTGCTCAACCTTGATGGGATCAATTCTGCCACAGCCAAGAATATTGATGGCAATGGCGAGAGATGGGTTGTTGCCACCCTTCTTTGCTGATGTTAGCGAGAAGACTCAAGTTCCTGTCAAGAGCACAATCATAACTGGCATCTGTGCGGCTTCTCTGTCTTTCTTCATGGATGTTTCACAACTGGCCGGAATGGTCAGTGTAGGCACACTCCTCGCATTCACCATAGTCGCTGTCTCCATCTTGATCCTCAGATATGTTCCTCCAGATGAGGTGCCCCTGCCATCATCTCTGCAAGCATCATTCCGTTTGAGCCAAGAATGTGATGAGGAAAAGGCGAGAGATGAGAATCGAGAACAGGGGACATCTGAGA…
gsa_001d_c05	CTTCACGGACTGCGTTGAGACATTCCGCCGCAAGACCCTGGACAAGCAAGAGGAGTCATG[T/C]GTCCGCCGCTGCGCCGAGAAGTTCCTGAAGCACTCCATGAGGGTCGGCATGCGATTCGCG	LG_5	24.398	ES699040	>gsa_001d_c05	GGCCCGTCCTATCTTCCTCCCCCAAACCCTAGCTTTCCTCGCCGTGCGGCGGCGGCGGCGGCAGCCATGGACAAGAGTATGCTCGGCGACCTCGACAACCTCCCCGAGGAGGACAAGATGCGCATGGCCGTCATGGTCGACCAGCTCCAAGTCCGCGACAGTCTACGGATGTACAACAACCTGGTGGAGAGGTGCTTCACGGACTGCGTTGAGACATTCCGCCGCAAGACCCTGGACAAGCAAGAGGAGTCATGTGTCCGCCGCTGCGCCGAGAAGTTCCTGAAGCACTCCATGAGGGTCGGCATGCGATTCGCGGAGCTTAACCAGGGCGTTGCCACACCCGACTAACCGAATGATGTGTCCTTGTCCTTCAAGTTTCTAACATTGGACGTTTGGTCA…
rg1_012d_d09	TGTGCTGCCCTTTGGTGCCGTTCCCAGAACCACAGCAAGTAATTCCTTCTCTGTAAAGTT[T/C]TTCTGTGAATCTTGTACCTCCAGGTTTCTAGTGAGATTTGTATCATAGCAAAGGTGTAAT	LG_5	25.373	JK818476	>rg1_012d_d09	GACCTCTGGTCCATCACAACTAACGACCCTAGATAGTTCTTCAAGGCTTGGACTAAAGTCATGGCAAAAACTAAAACCTTCTGTTGAGATATTGTGCAACAACCAGCAGGTCCTGTCGCCTGAGATGAGTTTAGCGACGGTGAGAACATATATTTGGAAGAAGCCAGAGGATCTGATTCTTAATTACAGAGTGGTGCAATATAGATAATTCAACTTAAATTACATCTGCTCACGTGGTTCACCGTAGACGGCATCGTTGAAGATAACCATATGACATAGAGCGAAAACCACCACGCTACAGGATGCACTTGTGCTGCCCTTTGGTGCCGTTCCCAGAACCACAGCAAGTAATTCCTTCTCTGTAAAGTTTTTCTGTGAATCTTGTACCTCCAGGTTTCT…
PTA.1709.C1	AGTACGCCAACCTCAAATGAATTGAAATTATTGTCATGCAATATCTATATCACATCGTCC[A/G]CAACAGTACACTACTTACATTAGACTGTGAACAACATTATATCCATCTAAGCTCCAGGGA	LG_5	25.426	JU962851	>PTA.1709.C1	CAAGAAAAATGTAAAGAATATTAACCTCCCATACATTTGTGCTACTACTCCCTAATATGGAGAGGCAACTGAGTACGCCAACCTCAAATGAATTGAAATTATTGTCATGCAATATCTATATCACATCGTCCGCAACAGTACACTACTTACATTAGACTGTGAACAACATTATATCCATCTAAGCTCCAGGGAAAATTTGCTTGTGTGCTAACAGCTTACGAAGTTCAGCTCACCAGTCAACGTTTCAGTTGAGCTGAGTTACCAAACTGCTGCAGGTTTAACCCCAGGTGGTGTCCTTATAAAGAATCATCTGCAATATCTATTTTAAGCACCTTCTTCAGCTTTCTTCTTTATTCTGAGAGCAGCTCTGACGACATTCCCCCTTGTGATCATCCCAAC…
PTA.280.C1	CAAGCACAACATTTTGAGACGCCTGGCATCATATGGATGCAAAATAACCGTTGTTCCAGC[A/T]AGCTGGCCTGCTTCGGAGGTACTTAATTTGAAGCCTGATGGAGTCCTTTTTAGCAATGGC	LG_5	26.227	JU962852	>PTA.280.C1	GGCTCCGTCTGGAATGCCAAGTCGTTCGGCGCTTCCGGGACGCAGGTCGGCGAGGTGGTGTTCAATACCTCTATGACAGGGTACCAGGAGATTTTGACTGACCCTAGCTATGCTGGTCAGTTCGTTTTGATGACCTGCCCTCATATCGGAAACACCGGTGTTAACCTTGATGATGAGGAATCCGTAAAATGTTTCCTTGGTGGCTTAATCATACGAAACCTAAGCATAAGTACTTCCAACTGGAGGTCCATAGAAACACTTGATGAATATTTGAGGAAGAGGAACATCATGGGCATATATGATGTGGACACACGTGCAATAACACGACGGTTAAGAGAAGATGGTAGTCTGATTGGTGTCCTAAGTACTGACCAGACTCTCAAAGATGGAGAACTGTTG…
PTA.218.C1	CGACACAGCCGTATCTCTCATAGGCATTCCTCCCATCTCATATGGGGAAGGCATCACACC[C/G]CCAACACCATGCATAGCAGGATCAGGCATGCCGCGTCCACTTGGGTAGCGGTAGCCACGA	LG_5	26.448	JU962853	>PTA.218.C1	GGACAAAGCCAGATAGATAGATTCAGTAACAAACTGATGACAGCTTTTACCAACATAACCAATCCATGCAAATAAGACAAGACAAATCCATAGAAAGACTAAAACAACTAGTTCAGCTACCGGCAAACGCTAAATCTCCAATAAACATTCAAAGTCTAGATAAAGTTGATATGGTGCAAAAATTGACCGCCCAGCTTAGGAAGAGATAAGGCCATCATTCAGAGAGAGAGAAGCCAGCTGCTGCTCGGGGGACTGATTGGTGTTGTGCTGAGCGCTGCGGAGAACCTCCATGGCTTCAGCAACCTTGGCCTTCAGAGCATCCGGCGACTCAAGCAGGTGAAGCACCTCAGTCTGGTCCATCTCCAGAAGCATGCCAGTCACCTTTGCAGCCTGGTCATG…
PTA.668.C1	CTACCGCAACTATGGTAAGACATTCAAGAAGCCAAGGCGTCCTTATGAGAAGGAGCGTCT[T/C]GACGCAGAACTGAAGCTGGTCGGTGAGTATGGACTGAGGTGCAAGCGTGAGCTGTGGAGG	LG_5	26.708	JU962854	>PTA.668.C1	GCCACCACACAGCGGCGGCGGCGGCGGCAGCACAGCGGGAGCGAGAGAGAGAGAGGAGAGAGCTCCAGCCATGGTGCACGTCAACTTCTACCGCAACTATGGTAAGACATTCAAGAAGCCAAGGCGTCCTTATGAGAAGGAGCGTCTTGACGCAGAACTGAAGCTGGTCGGTGAGTATGGACTGAGGTGCAAGCGTGAGCTGTGGAGGGTTCAGTATGCATTGAGCAGGATCCGCAATGCTGCAAGGCACTTGCTCACACTGGATGAGAAGAATCCCCGCCGTATCTTCGAGGGTGCTGCGCTTCTCCGCCGCATGAACCGCTATGGGCTCCTCGCTGAGGGTCAGGACAAGCTTGATTACGTCCTTGCCCTGACTGCTGAGAACTTCCTCGCAAGGCG…
PTA.2918.C1	CCGCTTCAACAACTCTGGAAAGGTCAGCACGCTGATCCAGCACGAGTTCAGGCCGAAGTC[A/G]TTGATCACCATCTCTGCGGAAGTCGACACCAAGGCCATTGAGAAGAGCTCCAAGGTCGGC	LG_5	26.868	JU962855	>PTA.2918.C1	GGGCCCCTCCACCCATCCGCCGCCTCCCAACGCCCTCCTCCACGTCGCCGCAACCGCAACCGAGCTCGCCGGAGGAGAGAGATGGGCGGGCCAGGCCTCTACACCGGGATCGGCAAGAAGGCCAAGGATCTGCTGTACAAGGACTACCAGACCGACCAGAAGTTCACCCTCACCACCTACGCCGCCAATGGCGCCGCAATTACTGCTACCAGTACAAAGAAGGGTGATCTGATACTTGGTGAGATCCAGTCACAGATCAAGAACAAGGGAATCACTGTAGATGTGAAGGCCAACTCAGCCTCAAATGTCATTACTACAATTACCGCTGATGAGTATGCTGCACCAGGGCTGAAGACCATCTTCAGCTTTGCTGTTCCTGATCAGAAATCTGGAAAGGTC…
PTA.1462.C1	AAACCTTCTTTTCTCACAACCTAATGATGAGGATCCCTTGAACCATGAAGCTGCGGCTGT[A/C]CTCCGAGACAACCCAACAAAGTTCCAGAGAAATGTTCAAATGGCCATGTCAGGAGGTTAT	LG_5	26.898	JU962856	>PTA.1462.C1	GTCCGGGGCCGGAGTCGATTTCCGCTGCTGAAAGATGATAAACCTTTTCAAGATCAAGGGACAGAGGAAGGAAGAGGCAGCAAACTCAAATGGGGGTCCTCCTGTTAAGAAGCAAAGTCCAGGGGAATTACGTCTCCATAAAGATATTGCTGAGCTTAACCTTCCAAAGACAACAAAAATCTCCTTCCCAAATGGAAAGGATGATCTCATGAACTTTGAAGCTACCCTACGACCTGATGAAGGATACTATTTAGGTGGGGCATTTACTTTCACCTTCCATGTATCTGCTTCGTACCCTCATGAAGCTCCGAAGGTCAAGTGCAAGACTAAGGTTTATCATCCTAACATTGACCTAGAAGGAAATGTCTGCCTGAACATTCTGCGTGAAGACTGGAAGCC…
PTA.235.C1	TTGGTGCAGCCTCCAGAAGGGACGTTCTTCTAGCGGAGTGCTTGCTGGCCCATCTCCAGC[T/C]TCAACAGCAGCGATCTATATCACTCCCATGGGATTTGAGTTGTAGATTCAGCATCTGATG	LG_5	26.985	JU962857	>PTA.235.C1	GGGGGAGCCGCCGCAGACCTCCCCTTTCCCCTCTCCCGCACGCGATTCCTCAAAGGCAAATCCCCCACCGCCATCGGACTCCCCTACCTCGATCGCATCCTCCCGCCACCCGCGCGCCGCCCCGGCCGATCGGCGATGACGCTGGGCAGCTCCGGCGCCGGATCGAGCGTCGTCGTTCCTCGGAACTTCAGGTTGCTAGAAGAGCTTGAGCGTGGGGAGAAGGGTATTGGAGATGGAACAGTCAGCTATGGAATGGATGATGCAGATGACATATACATGCGGTCATGGACTGGCACCATTATTGGTCCTCACAATACTGTCCATGAGGGCCGCATCTACCAGCTGAAGCTGTTCTGTGACAAGGACTACCCCGAGAAGGCACCATCTGTTAGATTTCAT…
ve_005b_h05	GGTAAGCACATCATCTGAGAAGATCCCACCAACTCCACATCGAATACCTCCAAGCCCGTC[A/T]AGATTCGCACCATCTCCACAGATAGCTCGAGCCGGATCTGTTGACTTAACCGTCCAGCAG	LG_5	26.985	JK818439	>ve_005b_h05	GTCAGAGGATAGTGCAAATATTGAAGATGACCCATGTGTAAACATGAGACTGCATGAAAATAAACAGGACACCAGTGATTCTTCGGAAAAAGAGGATACTCTCTTGGCTGTTCCAGGTGTACTTCTTCTATGCTGTGGTCTTATGCTTCCATGTTTTCATGCTGAAAGGAAAGAAGGAAGCAGACACAATACTACATCCATACATCGAAATACTGTTGACTCTCTTTCATCCTTTGAGGTAAGCACATCATCTGAGAAGATCCCACCAACTCCACATCGAATACCTCCAAGCCCGTCAAGATTCGCACCATCTCCACAGATAGCTCGAGCCGGATCTGTTGACTTAACCGTCCAGCAGATTCTCAGGGCGACTCAGAATTTCTCACATTCGTTTAAGTT…
PTA.2438.C1	TGGTAGTTCCTCACGGAGTTTCTCAATTGAATCTGCCCCAATTGACTGCAGACCATCGAT[A/G]AATTCCTGACGAGTAAATTCACACATAGTGGCAGCTTTCATGTGCCATGATATGACAAGC	LG_5	27.155	JU962858	>PTA.2438.C1	TGCCGACATCCAAACTTTAACATATAGACCCGGATGAATCACGTTTGTACAGCCCCAATCATGACATCCAGTGTGAGAATGCGGTCTCCAATGGTTCACTTTTTACGCGGAACACATCCATTCTCGGTTAGGTATTCGACAAATTCATCAATTAGGTAGGGCCAAGCGCCTTCTTCGTCGTAGTTGGATAACTGTGGATCAATTGTCTTGACAAATTCCAAAAGCTGAGACCATGTGTCCCTTGAGATGGCTTTGTTATGCCTGACCTGTACAAACTGACACCAATGATCAATTAGGGGCCAGTGCCTTTCAGCAAATAGCAACCTCCACATTCCAATAGCTGTCTCCAGTGCAAGAGATTTTTGGCCCTTTTCCCTAGCCCAAGCAAATGCAAAGTTG…
P5G03	AGAGAAGATTGCTGGAAGGGGCGTCACGTGGTCCTTGGCTGTGGTTGGCGCTTGCCAGCTAGAGGTAGACCATCACGTGAGGGATGGCCCA[G/A]GGTGGTGTTGGGGAACCTGGTTAGCTACTGCCTACTGGGGCGAATATGTGTGTGTGTTTTTACCGAGTGCTGGGTGGCACAAAAGAGT	LG_5	27.245	JU962859	>P5G03	TGGAAGTTTAGGTTACGTGTGCTCTTTCCATCCTCTTGTTTTACTAGGTTTATTATAAGCCTTGAATCATGCCAAATCTGGTGAATTGTAAGTACAATGGAGATCTCCACGAGAGGAAGAAGAGAAGATTGCTGGAAGGGGCGTCACGTGGTCCTTGGCTGTGGTTGCCGCTTGCCAGCTAGAGGTAGACCATCACGTGAGGGATGGCCCAGGGTGGTGTTGGGGAACCTGGTTAGCTACTGCCTACTGGGGCGAATATGTGTGTGTGTTTTTACCGAGTGCTGGGTGGCACAAAAGAGTACCTGGATGTTGGGTGGAACAAAAGAGCACCCGGATGCTGGGATAGACAAACCAGCACCGGATGCTAGCTAGTCACGTCCAACATATTCTGACATTGCA…
rg3_007a_d05	CAACAGTTACTGTGTCGCACTGGTGGTAGTTGCGCAAAGTGAGCTTGAAAAATGGGCAAC[A/G]CAGCAAGGACTTGCATACAGCGACTTCTCTGATTTGTGCCAGAAGCAAGAGGCTGTTAAA	LG_5	27.268	JK818450	>rg3_007a_d05	GACAACTGATTCACCAATGCCTCGGGGGGAGATAGTCATAGGAGGCCCCAATGTAACGAAGGGCTATTTCAAGAATGAAGCTAAAACAAGTGAAGTCTATAAGGATGACGAAAGAGGTCTGCGATGGTTCTATTCTGGTGACATCGGGCGTTTTCATCCAGATGGCTGCCTTGAAATCATTGACCGCAAGAAAGACATCGTGAAGCTTCAGCATGGTGAATATGTATCTCTGGGGAAGGTGGAAGCTGCGTTGGCTATGAGCCCATATGTTGAGAATATCATGATCCATGCCGATCCTTTCAACAGTTACTGTGTCGCACTGGTGGTAGTTGCGCAAAGTGAGCTTGAAAAATGGGCAACACAGCAAGGACTTGCATACAGCGACTTCTCTGATTTGTG…
PTA.1443.C1	GCTTGATCAGTACCAGATCCTTAAGTACCCACTCACCACTGAGTCTGCAATGAAGAAGAT[T/C]GAGGACAACAACACTCTTGTCTTCATCGTTGACCTGAAGGCAGACAAGAAGAAGATCAAG	LG_5	27.397	JU962860	>PTA.1443.C1	GGCCGGGGAGCCATCTTCGCTTCGCCTCGCCCGGATAGTTCAAGAAGCTGTCCTGAGAAGTTCAAATGGCTCCCAAAGCTGCTGTTGCGAAGAAGGGCGATGCCAAGGCCCAAGCTGTGAAGGTTGCCAAGGCTGTGAAGTCTGGGTCAATCAAGAAGACGGCAAAGAAGATCCGCACGTCAGTGACGTTTCACCGCCCCAGGTACCCTGAAGAAGGCCAGGGACCCCAAGTACCCAAGAGGCAGCACTCCTGGAAGGAACAAGCTTGATCAGTACCAGATCCTTAAGTACCCACTCACCACTGAGTCTGCAATGAAGAAGATTGAGGACAACAACACTCTTGTCTTCATCGTTGACCTGAAGGCAGACAAGAAGAAGATCAAGGCTGCGGTCAAGAAG…
PTA.1727.C1	CTAGGCTACTACTAGCCTAGCTCATGGTTTGCCAGATTTTTGACTAGGCCAAAACGTTGC[A/T]TGGTGGCTATATGTATAATCCTATAGTTTTGCTAAACAAGCTATTTTCCCTATGGTGTCA	LG_5	27.397	JU962861	>PTA.1727.C1	ATCGCACTAGGTCTCCAACATTTTCCCTTTCCTTGCTTGGAGAAGAAGAAGAAGGAGGAGGAGGGCAGCCCCGCCGCCGTCGCTGCCTCGCCGCCGATCCAATCCGATCCGAGCAAGCGAAGATGCATTCCACCAACCTGCTCCTCGAGGAGCCCATCCGGATGGTCTCCATCCTCGAGCCGTCCAAGCCCAATTTCTTCCCGGCCATGACGAAGATCGTGGGGACGCTGGGGCCCAAGTCCCGCTCCGTCGAGGCCATCTCCGCCTGCCTCAAGGCCGGCATGTCTGTGGCCCGCTTCGATTTCTCCTGGGGCGACGCCGCATACCACCAGGAGACGCTCGAGAACCTCAAGCTCGCCATCAAGGCCACCAAGAAGCTGTGCGCCGTTATGCTCGACA…
PTA.1433.C1	AAGCCACCTGGACCAGCTGCCCTGAAGTGAAGCTAATCAGGCGTGAAGAAATGGATCACT[T/C]AATAGAAGGCTTAATTTCAATTCCAGTAATTTAGCTGTTTGCTCAGTACGGCTCTGCAAG	LG_5	27.495	JU962862	>PTA.1433.C1	GCTACTCCTTCCTTCTTCCCACGCGCACCAAGGTTTTCCCACCGGCGGCGGCGGAAGGCGGAAGGCGAACGCGGCGACGATGGGGCACGACAACGTCTGGAACTCGCACCCCAAGAACTACGGGCCCGGCTCCCGCGTCTGCCGGGTCTGTGGCAACTCGCATGGACTGATCAGGAAGTACGGGCTCATGTGCTGCAGGCAGTGCTTCCGCAGCAACGCCAAGGACATTGGCTTCATCAAGTACCGTTAAGCCACCTGGACCAGCTGCCCTGAAGTGAAGCTAATCAGGCGTGAAGAAATGGATCACTTAATAGAAGGCTTAATTTCAATTCCAGTAATTTAGCTGTTTGCTCAGTACGGCTCTGCAAGTAAACTTTGTGGCTTTATGTTTTGATCGGA…
LpTFL1	ACCCTTGGTTGGCTGTCTCGGAAAAAGTGGTTAG[A/G]TCCTTTCTGTGGCCTTTTCAGTTCTTTCCACGCATACCCAACCAAAAAAGAACACAGATACTACTCATGTCTCACATTATCTTTT	LG_5	27.59	JU962863	>LpTFL1	ACCCTTGGTTGGCTGTCTCGGAAAAAGTGGTTAGGTCCTTTCTGTGGCCTTTTCAGTTCTTTCCACGCATACCCAACCAAAAAAGAACACAGATACTACTCATGTCTCACATTCTCTTTTGAGCTTACACTCGAAGCAGGCTTCTTGCCTCTATAAGTAGAGGCTCGTCGTACTCTAGCAATGCTCAGTAAGCAGCCCAAGCCACTTCAAAGCTTTGCTACTACCAGATAGAGCATTCACCGTGCAATATAGAAATACTTGCCTCTCCAACCATGTCTAGGTCTGTGGAGCCTCTTATTGTTGGTCGTGTCATTGGAGAAGTTCTCGATCCATTTAACCCATGTGTGAAGATGGTAGCAACCTATAACTCAAACAAGCTGGTCTTCAATGGTCATGAGC…
PTA.394.C2	CCACCGACGGCGACCGGAGATGTTCCTTGTGGACTGGTTTTACGGGGTTCTGGCGTCGCT[T/G]GGGCTATGGCAGAAGGAGGCCAAGATCCTCTTCCTCGGCCTCGACAACGCCGGCAAGACC	LG_5	27.829	JU962864	>PTA.394.C2	GGGGACGTCACCATTTGATCCCTTCCGTCGAGATCCGTTAAGAGGCGCCCTCCTCCTACTCCGGCGACAGAGAGGGAGGCCACCGACGGCGACCGGAGATGTTCCTTGTGGACTGGTTTTACGGGGTTCTGGCGTCGCTTGGGCTATGGCAGAAGGAGGCCAAGATCCTCTTCCTCGGCCTCGACAACGCCGGCAAGACCACGCTCCTCCACATGCTCAAGGACGAGAGGTTGGTTCAGCACCAGCCTACGCAGTATCCAACTTCTGAAGAGCTGAGCATCGGGAAGATCAAGTTCAAGGCCTTTGATTTGGGAGGCCATCAGATTGCCCGCCGTGTTTGGAAGGATTACTATGCTAAGGTTGATGCCGTGGTGTACCTCGTTGACGCGTATGACAAAG…
ve_003b_h11	GCAAGCACAGTCCCTTTTTAGTCAGTTGGGGCGCATGGATTCATCAACATCTTCTGCCTT[T/C]TACAATGCTCTTACTGATGTGCTATGGCATTTTGGCCAGAGGCAAGGAGCTCAGCTAGTT	LG_5	28.488	JK818440	>ve_003b_h11	GTTTCAGAAGATGGTCCATCAGGGTGTAAGGCCAAATGTGGTTACATTTTCTGCCATCTTGAATGCTTGCAGTCGCTGTAATAACTTCGAAGATGCAGCCTTATTACTGGAACAACTTCGCCTTCTTGATAACTTTGTCTATGGTGTTGCGCATGGGCTACTTATGGGTCATCAGGAAATTTGGTCGCAAGCACAGTCCCTTTTTAGTCAGTTGGGGCGCATGGATTCATCAACATCTTCTGCCTTTTACAATGCTCTTACTGATGTGCTATGGCATTTTGGCCAGAGGCAAGGAGCTCAGCTAGTTGTGCTGGAAGGGGTAAATCGCCGTGTTTGGGAGAACACATGGAGTGAATTTTGCTTGGACCTGCACCTTATGTCGTGTGGAGCAGCTCAAGC…
PTA.395.C4	AGGTGGTACCTTTGATGTCTCTCTCCTCACCATTGAGGAGGGTATCTTTGAGGTTAAGGC[A/C]ACAGCTGGTGACACTCATCTTGGTGGTGAGGACTTTGACAACAGGATGGTGAACCACTTC	LG_5	28.502	JU962865	>PTA.395.C4	GATGCTAAGCGCCTTATTGGCAGGAGAGTCAGTGATGCTTCTGTCCAGAGCGACATGAAGCTGTGGCCATTCAAGGTCATTGCTGGACCTGCAGACAAGCCCATGATCAATGTCCAGTACAAGGGTGAGGAGAAGCAGTTTGCGGCAGAAGAAATCTCCTCCATGGTCCTCATCAAGATGCGTGAGATTGCTGAAGCTTACCTTGGCAGCACCATCAAGAATGCTGTTGTCACTGTCCCTGCATACTTCAACGACTCGCAGAGGCAGGCCACCAAGGATGCTGGTGTCATTGCTGGTATCAATGTCCTGCGTATCATCAACGAGCCCACAGCTGCTGCCATTGCTTATGGTCTTGACAAGAAGGCAACCAGTGTTGGTGAGAAGAATGTGCTCATCTTT…
PTA.1451.C2	GACCGAGGCACCAGCTGAGACCGCGGCCTCCACGGCGCGCACGGTGAAGGACGTCAACCC[C/G]CACGCCTTCGTCAAGGCCTACTCCGCCCACCTCAAGCGCTCCGGCAAGATGGAGCTGCCG	LG_5	28.684	JU962866	>PTA.1451.C2	CATTACGGCCGGGGGCCTCCACAAAACCCTAGCCCTCGCAGCCGCAGCGGCGCGCACCCATCTCCCTCCTCCCTGAAGACAGCGGCCTCGCCGGCGAGAGGACAGCATGGCGACCGAGGCACCAGCTGAGACCGCGGCCTCCACGGCGCGCACGGTGAAGGACGTCAACCCCCACGCCTTCGTCAAGGCCTACTCCGCCCACCTCAAGCGCTCCGGCAAGATGGAGCTGCCGGAGTGGGTTGACATCGTCAAGACTGCAAGGTTCAAGGAGCTCCCGCCCTATGATGCTGACTGGTACTACATCACGGCTGCCTCGATGGCAAGGAAGATCTACCTGAGGCAGGGTATTGGGATCGGTGGCTTCCAGAAGATCTATGGTGGACGCCAAAGGAATGGCTC…
ve_003d_f09	GCATTCGGACAGCCCAGCTCATGATGGATCCTCCTGAGCAGTTTGCTCCACGGAGTTGGA[A/G]AAAAACAGCACATCCAGAGATAGAACAAACTGGAAAAAAGAACAGCCAATGCAGTGAAAG	LG_5	28.75	JK818441	>ve_003d_f09	CATCCAGCATGAGATTCAGTATGGAGGCGACAATCCGTTGGCCTCTCCAAGATCACAATATGCTAGCCAAAGCACTCTGGCCACTGTCCATGTACCCAACACAGGCAACCAGCAACCATCTCCGAGCTTATTTGCACTAGGAAACCCAGGGTTAACTCAGTCCAAGAACTCGGCAGTCTTTTCAAACGCATTATCCAGCCCCGTCCGCCGGGGTCTGCAACCATACCATCTGGATCAGGCTGGCGATGCAGGCTACTTCGCAAATGGCTCAAACCGTGAGCCAAATCCCACTGCTTCGAACGACTCATCCATGGATATGCATTCGGACAGCCCAGCTCATGATGGATCCTCCTGAGCAGTTTGCTCCACGGAGTTGGAAAAAAACAGCACATCCAGAGA…
PTA.3.C2	CTGTTGGTTAGGTTAGTCGTATCTCGGCTTATGATTTTTACTACACATGAATTGGTGGTT[C/G]TGAGGCGGTTTTTCGGTGTACCTGTATTGTAAACTGAGCGGTGATTTGCAGTGCTTCATC	LG_5	28.877	JU962867	>PTA.3.C2	GGGGACCTCGACCTTCTTCCTCCTCCTCCTCCCCGTCGCTCGCCGCCGTCCCCTCCGCCGCCGCGCACCCAGGAAAGATGGCGTCCCACATTGTTGGATACCCGCGCATGGGCCCCAAGAGGGAGCTCAAGTTCGCCCTGGAGTCTTTCTGGGATGGCAAGACCACCGCCGAGGATTTGCAGAAGGTTTCCACCGACCTCAGGGCCAGCATCTGGAAGCAGATGGCTGATGCCGGAATCAAGTACATCCCCAGCAACACCTTCTCGCACTACGACCAGGTCCTTGACACCACCGCCATGCTCGGCGCTGTCCCAGACCGTTACTCATGGACCGGAGGGGAGATCACTTTGAGCACCTACTTCTCGATGGCCAGGGGTAACGCCACCGTCCCTGCTATGG…
PTA.1953.C1	CTACAAGACGCTGAGGGACAGGGCGCCCTACCCCGCCAGCTTCATGCTCTCCCAGCTCAC[T/C]GGCAGCTACGCCTTCGTCCTCTTCGACAAGTCCACCTCCTCCCTCCTCGTGGCATCCGAT	LG_5	29.859	JU962868	>PTA.1953.C1	GCCGTCCTATACCACTATCATCCGAGGAGTGTGGAAGGCCACAGGCACAACCTCTAGTTAGCTTATTAGGTGTAGTTTATCCGAGCTCGGAGCCAAGATGTTGGCTGTGTTCAGCGGCGAGGTGGTGGAGGTGCCATCGGAGCTGGTGGCGGCGGGGAGCCGGACGCCGTCGCCCAAGACGCGGGCCTCCGAGCTCGTCAAGCGCTTCCTCGCCGGCGCCGACCCCGCCGTCTCCGTCGAGCTCGGGTCCCTCGGCAACCTCGCATACTCCCACGCCAACCAGTCCCTACTCCTCCCGAGGTCTTTCGCCGCCAAGGACGAAATCTTCTGCCTGTTTGAGGGAGTGCTGGACAACCTGGGCCGGATGAGCCAGCAGTATGGCCTCTCCAAGGGCGGCAA…
PTA.608.C1	GGACCTTATCAACACCGTGCGAGAATTGGTCCTCTCACGGGATCTTACTCTCATCATCGA[A/G]CCTGGAAGATCCCTTATTGCTAATACTTGCTGCTTCGTCAACAAGGTCACTGGTGTGAAA	LG_5	30.941	JU962869	>PTA.608.C1	AACCTCAGCGTGCTGCGTCTCCTGCGGGACCTCGGGTGCGGCGCCGTCCTTGTCAGCGGCAACGAGCTCCGCCTCGCGCTGCGGGCAGGATTTGACCCCACCAGGTGCATATTTAATGGAAATGGAAAAACATTGGAAGATCTTGTTTTAGCTGCTGAGAGTGGAGTATTTGTGAATATAGACAGTGAATTTGATTTGGAGAATATTGTTACTGCTGCAAGAGTTGCAGGAAAGAAAGTGCCTGTTTTGCTCAGAATTAATCCGGATGTCGATCCACAGGTTCATCCCTATGTTGCCACTGGAAACAAAACATCCAAATTTGGGATCCGTAATGAAAAATTGCAATGGTTCTTAGACTCTATCAAGTCATACTCAAATGATATTAAACTGGTGGGTGTT…
PTA.1644.C1	CGGCTCATGACAGATTTCACAGGTTACATCTCCTTTCTCATTGCACCATCTCTGTACACA[A/G]GCCCTATGCGCATACTTAACACTGCCAGTGCAGGCACATGGGCTCTCCAGATTTTTGATT	LG_5	31.734	JU962870	>PTA.1644.C1	AGAGCAGCAGAACGGCAAAAGGCAGCAGTGCTGGCATTCGTAGCTGAATAATCATCATACTCAGCTTCCATAATGTGGTTTTGTGCTACTGCAAGGATCCTAGGATCACGCAAGTCAAATGCTGTACCAGTAATGGTCCAGCCACCACTTATATCAATGGTAGTTTCATCAGGATGGGGTCTGGGAGGTGCAGTGTAGCCATGTTCATACGGCTCATGACAGATTTCACAGGTTACATCTCCTTTCTCATTGCACCATCTCTGTACACAAGCCCTATGCGCATACTTAACACTGCCAGTGCAGGCACATGGGCTCTCCAGATTTTTGATTTCATCTTCCTCCTGACAAATACGACACTCCATCATCTGGAGAAGAGGTTCTTCTTCAGGAACCATGCTG…
PTA.1237.C2	GAGGCCTACTGAGTACAAAAGATCAAGGTTGTCTAGGAACCGCAGGACTGTGAACCGTCC[T/C]TATGGTGGAGTGCTCTCTGGACCTGCAGTTAGAGAAAGGATCATCCGTGCTTTCTTGGTC	LG_5	32.816	JU962871	>PTA.1237.C2	GCTCCTCTCCTCTCTCCCAACCATCCTCCTACTACCGGCGGCGGAGACGACGGCGACATGGTGCAGCGTCTAACCTACCGGAAGAGGCACAGCTATGCCACCAAGTCCAACCAGACCAGGGTCGTCAAGACCCCTGGTGGCAAGCTCGTGTACCAGTACACGAAGAAGAGGGCGAGCGGCCCGAAGTGCCCTGTGACCGGGAAGAAGATCCAGGGAATTCCCCACCTGAGGCCTACTGAGTACAAAAGATCAAGGTTGTCTAGGAACCGCAGGACTGTGAACCGTCCCTATGGTGGAGTGCTCTCTGGACCTGCAGTTAGAGAAAGGATCATCCGTGCTTTCTTGGTCGAGGAGCAGAAGATTGTGAAGAAAGTCTTGAAAATACAGAAAACCAAGGAC…
r_003c_h12	GACAAGAAAGCAAGCTAGCATATAGATATTTGAATCACATCGAAGCAATACCTAGTTCTT[T/C]CACCACAATGTCACACATGAAGACCATTTCCCTTGGCATTGTTGTCCTTGCTGCGCTTGT	LG_5	34.338	JK818460	>r_003c_h12	GGGGACCAAGGACAAGGAGTTGCAAGTCTTAGAGAGCTGTAGACAAGAAAGCAAGCTAGCATATAGATATTTGAATCACATCGAAGCAATACCTAGTTCTTCCACCACAATGTCACACATGAAGACCATTTCCCTTGGCATTGTTGTCCTTGCTGCGCTTGTTTTTGCGTCGGAGGGTCGCATAGCTCGCAAGGACCTAGGGATAAACCTTGGTGGTGGAGGAGGCCTGGGAATCGATACAGGGATTAACATTGGCATAGGTGGGGGTGTTAGTGGTGGCGGGTCTGGCTCAGCATCGGGGTCAGGTTCCGCGTCTGGATCGGGCTCAGGGTCAGCCTCGGGTTCCGGGTCTGGCTCGGGATCTGGCTCTGGTGCCGCATCATCTGCGGGTTCGGGTGC…
rg1_009d_g08	TTCATTCTGGCAAGAGTGTTGGCAAGGTCGTTGTCTGCATTGACCCAGCATACAGCCAGA[T/C]GCTTGCTAAGCTGTAGTCTGTACTTCTGCAGACGTGAGATACATCGTCTTTCATCGTCAC	LG_5	38.129	JK818477	>rg1_009d_g08	GGGGGAAATGTTTGATCTGTGCCTGAATGCACTTGCAGTTCATGGACATCTCGTTGTAATTGGTATGATCTCTCAGTATCAAGGAGAGGTTGGATGGAAGCCTAAGAATTACACTGGACTATGTGAGAAGATTCTTGCTAAAAGCCAAACTGTGGCTGGATTTTTCCTGGTTCAGCATGCTCACCTGTGGCAAGATCATCTTGACAAACTATTTGAATTGTATGCCTCTGGAAAGCTGAAGGTGTCCCTTGACCCTAAGAAATTCATGGGTGTTGCTTCCGCCGTGGATGCGGTAGAGTATCTTCATTCTGGCAAGAGTGTTGGCAAGGTCGTTGTCTGCATTGACCCAGCATACAGCCAGACGCTTGCTAAGCTGTAGTCTGTACTTCTGCAGACGTG…
PTA.505.C2	ATCCTTAAGGTGATCAGGAAGAACCTTGTCAAGAAGTGCATTGAGCTCTTCTTTGAGATT[T/G]CTGAGAACAAGGAGGACTACAACAAGTTCTACGAGGCCTTCTCCAAGAACCTCAAGCTCG	LG_5	40.283	JU962872	>PTA.505.C2	GGCATGACCAAGTCGGACCTCGTCAACAACCTCGGCACCATCGCCAGGTCCGGCACCAAGGAGTTCATGGAGGCGCTCGCCGCCGGCGCCGACGTGTCCATGATTGGACAGTTCGGCGTGGGGTTCTACTCTGCCTACCTCGTGGCCGAGAGGGTCGTTGTCGCCACCAAGCACAATGACGACGAGCAGTACATCTGGGAGTCCCAGGCCGGCGGGTCCTTCACCGTTGCCCGTGATACCACTGGCGAGCAGCTCGGCAGGGGTACCAAGATGGTCCTCTACCTCAAGGACGACCAGATGGAGTACCTTGAGGAGCGCCGCATCAAGGATCTGATCAAGAAGCATTCCGAGTTCATCAGCTACCCCATCTCCCTGTGGACTGAGAAGACCACCGAGAAG…
PTA.1432.C1	AGATCAATCGTGGCCGCACCGTGTGGAGGAAACTAGCTAGATAGAAAATTATATGTATTT[T/G]CTCAAGTGTATTGTGCTCTTCCATTTGTTTTACCGTTTGGGTCTTTCCGGCCGGCGCAGC	LG_5	43.369	JU962873	>PTA.1432.C1	GGCAGAGGAGGAAAGTTCCAATGGATCTCTGTTTGCAGCACCGCACCCAGAAGAGCAGCGTCAGTTCTTACACTGCTTGAGATTCGCTGGGAAGGGGGATGAGATCAATCGTGGCCGCACCGTGTGGAGGAAACTAGCTAGATAGAAAATTATATGTATTTTCTCAAGTGTATTGTGCTCTTCCATTTGTTTTACCGTTTGGGTCTTTCCGGCCGGCGCAGCATCACCAGAGAAACAACTGTACCCCCCAAATTTTGTGATTAGCTTTGCATCCTGTGTAACAATCAAATGCCCATTTGTGGCAAAATGTTGGACCTCACCTGGAGTTTATTCATTATGTACTATGTAATCTATGTACAAAAGAGGTCCATCGAGGAGTCCCTACCAAAATGTTGAACC…
PTA.1197.C1	ATACTATTATTTACTGAAATACTCCTGCTTGGTTGCATTCTTAGAAAACTGGCAACCATC[A/G]TAGTACCAACACAGATCTATCGGTTTGTGATAAAAACTGAGTCGGATGAACACATGAAAC	LG_5	44.893	JU962874	>PTA.1197.C1	GTCCAATATTATTGATATAATATAAGCAAAGATGGCAGATCCCTAGAGGTATATAACATTGACACTCTAGCTTCTTACTATACACAATGGGCTAACGTAAAAGACAGTGCAATGCAATACATACCAAACCATACTATTATTTACTGAAATACTCCTGCTTGGTTGCATTCTTAGAAAACTGGCAACCATCATAGTACCAACACAGATCTATCGGTTTGTGATAAAAACTGAGTCGGATGAACACATGAAACAACTAGGTTATGGGTAGCACAGTAGATCACAGCAGAGCAACGTGGCCTGAAATCACGACGACGAGGCTGAATTATAGCCACGAACGTCACAGCTCACCCGAATACCTCCTCGTTGCAGACTGGGCATGCCTTGTTGATCTTAAGCCAG…
PTA.450.C1	CTCACTGGCCTTGTCGACAATGTCCACGTAGGACCAGTACCCGATGGGGATGCGAATCGT[A/G]TTCAGGCCAACATAGTGGACTGACTCGACGCTGTCGGCATTGATCCAAGTCCTCCAATGA	LG_5	47.267	JU962875	>PTA.450.C1	AATGCCTGCCCGTCCACGGTGCGATGGTCATTGCAGGCGCTCCTCATGAGGCTGTCCCGGTCGCCCCCGTCTTCCAATGCGAAGCCAATGTAGTTGTGGTCATCGAACGCAGTGCGTTGGTCGTTGACCACGGCAGAGTTGTCGCGCGCGTTGCCCGAGTCCCACTTCTGGGACATGAACTGCACATGGAGCTTGTTGCCGTCAGCCACTCCGAGAGACGCTTCGACATCTCGGACCGCCTTGAGAGCGCCCGGGTAGTACTTCTGGACCAGCCCGGGGACCTGACCGGGGGCAGGGTACCGTCCGTCCGAGTCGTGTCCGGACACGGGCTCGTTGAGAACCTCAATCATGCCGACGGTAGCATAGGCAGGGTTTGTGTGGATGCGCCTCGTCATCCAC…
PTA.1851.C1	ATTAGAGAAGCGGGTACGTAGTGTTGATGTGAAGGAAGCACTGCGCCTTCAAAAGGAAAA[T/C]GGCTTTGTAATTCTTGATGTCAGACCAGAAGCAGAGTTTAAACAGGCTCACCCACCTGGT	LG_5	47.57	JU962876	>PTA.1851.C1	GAGTTAGGGGCTGAGCTCTCTCCTGGTTCTCTCCCAAGTTTTTGTTCTTCTTTATCTTATGACCACGATGATTGCGGCTAGCTCCATAGTGAAAACCAACCTTCCTTGCTCGTCAAGGATATCCTCCTGCTCAGACTTCACATCTGGTCATTCTTGGCACCCATTAGAGGCTGCAAAGCATTACCGGGCGCATGGCGTGCGCTCCCTGCGGATAACATGCGCTGCCACCAAGACCGCGAAATCCCCAGCTGAAAAAGAATGGAAGATCAAGCGGCAGCTCCTATTAGAGAAGCGGGTACGTAGTGTTGATGTGAAGGAAGCACTGCGCCTTCAAAAGGAAAACGGCTTTGTAATTCTTGATGTCAGACCAGAAGCAGAGTTTAAACAGGCTCACCCACC…
PTA.1577.C1	ATAAGCAATCTGATACCGAGAGGCAGCTTGGCTACTGCGTCACTCAGAAAGCCTGAGATA[T/G]GTGCTCCGTGTGAACTGTGATCATGTTGAGTAGTGGTCTTGTTCTGCTGCTGGTTCGTAG	LG_5	55.203	JU962877	>PTA.1577.C1	GGACTCTCGCTCGCTCGCCCACCAACCACACCACCGCGCCACGCACACAGAATGGCGGCGCCGTCGTCCCTCGCCTCCTCCCACCTCTCCCGCCTCGCCGACCTCCGCCGCGCCGCCTCCGCCCCGGCTCCGGCCCCGCAGCACCACCAGCTCCGCCTCGGATGCTCCCGCCGCCGCGCCCAGCGCCTCGTCGCCATGGCCGGATCCGGAAAGTTCTTCGTCGGAGGCAACTGGAAGTGCAATGGAACAAAGGAATCCATTAGCAAGCTTGTATCTGATTTGAATGCCGCCACAATTGAAAACGATGTAGATGTTGTGGTAGCACCGCCATTCATTTATATCGATCAGGTCAAGAGTTCACTGACTGATCGCATTGAGGTGTCTGCTCAGAATACATGG…
PTA.786.C1	CGGCACCACCATGGGCTGCACCGGTCCCAAGTCTGTTATTGAAGTTCGCAATGGGTTTAC[A/G]TTTCTTGACCTTATTGTGATTCAGATCGAGTCCCTGAACAAGAAGTACGGATGTGATGTC	LG_5	69.226	JU962878	>PTA.786.C1	GACACACACCACCACCACCTCACCACCTCCAGTCATCTGAAATCTCCTCCCGTCCTCTCCTCCTCTTCCCGAAGCATCCTCCACCGCCCGGATCGCGATGGCCGCCGCCGCCGCCGCCCCCGACGCGAAGATCGAGAAGTTCCGCGACGCCGTCGCCAAGCTCGACGAGATCAGCGAGAACGAGAAGGCCGGGTGCATCAGCCTCGTCTCGCGCTACCTCAGCGGCGAGGCGGAGCAGATCGAGTGGAGCAAGATCCAGACCCCCACCGACGAGGTCGTCGTGCCGTACGACACCCTCGCGCCCGCGCCCGAAGATCTCAACGAGATGAAGGCGCTGCTCGACAAGCTCGTCGTGCTCAAGCTCAACGGAGGCCTCGGCACCACCATGGGCTGCACCGG…
PTA.1250.C1	CCCGAGCAGGCCTGGTACATGGAACCCGCTCTTCACCATTCTGATCGGTGGCATCCTACC[A/G]TTTGGTGCGGTCTTCATCGAGCTCTTTTTCATCCTCACCTCCATCTGGCTACACCAGTTC	LG_5	74.298	JU962879	>PTA.1250.C1	GGAGGAAACTGGCTGGAAGCTTGTTCATGGAGATGTTTTCCGCCCTCCAGTTAACTCTGATCTGCTCTGCGTTTATGTCGGCACAGGAGTTCAGTTCTTTGGCATGCTGCTAGTTACAATGATCTTTGCTGTTCTAGGTTTCCTCTCTCCATCAAACAGGGGAGGACTGATGACTGCAATGCTTCTTGTCTGGGTACTGATGGGGCTGCTTGCTGGTTATTCTTCTTCACGTCTCTACAAGATGTTCAAGGGTGCAGAGTGGAAGCAGATAACCCTGCGCACGGCTTTCCTATTCCCAGGGATTGCTTTCGTTATTTTCTTCGTCTTGAACGCCCTTATCTGGGGGGAGAAGTCATCTGGAGCTGTTCCATTCACCACCATGTTTGCCTTGGTCCTCCT…
PTA.81.C2	TTTCAGCGGCTCCGTCAAGCTGCCCCACGTCCCACGCCCCAAGATGAGGGTCTGCATGCT[T/C]GGTGACGCGCAGCATGTGGGAGAGGCTGAGAAGATTGGTCTTGATTCCATGGATGTTGAA	LG_5	89.069	JU962880	>PTA.81.C2	GGGGGCCGCCGCCCTCCATTTCCTCCCCATCCAAACCCTAGACCAGGTGGATCTTCGACCAGCCACCGGCCGCAACCATGAGTAAGCTGTCGACCGAGGCCCTCAAGGAGGCCATCACCCAGGTCGTGACCGATGCCAAGGAGAAGAACAGGAAGTTCACCGAGACCATCGAGCTCCAGATCGGCCTCAAGAACTACGACCCCCAAAAGGACAAGCGTTTCAGCGGCTCCGTCAAGCTGCCCCACGTCCCACGCCCCAAGATGAGGGTCTGCATGCTCGGTGACGCGCAGCATGTGGGAGAGGCTGAGAAGATTGGTCTTGATTCCATGGATGTTGAAGCTCTTAAGAAGATGAACAAGAACAAGAAGCTTGTCAAGAGGCTCGCCAAGAAGTATCATG…
PTA.56.C1	TATACATTTTCCCTGCGAGAGGGAGGATAAGTTTGGTCATGTACAAGACAGAAGTTTTCT[C/G]GCCATTTGGCTGAGATGGAAAACGAATACATAATAGTAGCTACAATTATCTTGTTGCC	LG_6	0	JU962881	>PTA.56.C1	GACGAGGTGGCGCTGGTGGAGCACCTGAAGGCGAACCCAATGTTCCGCGTGGGGCTTGACGTGTTCGAGGACGAGCCGTACATGAAACCTGGGCTGGCAGAGATGAAGAACGCAGTCGTCGTGCCTCACATCGCATCAGCATCCAAGTGGACGCGTGAAGGGATGGCAACCCTTGCTGCTCTCAACGTTCTTGGTAAAATCAAGGGGTATCCAGTGTGGGGAAACCCTAACGCAGTGGAGCCCTTCCTGGACGAGAATGCTACGCCCCCGCCTGCTTGCCCAAGCATCGTCAACTCGAAGCAACTCGGACTGCCATCTTCCAAGCTTTAGACAGAGACAGGAACAGAGACGATGCTGGATCGAGCACTGCTTGCTATGTATAGCTGCTAGCATATAAAC…
PTA.288.C1	CTACATCAGCATCCCAGTCGAGGGTCCTTACAAGCCCGCTGCCTACCGGTACTAGAGAGG[C/G]TGTCCAGTACAGACTTGTGGCTGGCCACTGTGAACCCTGCTGCATCGAATTATCAACTAT	LG_6	21.604	JU962882	>PTA.288.C1	GGGATCGGCCACTTCGACAACGAGATCGACATGAATGGCCTCGAGACCTACCCCGGCGTCAAGCGCATCACCATCAAGCCCCAGACCGACCGCTGGGTGTTCCCTGAGACCAAGACCGGCATCATTGTTCTTGCTGAGGGTCGTCTGATGAACCTGGGATGTGCCACTGGCCACCCCAGCTTCGTCATGTCCTGCTCGTTCACTAACCAGGTTATTGCTCAGCTTGAGTTGTGGAACGAGAGGAAGTCTGGCAAGTACGAGAAGAAGGTGTACGTTCTCCCCAAGCACCTCGACGAGAAGGTCGCGGCCCTCCACCTGGGCAAGCTTGGTGCCAAGCTTACCAAGCTCACCAAGTCCCAGTCTGACTACATCAGCATCCCAGTCGAGGGTCCTTACAAG…
ve_008b_d01	CAATGGCTCACTTTATGGTGATCTGAAACGTGTGTGTGAAATAGATCTCGGAATAGTTTC[A/G]CAATGCTGCTGTGCGAAGCAGGTGTTCAAAATGAACAAACAGATTCATGCAAATCTTGCG	LG_6	27.002	JK818442	>ve_008b_d01	GGTAAATGGTGGCAAAGTCAGAAGCTGGATGTGTATCAATTTTGCCCGTAATGTGCAGGAAAGTCTTGTTCGTGGCTTCTGCCATGAACTTGCTCTGATGTGCCAAAACTCAGGAATGGACTTTGCTCTGGAGCCTGTTCTTCCACCTCTCTATGCACGTCCTGATCAAGTGGAGCGAGCTCTTAAAGCTAGGTACCATGATGCAATGAACATTCTTGGACCCCAGCGCCGGGAGCTTGATTTGCTTATCGGGATCCTACCTGATAACAATGGCTCACTTTATGGTGATCTGAAACGTGTGTGTGAAATAGATCTCGGAATAGTTTCACAATGCTGCTGTGCGAAGCAGGTGTTCAAAATGAACAAACAGATTCATGCAAATCTTGCGCTCAAGATAAA…
PTA.1750.C1	GAAGGAGCGCATCGACGCCCGGAACCAGCTTGAGACCTACGTGTACAACATGAAGAACAC[T/C]GTCGGCGACAAGGACAAGCTGGCGGACAAGTTGGAGAGTGAGGAGAAGGAGAAGATCGAA	LG_6	30.808	JU962883	>PTA.1750.C1	AGGTGGATGCCAACGGTATCCTGAATGTGAAGGCGGAGGACAAGGGCACCGGCAAGTCTGAGAAGATTACCATCACCAACGAGAAGGGGCGTCTAAGCCAGGAGGAGATCGACCGGATGGTGAAGGAGGCGGAGGAGTTTGCCGAGGAGGACAAGAAGGTGAAGGAGCGCATCGACGCCCGGAACCAGCTTGAGACCTACGTGTACAACATGAAGAACACCGTCGGCGACAAGGACAAGCTGGCGGACAAGTTGGAGAGTGAGGAGAAGGAGAAGATCGAAGAGGCCCTCAAGGAGGCTCTGGAGTGGCTGGACGAGAACCAGACCGCCGAGAAGGAGGACTACGATGAGAAGCTCAAGGAGGTGGAGGCTGTGTGCAACCCCATCGTGACCGCCGTGT…
PTA.414.C2	AGTGAAAACAAATGACATGATGCTGGTCATATACCTGTCTTCCCTTATCCGAAGTGTCAT[T/C]GCACTCCACAACTTGATCAACAACAAGATGCTAAACAAGGAGCACGAGAAGGTCGAGGAT	LG_6	31.607	JU962884	>PTA.414.C2	GACCAAGAAAGAAAAGGAATCAAAAGCAAATACGCCGCCGTCGCAGCCGCAGCAGCACACAACAGAACCGCAGCCGTACGCCGCAGATCTGCCGCCGCCGCGCTAGCTAGAGCTCGAGACCGAAGATGGACGTGGTGAAGGCGGCGCAGCTGTCGGGGCGGACCCTGGACCGCGTGGTGGTGCACCCGCTCGTGCTCCTCAGCATCGTCGACCACTACAACCGCGTCGCGCGCGACACGCGCAAGCGCGTCGTCGGCGTGCTCCTCGGCACCTCCTCCCGCGGCACCGTCGACGTCACCAACTCATACGCCGTGCCATTTGAGGAGGATGACAAGGACCCGAGGATCTGGTTCCTCGACCATAATTACCATGAGTCCATGTTCTCCATGTTCAAGAGGA…
PTA.1578.C1	AGGAGGTCGCCAAGGACCAGTCTTCATAGTTTGTTCTCGTTCTTTGATGCTGTCATATCG[T/C]CAGTTGTATCTGATGCTCAAAGTAGATGCCCTCAGGCAGCACCCTGCCATGCTGCTAAGG	LG_6	33.092	JU962885	>PTA.1578.C1	GTGGTGTTCTTGCTGTTTCTCGAGCATTTGGTGATAAACTTTTAAAGCAGTATGTTGTCGCTGATCCAGAGATCAAGGAGGAGGTAGTTGATGGCTCACTCGAATTCCTTATCCTCGCGAGCGATGGACTGTGGGATGTTGTCACTAACGACGAAGCTGTTGCAATGGTCAAGCCAATAGAGGATCCTGAGCAAGCAGCAAGAGACTGCTCCAAGAAGCTTCTGTAAGAGGGAGCGCTGACAACATCACCGTTGTCATAGTCCGCTTTTTTGGATGGAACAACAACTACTGGAGCCGGACCAAGTGAGGAGGTCGCCAAGGACCAGTCTTCATAGTTTGTTCTCGTTCTTTGATGCTGTCATATCGCCAGTTGTATCTGATGCTCAAAGTAGATGCCCT…
PTA.305.C1	GGCGATGCAGCCCAGGATGCTTTTAACAGTGGACGAAGATCTGAAGCCTCTTCCTGTTCC[T/G]GTGCGGGTTGGGCAAGCAGTTGATGTGGTTGGCCAGGCAGGAAGACCCAAGACAATAACT	LG_6	33.213	JU962886	>PTA.305.C1	GCTCACAACACCTCGATAAAGGTGAAACACACCAAGGGCCAGCTGTCCTTGGAATTGCTCTCATTGCCATGTCTGAAGAACTAGGAGCTGAAATGGCTATACGGTCACTTGAGCGTCCTCTACAGTATGGCGAGCAGAATATTAGACGAGCAGTTCCTCTTGCTCTTGGTGTACTCTGTATTTCGAATCCCAAGGTAAATGTAATGGATACACTGAGCAGATTGAGTCGTGATGCTGATGCTGATGTTTCGATGGCTGCGATCATCTCACTCGGTTTGATTGGTGCTGGTACAAACAATGCCAGAATAGCTGGCATGCTTCGTAATCTTTCAAGTTACTATTACAAAGAGGCTGCTCATCTGTTCTGCGTAAGGATTGCTCAAGGGCTTGTTCACCTTG…
PTA.203.C1	CAAGATACTTGCTTTATCCAACTTAGCTTGCTTGCTCGCTGAACATACTTCAGCAGACCC[A/G]TGCTGGCCAGAATTCATAACAGAACATAATTCAAGAAACCTATCATTCAGTTTATCCCTC	LG_6	35.24	JU962887	>PTA.203.C1	ATTCGGTGGCCAAAGCTTTGGATCTTGGGTTGTGTCCACGGCGGTCGGGGGCAGCCAGTGCCACATTGCCATTCCAGGGAATGCAGCAGGCATTGGAGCGCCTTTGTTGGTTGGAACTTGGTAAGGTGGTGCAAATGAAGGAAATGCAGCAGGGTGGAACGCTGCTGGATGAGGCATGTGAGGAATAAATCCTAGAGGAGCAACACTTGCTGCTTTGATTTGCTGTTCCAGCTTCTCCTTTTCAGCCTTCAGGCTCACCTTCTCATCTCGGAGCTCATTCTTCTCCACCTTAAGGTCCTTGATTGCCTCTCGTAGATTCTCATTTGACTCTTTAAGCTTTTCTGTCTCGCCTCTGAGTTGTGTCAACATACGAGCTGCATCACTCAAGATACTTGCTTT…
PTA.734.C1	AGCTGCAGCAGGCAAAAAGAAAGGAGGAGCAAAAAAGAAGCAGCTTCATATAGAGAAGGG[A/G]GAGGAGGACTTTGCTGCCGGACCGGGTGCATCTTCTTATGATGATCCGGACGAGTTTGAC	LG_6	35.998	JU962888	>PTA.734.C1	GGAGGCACAGCCAACACGGACCCGTCAATCCTTTCCCCAACCCTCCAGAACCTTCCCGCCGCCGCCTCGCCGCCGCTGAAACCCTAGCCCCGTCGTCCGCCGTCCGCCCGTGCTCCTCGACGCAGCCAGCCAGCCAGGTGCAGATCTCGAGGACTTCCGGCCACCATGGAGGACTGGGATGCTGAAGATTTTACGCCAGTTGCGCCTGTTGTCAAAGCTCAGCCTCTGAAAAGTAACTGGGACGATGAAGATGTAGAAGAAGATGATGTAAAAGAATCTTGGGAAGAGGAAGAGGAGAAACCTAAACCACAACCTGTAGAAAAGCCTGCTCCAAAACCTAGTGCTAAAAGTGCTGTAAAAAAAGGTAAGCAGCCATCAACAAGTGCTGAAGTAGTAGAA…
PTA.4.C1	CATTCGAAAGGAGGATCTTCCCAAGATCGAGGAAGAACTTGAAATGGAAATTGCTAAAAG[T/C]GAGCTGTCAGAACTTAAGAAGGAATGTGTTGAAGCCATGGAGGGTCAACTAAAGAGGGAG	LG_6	37.266	JU962889	>PTA.4.C1	GTAAAGAAGAAGTTCGAGACAGCACTTAGTGTCCTTAAGAAGGAGAAGATCACGATTGATCCAGATGACCCAACAGCAGTTGCTGGTTATGCCCAAGTCATGAGGACTGTACGAGACAAGGCAGGTCTTCTTTCTGATTCGCAGAGAATTAAATATACTATCGAGACTTTCACGAAGGACATCCCTGATGCAAGGACGTACTTGAATACCCTGCAGGAGATCAGGAAAAAGAGTGGGCTTATAGATGAAATTGGTATTGAGGCTTTAATGATGGAAGCTCTGGAGAAGGTTGAAAAAGACATTAAGAAGCCACTTCTGAGGAGCGACAAGAAGAACATGGCTCTCCTTGTTGCTGAGTTTGATAAGATTAACAAAAAGCTTGGCATTCGAAAGGAGGAT…
PTA.27.C1	TCCAGAGCAGAAGGTGGCAGTCTTTCCAGTTCCAGACTGAGCTTGCTGGATCACATCGAG[T/C]CCCTTGCAGAAGGGGACGATTCCTCTCTGCTGAATGGCAGATGGCTTCTCAAAACCATAA	LG_6	40.865	JU962890	>PTA.27.C1	TGTGTGGCAGACACTGTGTGGTCCCTTCCCCTCATCTGTCAGTGAGCCAGTCCACCTTGCGGCGGGTGTTCACAAAAGATGACACTCTGGGTAATGGCCAAGGTCTCGTACAGGTCACAGAGAGTATCCAGCTTCCACTCTTCCTTCTCAACATTGACATAGAACTGCTTGATACCCTCAAGGGTAAGCTCATCTCTCTTAACAAGAATCCTCACAGGCTTGTTCATGAACTTGCGGGTGATCTCAAGGGCCTCAGGAGGCATGGTAGCAGAGAACACCCCAACCTGAATCTTTCCTGGAAGAAGCTGGAAGATATCATAGATCTGATCCTTGAAACCACGTGAAAGCATCTCATCAGCTTCATCCAGTACAAACATCTTGATGTGATCTGGGCGGAGA…
PTA.577.C1	GTCTCCACTGTGAGTTGGTGAGGTTGCATGTTCTTCATCAGAGCCAGCACCCTTTTTCTT[T/C]GTAGCACCTTTCGCTGCACCATCCTTTGAGGAAGCACCTTTCTTCTTTGCATCCTTCTTG	LG_6	40.865	JU962891	>PTA.577.C1	CCGCAGAATGCCTCAATAGCCTGGAGCAGGAACATCTGGCAGCTTCATCAGGCACAGCAGCAGCAAAGTACTTCTTGTTCTTCATAACATCCTGCGCGAATCCCTTGCTGGCACCATGGAAGAGTGCCTCAAAGAGAGCACTTATTACATCCTTCTGAGGTAGGGTTGAGGACGAGAGCACCCCCTTGAGCTGAGCTGCTGTGGCAGCGTTGCCCAGGTTCGCCTTGATCTCTGCAACCAGTTCATCATAAGGAGTGGGTTTGGCAACGGCATGGTTGCCATTGGGTTTATCTTCAGTCTTCGCTGTCCCATTGGTACTGCCTGCCTGTTTCTTCTTCTTCTCTGTCTCTTCAGTGGCAAGCATAACCATCTCAGCAGTTGCTGCACTCAGCTGCTCCT…
PTA.216.C1	GATGCACTTTTCAGATAATCCTGCTGTGTTCAACATTTAAGAAACAGCAAGAACCAAATT[A/G]AGCTAAGCTTATTGTAAATGAAGTGGTGGATGGTCTACTTCAAGTCTTCAGTGAGCATTC	LG_6	41.824	JU962892	>PTA.216.C1	GATCGAGACTCAGATTCGCCGAGCTCTTCTTGGTATTCGATTGTCAAGAAAGAGGATCGACCTGCCATGGCTTCCAAGCGGATCTTGAAGGAGCTCAAGGATCTGCAGAGGGATCCCCCGACCTCCTGCAGCGCAGGGCCTGTGGCTGAAGATATGTTCCACTGGCAGGCAACGATCATGGGTCCATCAGACAGCCCTTACGGTGGTGGTGTCTTCTTGGTTACAATTCATTTTCCTCCGGATTACCCCTTCAAACCACCTAAGGTTGCTTTCAAAACAAAGGTGTTCCATCCAACGTTAACAGCAATGGCAGTATCTGCCTTGATATCCCGAAGGAGCAGTGGAGTCCTGCATTGACTATTTCAAAGGTGCTCCTCTCAATCTGCTCCCTACTGACGG…
PTA.335.C2	ACCAGATGCTGAAAGCAAGATTGTTTCTGCCGATGCTATCCCTGATGGTTGGATGGGTCT[A/C]GATGTTGGCCCGGATTCCATCAAGGCTTTCAGTGATGCCTTGGACACCACCAAGACTGTT	LG_6	42.169	JU962893	>PTA.335.C2	GATCCATCGACCGTCCAAAGCTGCGTCTCCTCTTTCTCACTCCCTCGTCCAGATCGCCGCCGATTCGATCCGGTTTCTCACGGGATGGCGACCAAGAGGAGCGTGGGCACCCTCGGGGAGGCGGATCTCAAGGGGAAGAAGGTGTTCGTGCGCGCCGACCTCAACGTGCCGCTCGACGACGCCCAGAAGATCACCGACGACACCCGCATCCGCGCATCCATCCCCACCATCAAGTTCCTCATCGAGAAGGGCGCCAAGGTCATCCTCGCCAGCCATCTGGGCCGCCCAAAAGGTGTCACCCCCAAGTTCAGCTTGAAGCCTCTTGTTCCACGCTTGTCTGAGCTCCTTGGAGTTGATGTTGTGATGGCCAACGACTGCATTGGCGAGGAAGTTGAGAAA…
PTA.197.C1	TGCTTAGGCCTGCCATGGGGAGCTGCTAGGGAAGGCAGCAAAGTGATAAGAAAAAATAAG[A/G]TGGCATGTTCTTCTGTTGTTGTAGCATATTTTGACTTCACCGTGGGAGTATCTCTAGCTG	LG_6	43.244	JU962894	>PTA.197.C1	GGGTTTGGTCATTGCCAGCATCTACTGGGGAGTGAACAAGTTTGTTATTGATAAAACATCTCTGCCAGTTGAACGGAAGAAGAAGAATAAGCCAAAGCTTAGCATGGGGGAGAGTCTGAAGGTGCTGGTGTCATCACGGTATGTGAGGGATCTTGCCACACTGGTCGTTGCTTATGGTATAAGCATTAACCTTGTTGAGGTCACATGGAAGTCAAAATTGAAGGCACAGTTCCCAAGCCCTAATGAGTATTCTTCGTTCATGGGCGATTTCTCAACTGCTACTGGCATAGCTACGTTCACAATGATGTTGTTGGGGAGAGTGATTTTCAGAAAATTCGGGTGGGGAGTTGCAGCTACAATCACCCCGGCGGTGTTGCTTGCCACCGGAGTTGGATTCTT…
PTA.1012.C2	GTCGGCAAGACTTTTGAGGTCAAGAGCACTGTTCCATTCAGTGAACCGTTTGTGATTGAT[T/C]CTTCAAACCCTCCTCCCGAGAAGGACTATGAAGTGTACTTCAAAGATCTGAAAGACGGCA	LG_6	43.616	JU962895	>PTA.1012.C2	GGCAAAGTGTTAAAATACCTTTCTCTTCACTGATACCTGTATTTCGTGCCCGTACTAAACTTGATGCGCCACCCTTTGATGCAAGCTACATCACTGCAATACAGCTCATGTTCAGCAAATTTGAATATGATGGAAAGCTCAACCCAACATTTGCGGAAGGTCAATTCGAGCTTCCTTTTTCAAGTATTAAAGCATACTTAAATGAGCCAATTACTCCAAGGTTCGTTCATGTGAGCTCTGCCGGAGTTACAAGACCTGAAAGACCAGGGCTGGATTTAAGCAAGCAACCTCCTGCTGTCCGCATGAACAAAGAGCTTGGCTCCATTCTAACATACAAGCTGAAGGGAGAGGATTTAATTCGGGAAAGTGGTGTTCCCTACACTATCGTACGGCCATGTG…
PTA.2831.C1	CATTACACCCCAGTGAGAGAACGGGTGCCATCAAGCGACAGTGAGCAGCTTGGGCAGATC[A/G]CTACATCAAACGCGACGAGGCGTCGGCGTGCTGGTTCTGCCCTGTAGAACAGTCTGCATG	LG_6	44.76	JU962896	>PTA.2831.C1	GGGGACGGGATCCTCTTATCGAGGTAGCTGTTGCTTTGGAGAAGGCAGCACTGTCAGACGAGTATTTCATCAAGAGGAAGCTGTATCCAAATGTGGATTTTTATTCTGGCCTAATATATAGGGCAATGGGATTCCCTACAGAGTTTTTCCCTGTTCTGTTTGCAGTTCCTCGCATGGCTGGTTGGTTAGCACATTGGAAGGAGTCACTTGATGACCCCGACAATAAAATTATGAGGCCCCAACAGGTATACACCGGTACTTGGCTAAGGCATTACACCCCAGTGAGAGAACGGGTGCCATCAAGCGACAGTGAGCAGCTTGGGCAGATCACTACATCAAACGCGACGAGGCGTCGGCGTGCTGGTTCTGCCCTGTAGAACAGTCTGCATGATACAGCAT…
RPT3	TTTGTTACTATTGAATACTGTTGTATGTTTTATGCTTTGACCGTGAAATAAATGCCTAGTTTGTCAACACCAGCCTTGTGTCAAGTGTTGTTTAGGTTGCC[C/T]AGCGTATTCATTGGTGAGATTATCGAAATTTCCACTTGTTTGGTCTAAACTGTTCTGGGGCGATCTGGTAACACCAGG	LG_6	45.199	JU962897	>RPT3	GCTGCTCTATGGTCCTCCAGGCACTGGCAAGACCATGCTTGCGAAAGCTGTGGCACATCACACTACTGCTGCTTTTATCAGAGTGGTTGGTTCAGAGTTTGTGCAGAAGTACTTGGGGGAGGTAAGCTCGGAATAGGCGTAACATCTATTTATAGCTTTGATGTTACATTGCTTTGTCCTTTTGTTACTATTGAATACTGTTGTATGTTTTATGCTTTGACCGTGAAATAAATGCCTAGTTTGTCAACACCAGCCTTGTGTCAAGTGTTGTTTAGGTTGCCCAGCGTATTCATTGGTGAGATTATCGAAATTTCCACTTGTTTGGTCTAAACTGTTCTGGGGCGATCTGGTAACACCAGGGAATAACTATGACATTGCATATATGCGGTGCTTCCAAAC…
rg3_008c_d06	ATGTTGTACATAGATATCGCTTGGTTTAAAGCTTTGTGGTTTATTTGATGTATAATTCAA[T/C]GTGTAATTGTTTTTTTTGTTGTCTGTACATGTACTATCTTTGTATACGGAAAAAACGGGA	LG_6	45.556	JK818451	>rg3_008c_d06	GATATTGCAGAAAGAAGTTGGAAGATGCTTTGTTTGAGAAGGAGAAGAGGTTGCAAGCAGCGATCGTAAGCGACGACTCTACCAAGCTCAGTCTTGGCGCGGCACTGTATGCCTCGCGTTTTGCTGGCAACATGATGCGGATCCTACGGCGTAACGCCACCCGAAAGGCTCGTTTGCAGGAAAGAGTGCCTGCAAGGCTGCTACAGAAGCCGGCAGAACCCAACTTTTTTGCTGAAGGAGAGTAATTTTTCTAAGAGAGTCATGGTCCAACCGGTAAAAGTTTGCTCCTGCACCCCAACTCACCAGTTGACTCAGATTTATGATTGGATGTTGTACATAGATATCGCTTGGTTTAAAGCTTTGTGGTTTATTTGATGTATAATTCAACGTGTAATTGTT…
PTA.1661.C1	GCCAATACTTCGATTACTGGAAATGCGTGGACAAGCATGTTGCTGAGAAGCTCTTTGATA[A/G]GTTAAAGTGACGAGGACATTGTTCTCTCTTGCTACTTTTTGCTCAACGGTGGTAATAATC	LG_6	45.9	JU962898	>PTA.1661.C1	GGCAACCCTCGACCCCCGTTCATTCTCGCTGCCCGCCTCCGACCTCGCCGTCCTCGTCCCCTCCTCCGTTGGAAGCGCCATCGTGTTGGGTCACCGGAAGCGTCGCGCGCATGGAGGATGAGGAGGCATCTGACCCAAAGGCGCTCCTAGAGGCTCAGACGAAGGCTAAGTGTGTCCGCCAGTGGTATCTCTATAAGGACTGCGTGAAGAGAATTGCAGATGATGAGACTGGGCACAAGCACTGTACTGGCCAATACTTCGATTACTGGAAATGCGTGGACAAGCATGTTGCTGAGAAGCTCTTTGATAAGTTAAAGTGACGAGGACATTGTTCTCTCTTGCTACTTTTTGCTCAACGGTGGTAATAATCATATCATTTGCACGCGTTATAGACAATTC…
PTA.1376.C1	AGAAGTTCAGCGTATTCTGATGGAGCTACTCAATCAGATGGATGGGTTTGACCAGACAGT[T/G]AATGTGAAGGTTATAATGGCGACCAACCGTGCAGATACTCTAGATCCTGCTCTGTTGCGT	LG_6	46.011	JU962899	>PTA.1376.C1	ATAGCCACTGCTCGATTCGATGCTCAGACTGGTGCTGATCGAGAAGTTCAGCGTATTCTGATGGAGCTACTCAATCAGATGGATGGGTTTGACCAGACAGTGAATGTGAAGGTTATAATGGCGACCAACCGTGCAGATACTCTAGATCCTGCTCTGTTGCGTCCTGGACGACTGGACAGGAAAATTGAGTTCCCTCTGCCAGACCGGAGGCAGAAGAGGCTTGTTTTCCAAGTCTGTACATCTAAAATGAACTTGAGTGACGAGGTTGATTTGGAAGACTATGTCTCCAGACCGGATAAAATCAGTGCTGCTGATATCACGGCTATTTGCCAAGAAGCCGGCATGCATGCTGTCCGCAAAAATCGCTATGTTATCCTCCCCAAGGACTTCGAGAAGGGT…
PTA.98.C1	AGAGGATGCCCATCTCAGAATTCCTCCTTTCTCGCTGGTTATTGTTAGCTGTTTTGGGTC[A/T]TTTTTTATGTTTTGTGTATTTGTGGACTCATGGATGGTTGTCTGAACTCCAAACGGAGCT	LG_6	46.636	JU962900	>PTA.98.C1	GGGGGAGGCAGTGCAAGCCGGCGGCGCAGCTAACCACAGCAGGAGTTGGCGAGGAGGCCGTAGCCATGGGTATCTCTCGGGACTCCATGCACAAGCGCCGCGCCACTGGCGGCAAGATGAAGGCCTGGAGGAAGAAGAGGAAGTATGAGCTCGGCCGCCAGCCTGCCAACACCAAGCTCTCAAGCAACAAGACTGTAAGGAGGGTTCGTGTCCGTGGAGGCAACGTGAAGTGGAGGGCCCTCCGCTTGGACACAGGCAACTACTCCTGGGGAAGCGAGGCTGTGACTCGCAAGACTCGCCTCCTTGATGTGGTCTACAACTCTTCAAATAATGAGCTTGTTAGGACACAGACTCTTGTGAAAAATGCCATCGTGCAAGTGGATGCTGCCCCCTTCAAAC…
PTA.42.C1	TTTCGTGCTTGCCATTGTAACGCTACTTCGGTCAGTTAAAGATATTGGCACAAAGAGATT[A/G]TCTGATAAAAACGAGCCAGAAGAACAAGGCCCTGAATTATATCACGACTCTTTTCCAAAA	LG_6	46.712	JU962901	>PTA.42.C1	GGAAGAGGTCAAGATGATCAGGGCCACTAGCTTTACTACCCGTATGCCTGAATATGACATTCCTGTCGTCGACAAGGCTGTGGATGCAACATGGAAGAGAGAAGTGCCTAGGAAGGCACCCTTCCCATCCACAGAATCTTCTCCCAAAAGCACCACTAAGGCATCCAACAGGTCCTTGGATCAGATTCTGCCAGCTCTGATGGCTTTCGTGCTTGCCATTGTAACGCTACTTCGGTCAGTTAAAGATATTGGCACAAAGAGATTGTCTGATAAAAACGAGCCAGAAGAACAAGGCCCTGAATTATATCACGACTCTTTTCCAAAACCGGAGTTCCGGCCCCCGTCGCCAAGTCCTGGGTTTGCTGAATCTGACCTATTTTCCTTAGTCTTGCAAAGACT…
PTA.1671.C1	GAGGAAGACAGCTCTCCAGAATCTAGAACAGTTCCAGGAGAAAGCAAAGAAGGAAAGGCT[A/G]CGGCTTTGGCAGTATGGAGATGTTGAATCGGACGAGGAGGAGCCGGCTCCAGGTGCAAGA	LG_6	47.286	JU962902	>PTA.1671.C1	TGATTTAACAATGGTTAATGCTAAGAAGGCCAAAGACTTCCTTCCCTTCCTACAGCGGAATAGGAGGCACACTGCCATAGTTGAATATGTTTTCAGTGGCCATCGTTTCAAATTAACAATTCCAAAGGAGACTTGCAGCATCGCCTTTTCACTGTCCGGTGTTAGGTGCCCTGGTAAAGATGAGCCATACTCGAGTGAAGCTATTTCTTTGATGAGGAGGATGATTCTACAGCGTGATGTTGAGATTGAGGTTGAAGCAGTGGATAGAAATGGAACATTCATAGGGTCCTTGTGGGAATCCAAGACCAACATATCATCTGTTCTTTTGGAGGCTGGCCTGGCCAAGCTTAGTTCATTTGCATTGGATAGGATTCCAGATGCTCACATCCTCACAAAAGC…
PTA.716.C1	GGAGATGGTTGAGTTCATGGAGAAGGTGGCAAAGACAGTTGACTCTGAGGAGCTCACCGT[T/C]GAGGAGCGCAACCTTCTATCAGTTGCTTACAAGAATGTTATTGGTGCCCGCCGTGCCTCA	LG_6	49.261	JU962903	>PTA.716.C1	GGGGAGCACAGAAACGGAAACATTTCCCGACCCCAGATTCGAGCAGCCGCCGGAGCGCAGATTTGACCATCGGTGACTAGAACCCACAGAAACTCAAGATGGCTGAGCTTTCTCGTGAGGAGAATGTGTACATGGCTAAGCTTGCAGAGCAGGCTGAGAGATATGAGGAGATGGTTGAGTTCATGGAGAAGGTGGCAAAGACAGTTGACTCTGAGGAGCTCACCGTTGAGGAGCGCAACCTTCTATCAGTTGCTTACAAGAATGTTATTGGTGCCCGCCGTGCCTCATGGCGCATCATTTCCTCCATCGAGCAGAAGGAAGAGAGTCGTGGCAATGAGGACCGTGTCACACTCATCAAGGACTACCGCGGAAAGATCGAGACTGAGCTCACTAAGATCT…
PTA.2339.C1	AGGAAAAACTGTAGCCATTGGCCAGAAGATGGATCTTGTGTTCTACACTTTGCAAATTGG[T/C]CTTTTCTACATGGACTTTGATCTCATCTCAAAATCCATTGATAAGGCAAAGAAGTTGTTT	LG_6	51.457	JU962904	>PTA.2339.C1	GGGTCCGCGCCGATGTACTTTCCGCCGTCAAATCCGATGACATGGCCTCGCTGTTCGAGTCGCTGGCCGCCACCGGCGTGTTGGAGCCGGACGCCGCGCTGCTCGCCGAGATGCGCGCCCGGATCGACGAGGAGATCCGCAAGCTCGATGAGAAAATTGCCGACGCTGAAGAGAATTTGGGTGAGAGTGAAGTGCGTGAAGCCCATCTAGCCAAGTCCTTGTACTTTGTAAGGGTTGGCGAGAAGGAAAAAGCGTTGGAACAACTTAAAGTTACTGAAGGAAAAACTGTAGCCATTGGCCAGAAGATGGATCTTGTGTTCTACACTTTGCAAATTGGCCTTTTCTACATGGACTTTGATCTCATCTCAAAATCCATTGATAAGGCAAAGAAGTTGTTTG…
PTA.380.C1	GAAGAATGCGCAGGCTGCAGGAGTTACCGCTCATTACTACGAGGATGAGACTGCTCCTAC[A/T]GGCACATGTGCTGTCTGTGTTGTTGGTGGCGAAAGGTCATTGATTGCAAACTTATCTGCA	LG_6	52.04	JU962905	>PTA.380.C1	GGCAATGCAACGCCCACCAACCACGCCGGACCCACGGTCACCGACAAGCGGGCCCCGCGAGGTTTGGTCGAGCCCGACTAAAACCTCCACCCCACCTCACGAACAGAGCAGAGCCCTCGCCATTCGCCAGCACAGGCCTCAGATCTCGCGCTCGCCTTGCCCCGCGCCGCCGTCGTCGAGAGCAGCTGAGAGGAATGGCGGCCAACGGCGTGCTCCTCGGGATGGGCAACCCCCTCCTCGACATCTCCGCCGTCGTCGACGAGGACTTCCTCGCCAAGTATGACGTCAAGCTGAACAATGCCATCCTCGCCGAGGAGAAGCACCTGCCCATGTACGACGAGTTGTCCAGCAAGGGCAATGTTGAATATATTGCTGGAGGAGCCACCCAGAACTCTATCA…
PTA.796.C3	CGCGGAGCAGCACAACCAGGACGTGAACTCGCTCGGCCTTGTCTCGGCCAGGAAGACCGC[T/G]GAGGCCGTGGACATCCTCAAGCTCATGTCCTCCACCTACATGGTGGCGCTGTGCCAGGCC	LG_6	52.05	JU962906	>PTA.796.C3	GGGCAAGTCCATCGAGCGCGAGGTCAACTCCGTCAACGACAACCCCGTCATCGACGTCCACCGCGGCAGGGCGCTCCACGGCGGCAACTTCCAGGGCACCCCCATCGGCGTGTCCATGGACAACACCCGCCTCGCCATCGCCAACATCGGCAAGCTCATGTTCGCGCAGTTCTCCGAGCTCGTCAACGAGTTCTACAACAACGGGCTCACCTCCAACCTGGCGGGCAGCCGCAACCCGAGCCTGGACTACGGGTTCAAGGGCACCGAGATCGCCATGGCCTCCTACTGCTCTGAGCTGCAGTACCTCGCCAACCCGGTCACCAACCACGTCCAGAGCGCGGAGCAGCACAACCAGGACGTGAACTCGCTCGGCCTTGTCTCGGCCAGGAAGACCGCTGA…
PTA.917.C1	CCCGCCCTTCCTCCCCATCATCCCCGTCGTCGGCGACTACTGGGTCCTCTACGTCGACGA[T/C]GACTACCAGTACGCGCTCGTCGGCGAGCCCCGCCGGAAGAGCCTATGGATCCTGTGCAGG	LG_6	52.05	JU962907	>PTA.917.C1	GGCCAGCGACGAGGCCAAGCTCAAGGTCAAGTTCTACGTCCCGCCCTTCCTCCCCATCATCCCCGTCGTCGGCGACTACTGGGTCCTCTACGTCGACGATGACTACCAGTACGCGCTCGTCGGCGAGCCCCGCCGGAAGAGCCTATGGATCCTGTGCAGGAAGACGCACATAGACGACGAGGTCTACAGCCAGCTGCTGGACAAGGCCAAGGAGGAAGGCTACGACGTCTCCAAGCTGCACAAGACGCCGCAGAGCGACCCGCCGCCGGAGAGCGACGCCGCGCCCACCGACACCAAAGGGACATGGTGGTTCAAGTCACTCTTCGGTAAATGATCGAATCGGCCGGTACTGGAACAGAACGATGCAAGTGTTTATCTTTACCGTAGCAGTATTAGTTC…
rg1_010c_b03	ATTAGTGGATATCAGCATGGGTGTGTTGACTCCCTTATCAGAGCAATTAACAAAGCCACT[A/C]CCACATGCAATTGTGCTTGTCACCCTGGATGAACTATCAAGTGATTCAATCAAGCTGTTG	LG_6	52.05	JK818478	>rg1_010c_b03	GCGTAGAAGTGGTCAGTTGCCATTACAGAAGGAGGGTGAGGTAGTAGATTACAGAGGTGTCCTGCATCGTGATGGCTCTGTTCTGATGTCAGTTTCATTGGATCAGCTGAAGGCTCCAGAGCTCCTTTATAAGTCTCTTGCTACGAAGCTTGTGGTTGGAATGCCTTTCAAGGATTTGGCAACTGTAGATTCAATCCTTTTGAGGGAACTCCCCCCTGTAGAAGATGCTCAAGCTAGGCTTGCACTCAAAAGATTAGTGGATATCAGCATGGGTGTGTTGACTCCCTTATCAGAGCAATTAACAAAGCCACTACCACATGCAATTGTGCTTGTCACCCTGGATGAACTATCAAGTGATTCAATCAAGCTGTTGCCAGAAGGCACTAGATTTTCTGTTAC…
PTA.2003.C1	CCATGGTGTATCTACGATGCCATCATTTCAGTACAATCCTGCTGGTATGAGTGTACATTC[A/C]AGTCATTTGTCAACGCAAAATATGTGGCCACCAGTATCAAGCACACCGATTCCTGAGGAA	LG_6	52.109	JU962908	>PTA.2003.C1	GGGGGGTAATCAGTTAGATATTATGGATCACCAGGGTGATTTCTCTAGGGCGACTGACAGAATTGATACTAACAGCAGTGTAAATACTCGGGATGAAAAAGCTTTTGACATGCCTATGCAGTATCCTTCGGTATGCTTTTCTTCCTCTAACTTGCATCCGGAGCAAAGAAATGAAGGCCAACAAGATGTTTCAGGAACTCCTCCTGTATATCACTTCCCATATTATTATCCAGGGATGGTAGAGCATGGCATGGCACTTCATTCAGTGCAACATTTTCAAGGAAACATAAACACTGCTCAAGCACATACACCACCAGCATTCCTCCATCAATACAATGTTTATCCCCATGGCCATGGTGTATCTACGATGCCATCATTTCAGTACAATCCTGCTGGTAT…
PTA.796.C2	CCGCGGCAAGGCCATCCACGGCGGCAACTTCCAGGGCACCCCCATCGGTGTCTCCATGGA[T/C]AACACCCGCCTCGCCATCGCCGCTATCGGCAAGCTCATGTTCGCGCAGTTCTCCGAGCTC	LG_6	52.216	JU962909	>PTA.796.C2	GAGGTCATGACCGGCAAGCCCGAGTTCACCGACCACCTCACCCACAAGCTCAAGCACCACCCGGGGCAAATCGAGGCCGCGGCCATCATGGAGCACATCCTGGAAGGAAGCTCGTACATGAAGCAGGCCAAGATTCAGGGTGAGCTCGACCCACTGATGAAGCCGAAGCAGGACCGGTATGCCCTCCGCACATCGCCTCAGTGGCTTGGCCCTCAGATCGAGGTTATCCGCTTTGCCACCAAGTCCATCGAGCGCGAGATCAACTCCGTCAACGACAACCCACTCATCGACGTCTCCCGCGGCAAGGCCATCCACGGCGGCAACTTCCAGGGCACCCCCATCGGTGTCTCCATGGACAACACCCGCCTCGCCATCGCCGCTATCGGCAAGCTCATGTTC…
rg6_009d_f02	AGATTAGATACGACGGCGGAAGAGCATCTCACACTAGCATGTCGATTTCTCCTTGGCAAA[T/C]GAGTTTTGGCGTTCTTATTCAGATCTGTGCATTCACTGTAATCACTGAACCTCAAGCTGA	LG_6	52.353	JK818465	>rg6_009d_f02	GACATCATTGAGCTTAGAATGCCACGACCCAACAAGAGGAGATTGTCACTCTTTAAGGGCATAATCATTGCAAAGCATAAAGGTGGTGTTCGCACCACAATCCGTGTCAGAAGGATCATTGCTGGTGTTGGAGTTGAAATTACCTTCCCTATATACTCACCAAGGATCAAGGAGATTAAAGTAATCAGGCGCAAGAAGGTGAGGAGGGCAAAGTTGTACTACCTGAAGCACAAGCTTCCCCGTTTCTCAACCTTCAAGTGAGATTAGATACGACGGCGGAAGAGCATCTCACACTAGCATGTCGATTTCTCCTTGGCAAACGAGTTTTGGCGTTCTTATTCAGATCTGTGCATTCACTGTAATCACTGAACCTCAAGCTGAGTAATTTTTACATCTTAT…
CRY2	CACATACACATGTTTAGTTATTTGTGATCTGATCTTGTATATTTAATTTATAGTTT[T/G]ATAAGATGTTGCTGCTTTAATGCTTAACATTTTTCGGTTTCACATTCAGGTATAGAAAACCTT	LG_6	52.563	JU962910	>CRY2	GGAGGTTGGTGCCTGTTCCAGGTAGCTTGTGGCTACTCGCCTAGCATTATCATTTTAAGCTCCTGAGCATTTGCCATTTGCCTGTACGTATGGAGGTCCATTTCATGTGATGTAGCTTCCTTACCAATATTATGGAGTTGGGCCTTTTCTGGCTTCTTAGACTTTGGCTTATAAGCCAAAAGTTAGAAGCCAAAATTAAGCGTAACGAAACATAATGGCATGTTAAAAACTTAAAATTAAAGAAAATACAGTATTGAGGTTAAGTTGTTTACTTGAAAGCGTTGCTTTGTTCACATACACATGTTTAGTTATTTGTGATCTGATCTTGTATATTTAATTTATAGTTTGATAAGATGTTGCTGCTTTAATGCTTAACATTTTTCGGTTTCGCATTCAGGT…
PTA.1688.C1	TCCGAATAACCAAGAACTGCTTGATGGTATAAGGAGGTGTGTTGAGCAGATCAACAAGGC[T/C]AACAGGGGTGATATAAGTCAGGAGGACCTGCAAGAGAAACAGAGCAAAGCTATGCAGGAC	LG_6	53.156	JU962911	>PTA.1688.C1	GGCCAAGGAGGCGGGGAACGCTTCCTACAAGAAGAAGGACTTCGAGACGGCCATCCAGCATTACACCAAAGCGCTGGAGCTTGATGACGAGGACATCTCCTACCTCACTAACCGAGCGGCCGTGTACATTGAGATGGGAAAGTACGATGAGTGCATTAAGGACTGTGATAAGGCTGTGGAGAGGGGAAGGGAACTTCGTGCTGATTTCAAGATGGTTGCAAGGGCACTGACAAGAAAAGGAACTGCTCTGGCCAAACTTGCTAAGAACTCAAAAGACTATGATATTGCCATCGAGACTTTCCAGAAGGCTTTAACTGAGCATCGGAATCCAGACACTCTCAAAAGGCTAAATGAGGCTGAGAAGGCAAAGAAAGACTTGGAGCAACAAGAGTATTATGA…
PTA.2763.C1	GAGGTTGCTTTGTGAGGCTGCTGAAGTAGATTTTTCTATCTAGATGCTTCCTGACGCAAT[A/T]GAGGGACTGGATGGATATGTTCATTTGTTCTACTCTTGCTCAAGAAGAAACTTTTGTCAT	LG_6	54.172	JU962912	>PTA.2763.C1	AAGCACAATGGCAACATCAGCCTTGATGACGTCATTGAGATTGCCAAGATTATGGCGCCTCGCTCCATGGCCAAGGAGATGACGGGTACCGTGAAGGAGATCCTCGGCACCTGCGTCAGCGTCGGCTGCACCGTCGACAGCAAGGACCCCAAGGAGCTGCAGACCGAGATCGACGACGGCGAGGTGGAGATTCCCTCCGCCTAAGAAGGCTTGGCATTGGTGAGGTTGCTTTGTGAGGCTGCTGAAGTAGATTTTTCTATCTAGATGCTTCCTGACGCAATTGAGGGACTGGATGGATATGTTCATTTGTTCTACTCTTGCTCAAGAAGAAACTTTTGTCATGCTTTAGTGGTTCCATTGTCAAACTATTTTTTTATGCTTGAATCAGTACCTTGCGAA…
PTA.1374.C1	AGGCTTTAGGCAGAACCAAGTCATCCTCTTCACGACCAGAAGCAGCAGGAGGAGTAACAC[A/G]AGGAATGGAGCAAGGACCTTCCAGGTTTCATGCGCAGTTGACAAGCCAATAGTGATTGGC	LG_6	54.319	JU962913	>PTA.1374.C1	GAACAGAAGGTTGGGCAGCAAACATGGCATTCTGCAGCCCACACACAACCACATCCCTGCACTCCCCACGCACCACTATCCCAAACTCAGGCTTTAGGCAGAACCAAGTCATCCTCTTCACGACCAGAAGCAGCAGGAGGAGTAACACGAGGAATGGAGCAAGGACCTTCCAGGTTTCATGCGCAGTTGACAAGCCAATAGTGATTGGCCTGGCAGCAGACTCAGGATGTGGGAAATCCACCTTCATGCGCCGGCTCACCAGTGTGTTTGGAGGTGCTGCAGAGCCACCCAGGGGCGGGAACCCAGACTCGAACACACTCATCAGCGACACCACAACGGTGATATGCCTTGATGACTACCATTCCTTGGACAGAACCGGGAGGAAGGAGAAAGGTGTGA…
PTA.1924.C1	TACTAGTAACTCGACAAATTATCTGCGGCAGATAAGAGCAAATAAATCTCAAGGTAGGTA[T/C]CAGATGGTATTCGCTTGCACTTTCCAGTGTAAGTGCCACTCAACAGGGACAATGCAGGAC	LG_6	54.547	JU962914	>PTA.1924.C1	AATGTGTATTTCATACGGCTTCTCCTTTCTACAATAACCCAAAGGATCCTCAGGTGGAGTTGATTGAACCAGCAGTGAAAGGAACACTAAATGTTCTGGCCTCCTGCAAGAAAGCTTCTTCCGTGAAAAGGGTGGTTTTAACATCATCAATGGCAGCTGTTGTATTTACTGAAAATCCTTTATCTCCTGGAGTTGTGGTTGATGAGAAATGGTTTTCTGTTCCAGAACTCTGTGAAAAGGCAAAGCAATGGTATGTTTTGTCAAAGACACTAGCTGAACAAGCAGCATGGAAATTCTCAGAAGACAACGGAATTGACTTGGTGACAATAAACCCAGCTATGGTCCTTGGCCCCTTACTGCAGCCCACACTCAACACAAGTGCTGAAATAATCAAGTATC…
PTA.1872.C1	ACTCGACTACTAATAGTAAAAAAGACATTTATGTTAACATCATGATCGAAAACCATGGCT[T/C]AGGGATATATTACCTTCGGTTCATGCTGAGAACAAGTGTCAGTGCATTTTGTTTCCGTAT	LG_6	54.784	JU962915	>PTA.1872.C1	GACCCCATGGACGTCCTTGTCCTGATGCAGGAGCAAGTTGTTCCTGGCTGCTTCCTGCGTGCACGTGCTATTGGGCTTATGCCTATGATTGACCAGGGTGAGAAAGATGATAAGATCATAGCTGTCTGTGCTGATGACCCTGAATACCGTCACTTCAGAGACATCAGTGAACTTCCCAAGCATCGCCTTCAGGAGATTCGTCGCTTCTTTGAGGACTACAAGAAGAATGAAAACAAAGAGGTTGCAGTGAATGATTTCCTCCCAGCAGAAGATGCCATCAATGCAATCAAGTACTCAATGGACCTGTACGGTTCATACATCATCGAGGGCTTGAGGAAGTGATCTCCAGCAGCGCAACTGAAGATGCTACGCCATTCACTCGACTACTAATAGTAAAAA…
vr_001d_g09	TGCTAAGGACATGGTTGACGTGCTACTGGAGATAGCCAGTGACCCCAATCTCGAGGTACA[A/G]ATCGACCGTGACGGAATCAAGGCTTTCATTCAGGACCTCATCGCCGGCGGCACCGAGAGT	LG_6	55.129	JK818468	>vr_001d_g09	GAGATGCACGCGCTCGTACGCGAACTACACGCGGCCTCCGGGCACGTCCTGGTCCTCAAGGACTACTTGCTCACCATGAACCTGAACGTGATCTCGCGCATGGTTATGGGAAAGAAGTACCTGCACAAGGAGGCTACGGAGGACGGGACCACGCTGGAGGAGTTCAAGTGGATGGTTGGCGAGTGGTTCATGCTCAACGGCATGCTCAACATCGGCGATTCCATCCCGTGGCTTGACTGGATGGACCTGCAGGGGTACATCAAGAGGATGAAGAAGCTGAGCAAGATGTTCGATCGGTTCCTCGAACACGTCGTGGAAGAGCACGACCGGCGACGATGCCTCGAGGGGGAGAGCTTCGTTGCTAAGGACATGGTTGACGTGCTACTGGAGATAGCCAGT…
PTA.2091.C1	AGTGATTGCGATACTAGCAGCTGTAGTTGGAAGCCAAGCAATTATTACTGGCACCTTTTC[A/G]ATTATCAAGCAATGTTCTGCACTAAGTTGCTTCCCAGGTGTAAAGATTGTGCACACGTCC	LG_6	55.228	JU962916	>PTA.2091.C1	GAATCCTTCTCTGCGTGACTGGCTCGGAAGCTATGTATGCAGATCTTGGACATTTCTCGCAAAAATCAATCCAGATTGCGTTCATATCTGTGGTTTATCCAGCCCTTGTTCTGGCTTACGTGGGACAGGCTGCTTATATCTCACAACACCACAGCTTCGAGAATAACTATCATATTGGCTTCTATGTATCAGTACCAGAAAAACTCAGATATCCTGTTCTAGTGATTGCGATACTAGCAGCTGTAGTTGGAAGCCAAGCAATTATTACTGGCACCTTTTCGATTATCAAGCAATGTTCTGCACTAAGTTGCTTCCCAGGTGTAAAGATTGTGCACACGTCCTCCACGGTGCACGGTCAGATATACATCCCTGAAATTAATTGGATCCTGATGATACTCT…
PTA.153.C1	AAAATGGTCTCGCACCGCTAGCATCGGAGCAGCCCGTACTTGATAATACATATATCTGGA[A/G]TTGTGTTGGCTGCTACTGAAGGGGTTTGGTTATGGCAACATTGGATGTTGACTGTTGAGC	LG_6	55.32	JU962917	>PTA.153.C1	GGAAACAAATGAGGGTTGATATTCCAGTAGACCAATATCCAACATACAATTTTGTTGGTCGCATCCTTGGTCCTAGAGGAAATTCCTTGAAGCGAGTGGAGGCGACTACTGACTGCCGTGTGCTAATAAGAGGTAGGGGAAGCATTAAAGATCCAGCTCGGGAGGAAATGATGCGAGGAAAGCCAGGATATGAACATCTGAATGAACCCCTTCATATATTGGTTGAGGCAGAGATGCCCGTTGAAATTATTGATGCTCGTCTGATGCAAGCCCGTGAGATCCTTGAAGATCTGCTTAAGCCGATGCAGGATGAGTCTCAGGACTTCTTCAAGAAGCAGCAGCTCCGTGAGCTTGCAATGCTCAATGGCACCCTTCGAGAAGAAGGGATGCAGAGATCTG…
PTA.1614.C1	GGAGGATGCCAAGGAGGAGCTCTACTCACTGGTCACAGTCGCTGAAGTCCCCCAGGAAGG[A/T]CTTAAAGGTTTGGGCACCAAGGTTGTTGAGGATGAGGACTAAACCCTCTGTCGTTTCTAT	LG_6	55.424	JU962918	>PTA.1614.C1	GAGGGTTTATCTCCTCTCGCCGCAGCCGCCATCGAACGCAAGCGAGGAGAAGGGCGCAAGGCGGCGGTCGGAGATGTCGGAGAAGAAGCGCGCCCCCGGCCCTCGCAAGGACGAGGTGGTCACCCGCGAGTACACCGTCAACCTCCACAAGCGCCTCCACGGATGCACCTTCAAGAAGAAGGCTCCTAATGCAATCAAGGAGATCCGCAAGTTTGCACAGAAGGCCATGGGAACCACAGATGTCCGCATCGATGTGAAACTCAACAAGCACATCTGGAGCAGCGGTATCAGGAGTGTCCCAAGGAGAGTCCGTGTCAGAATTGCCCGCAAGAGGAACGACGAGGAGGATGCCAAGGAGGAGCTCTACTCACTGGTCACAGTCGCTGAAGTCCCCCAGGA…
PTA.1461.C1	GTGGGTAAAAGATAGGCGGCCACAGGTCCAACTAACAGAAGCTTCTCAGAGCCAGCTTAC[T/C]GAGTACGAACAGAAGCTCTTTACACCCAACGCTGGCACGCTAGCTCAGACAGCAGTTCTA	LG_6	55.78	JU962919	>PTA.1461.C1	GGCTGCTTGCTTGCTTCCTCCCAAGGGCAAGCACCCAAACCCAGAGCCGCCGCCGCGATCCCACCAACTCCCCGCAGATCGAGCGGCGCGGCGGACGGCGGCGATGAGGAAGCGGGAGAGGGAGAACCCGTGCGGGGTCTGCGGCCACTACCACAAGTGCGAGGAGGGGGAGATATGCGGGGCCTGCGGCCACAGGCCGGCGGCGGCGGACGCGGCGGCCCCGGCGAGGCTCGACTCCGCCTTCCCCACCGAGGTGCTCCCGGGCTTCCTCTTCCTCGGCAGCTATGACAACGCCTCCCGCTCCGAGGTCCTCAAGACGCTCAACATCGCACACATCCTCAACACTGTGCCAGATTGCCATAATCTTTACCGGAATTCATTCACTTATCACTGCCTCCA…
PTA.2659.C1	CTGAGCTGACGAGTAAGTGTTGACAGAAGAGATGATTGTTTTTGAGCTTTTTCCCGTCTA[T/C]GTTTAGCATTGTGGTCCTCTTGGAGAAGTTCTTCAATCTTTGCATTACTTTGTGAACTTA	LG_6	57.253	JU962920	>PTA.2659.C1	CAGAGCCATTTCCTGCAGAACTGAAGGCAGACCTCCATTCCTCGCCTGACGGGCTCTGTGGGGTACTCTCCGGGGCAGAAGTATCATCAGAATATGATGAAACTGCAGTTCTATTATCATGGATGCTGAGCTGACGAGTAAGTGTTGACAGAAGAGATGATTGTTTTTGAGCTTTTTCCCGTCTACGTTTAGCATTGTGGTCCTCTTGGAGAAGTTCTTCAATCTTTGCATTACTTTGTGAACTTATTGAGCTGTACAGCTGATTTAGCATATCTTCCTTTGCTTTCTCCACTTGGCAAAGCACAATAGCCTTTGGAACATTTGCTGCCAAACTGTTCAAAACAGCCTCAACATAACCACGAACTTCTTGAGACATCCATCGGAGTTCTTCTTCCGGAT…
PTA.2129.C1	TGCCGTTGAAACCATCAACGACAGCGGGGTTGTGGTTGCTGTTGCATCACCTGATGATGT[C/G]GAAGCAGCTAATAAGGAAAAGGCGATATTTTCAGACATCAAGAAGTGCTTGTGATTCCTC	LG_6	58.232	JU962921	>PTA.2129.C1	GTCAGCAAAGACGTGAAGAGATACTCGCGACAAGCGTGAAGGATTTCAAGGAGTTCGCTGATGCCGTTGAAACCATCAACGACAGCGGGGTTGTGGTTGCTGTTGCATCACCTGATGATGTGGAAGCAGCTAATAAGGAAAAGGCGATATTTTCAGACATCAAGAAGTGCTTGTGATTCCTCTCCATGCCTGCGCTTGCTACGGATCAGGATCAGAGATTCTTCGACGTTTGCTTCACTGATGAAGAGCGAGTGACAATGTAACATGAGTTCTGTATCGAGAGTACTGCTCACTTGATTGTAGCACGGTTACGATTTTTTCCCACTCATTTTTTGGGGGAAAATAATAATTAGTCCTAGGGTGTTGAGCGAATCAGTGCTTAAAGAAGCCGGTTGTACA…
PTA.859.C1	TCTTACGTGCACCCCAGATTACGCCTATGGAGCCGGTGGCTTTCCAGCCTGGGGAATTCG[A/G]CCAAACTCTGTGCTGGTATTCGAGATCGAGGTTCTTAGCGCCAGCTGATTTGCTATGCAG	LG_6	58.374	JU962922	>PTA.859.C1	GGCACAGCCACCGGTCAGAAACCACAACACCAACGCTGCGCAGTCCCCGAGTTGCGGAAAGGAGACGCGGAGGACGGGAAGATGGGATTCGAGAAGCAGATCCTGAAAGCCGGCACCGGCCCCAACCCCGTCAAGGGCCAGAAGGTCACCGTCCACTGCACCGGCTACGGGAAGGATGGTGATCTGTCTAAGAAGTTCTGGAGTACCAAGGACCCTGGGCAGGAGCCATTTGCTTTCAACATTGGCCTGGGTAAAGTGATCAAAGGATGGGACGAGGGAGTCCTGAGCATGCAATTGGGTGAAGTCGCTCGTCTTACGTGCACCCCAGATTACGCCTATGGAGCCGGTGGCTTTCCAGCCTGGGGAATTCGGCCAAACTCTGTGCTGGTATTCGAGATC…
PTA.3142.C1	TCGGGCAGTACAAACGAACCTTTATCAATCACCACGAGTCCATGACTGGTACCAACTTAC[T/G]TACTGCATGATTCCAAGCCCATTAGTCGATTCCAGTACAAGGCGGAGGCTCCAGCTTCTT	LG_6	59.427	JU962923	>PTA.3142.C1	ATGACATCCTCTTATTAGGCTCTTCCAGTCAAAAATCAAGATACAACTGATCTTCTCCACAACACTGGCCGGTATTTGGGAACGGCAGCACCAAAGCAAAATCTACAACAATGCCACATCGGGCAGTACAAACGAACCTTTATCAATCACCACGAGTCCATGACTGGTACCAACTTACTTACTGCATGATTCCAAGCCCATTAGTCGATTCCAGTACAAGGCGGAGGCTCCAGCTTCTTGATAATCGCAGGGCCCTCACTGTGTCTAGAGCCCAGGCAGTGATGGTGGTGGATAGTTCTACTGTTTTAGCAGGCAAGGAAGGGACGTACAAGTACAATAGCACCATCCTTGTATTTACATGAGCAGTATTGGTACCTTCTAAAATCAGAGGCAATAACA…
PTA.2105.C1	TTGTGTTTCCATGGACGAGTGGGTTGCTCATCCAACAGAACACACTGCTCTGGATGACAT[T/C]ATCCCCTGTGTCGACCCGACAACCGCGAATGAGACCCTGACAAGAACCAGGGAAGTCACA	LG_6	60.14	JU962924	>PTA.2105.C1	TCACCTGTGCCACAATTGCTGGAAGTGTCGTGCTGTATGATGGCCAGGGCAAATTCAATTCTAGCACGACGACCACCTTGGATTTCGTCGTCAGCCAGGCTAATTTTACTGTCGAGAACCTTAATAACCTCTCGGATAGTCTATCTGCTGCAAAAAAAGTTGACATAGGACAGTTCCTACTTCCTCCGAATACGCTGGGTCAGATCAATGAAATTCAAGGAAAATTGAACTCGTCAGCTACTGATCTTGCTACTAGAACATCTGATAATTCTGAGAAGATCCGAAAATTGCTAAATCGCGTACGGATAGCTTTGATTGTCATTGCAGCAGTAATGCTATTTCTGGCATTTGTTGGCTTCTTGGCATCCATATTTGGCCTGAAATTTCTTGTAAACATTT…
PTA.386.C1	CCCCATGGAGGCTGTCAAGGTCCGTGTGCAGACACAACCTGGATTTGCTCGTGGGTTGAG[T/C]GATGGGCTCCCCAAGTTCATCAAGGCTGAGGGTGCTGCTGGGCTTTACAAGGGAATTGTT	LG_6	60.854	JU962925	>PTA.386.C1	GCTCGATCTCGTCAAGTGTAACATGCAGATCAACCCAGAGAAATACAAGAGCATCTCATCTGGGTTCGGTGTGCTGCTTAAGGAGCAAGGAGCAAGGGGATTCTTCAGGGGATGGGTGCCTACCTTGCTTGGTTACAGTGCCCAGGGGGCCTGCAAGTTTGGGTTCTATGAGTTCTTCAAGAAGACCTACTCAGACATGGCTGGGCCTGAGAATGCCATCAAGTACAAGACCCTGATCTACCTTGCAGGGTCAGCTTCTGCTGAGCTGATTGCTGATGTCGCTCTCTGCCCCATGGAGGCTGTCAAGGTCCGTGTGCAGACACAACCTGGATTTGCTCGTGGGTTGAGCGATGGGCTCCCCAAGTTCATCAAGGCTGAGGGTGCTGCTGGGCTTTACAA…
PTA.737.C1	CTGGTCTACCTCAGTTGGCGAGAGCGGGAAGCTTGTTGATGTTGGGTGGCCATCTGTCTA[T/C]GTCAGGATGGCAACCCAGTGGGCAACGGCTGGCCTGTTCATCTGGTCTCTCATCGCTCCC	LG_6	62.602	JU962926	>PTA.737.C1	GAACTCGGAACCGAATCCACCTCCTCCTTTCCTCTCCTCTCCTTCGCCGTCCCCTTCCCAACACGCGTGCGTTCCCCACAAATTCCCCACCACCAGAAATCCCCAAATCGAGCCTAGAAGCGTCGCGCGAGCGCCCTCCTCCTCCTCCTCTCCACGATCAATCCGACCTGATCGACCGCCGCCGGAGCCGCCACCATGTGGGCAGCGTCGTGCCTGGCGTCCTGCTGCGCCGCCTGCGCGTGCGAGGCCTGCCGCACCGCCGTCGGCAGCATCGGCCGCCGCTCCGCCCGGATCGCCTACTGCGGCCTCTTCGCGCTCTCCCTCCTCGCCTCCTGGCTGCTCCGCGAGGTCGCCGCGCCCCTCCTCCAGTCCATCCCATGGATCAACCACTTCAGCAAG…
PTA.3032.C1	CAACCTAGTATCTGAAGATGCTCTCACTTTCGCGGACCTGGAAATCAAGCCTCACAAGTT[A/G]AAGGGCTACCCAACCGAGTTCCTTGTCTGCTACCGCAAGGGTGGCCCATCTTTTGGTTCC	LG_6	64.963	JU962927	>PTA.3032.C1	GGAGCATGGGGGTATCGTTAGGTTTATCCAGGTTTCTGCTTTAGGGGCATCAGCCTCTTCACCTTCTAGATTGCTTAGAGCAAAGGCTGCTGGAGAGGAATCTGTGTTAAAAGAATTTCCTGAAGCTACAATCATGAGGCCTGCAACCCTGATTGGCACAGAAGATCGGATTTTGAACAGATGGGCAATGTATGCCAAGAATTGGGGTTTCCTCCCACTAGTTGGTGGTGGATCTACAAAGTTTCAGCCTGTTTATGTTGTGGATGTTGCTGCTGCCATTGTCAACTCCCTCAAGGATGATGGCACCAGCATGGGAAAGACCTATGAGCTCGGTGGACCAGATGTTTACACTGTTCGAGACCTGGCTGAGTTGATGTTTGAAACAATACGCGAATGGCC…
PTA.3133.C1	GCAGGGCACATACCTCGAGCGGCTGCAACTAACTGGCATTTTAGCCTGTACCTCGTCCCA[A/G]AACAAGAACGCAGATGTGTACAACTCTCTCGTCCATGGAACTGTACATCGTTCATGTCGG	LG_6	65.881	JU962928	>PTA.3133.C1	GAAGCGCAAGGGTGGGCTATGAATGATCGTGGTGTTTCATATACATTTGGGCCTGATAAAGTGACTGAATTTCTTGAGAAGCATGATTTAGACCTCATATGCCGAGCGCATCAGGTTGTTGAGGATGGATATGAGTTCTTTGCTGATCGTCAGCTTGTAACAATATTCTCGGCGCCTAATTATTGTGGAGAATTTGATAATGCCGGTGCCATGATGAGTGTAGATGAGACACTGATGTGCTCCTTCCAAATACTCAAACCTGCAAGGAAAATGTTAGTTGGTTCAACTAATACCAAATCTGGCTTCAAGTCATTGAGGGGATGGTGATGGTGGCGTGGTGATTAGTGAGCAAGCTGTGATCGGATCTGCAGGGCACATACCTCGAGCGGCTGCAACTAA…
PTA.184.C1	GCGCGAGGCCATGTCAACGCCTGTCTTGATGGCCACAGCAGATCAGACGCTGGAGGAGGT[T/G]GAAGGCCACTTTGAGTTTGTGTCGGGCCTCCCGGTTGTAGACAGTGCTCGGAGATGTGTT	LG_6	76.525	JU962929	>PTA.184.C1	GAAGAGAACACAGTTACAAACCACTGAAACATCCACACAAGAGAAGAGTACATGGCTTGCATCAATACCTTGCAGAGCTGCTCCATGTTCAAAGGGGCCAAGGCCGAGGGCGGCGCCAGGAGGGGCAGAGCCAGCGGCCTCGGGTGCCGGGCGTCGACATTCATGGACGGGAACGGGCTCCGGCTGGGCCTCGACGAGAACCCTGATGCCATCATCTCCGGCGAGTGGCCCGAGAACTTCTCCCTCATCAGCTACGACGATTTCCGCGCATACCTTCAGTCCCAGCAGCAGCAGGATGCCCAGGCTGGGGATCAGCAGCGGGTGGCACTCTTGCGCGAGGCCATGTCAACGCCTGTCTTGATGGCCACAGCAGATCAGACGCTGGAGGAGGTTGAAGGC…
PTA.2497.C2	ATACAAGAGGATCCTTGGGAATTCTGGCGTGACGATGATCGAAGGGGCAGGGAGTATAGT[T/C]GATGCTCATACTGTTGAGGTTACCCAGCCAGATGGTTCAAAGCAAAGGCACACCACCAAG	LG_6	78.872	JU962930	>PTA.2497.C2	GGGGACATCAACTACAACTGGAAGAAGCTGCTGGAAAACAAGACTCAAGAAATTGTTAGGCTGAATGGAATATACAAGAGGATCCTTGGGAATTCTGGCGTGACGATGATCGAAGGGGCAGGGAGTATAGTTGATGCTCATACTGTTGAGGTTACCCAGCCAGATGGTTCAAAGCAAAGGCACACCACCAAGCACATACTGATTGCTACTGGCAGCCGGGCAACGCGGGTCAACATCCCCGGAAAGGAGCTTGCTATTACCTCAGATGAGGCTTTGAGTTTGGAGGAGCTACCGAAACGTGCTGTGATTCTTGGTGGCGGATATATTGCTGTTGAATTTGCTTCTATCTGGAGAGGGTTGGGTGCTGAAGTAGACTTGTTCTATAGAAAAGAACTTCCT…
PTA.2125.C1	TCATGAGAGTGTGATGATTGTGGGTGCACGCGGTGACAAGACTGATGAAGATGGTGTTCC[T/C]ATGCTGTTGAAGATACCACGAATGTTTGACCCATGGGGCGGATACAGCATTATTGGCTTT	LG_6	94.018	JU962931	>PTA.2125.C1	AGGTGTTTCTGTGGCTCATGGCTGTTGGTACCATTCTTGGCGCATCATATTGGTCAGCATGGAGTGCTCGAGAAGCAGTTACTGAGCAAGAGAAGCTTCTAAAGGATGGCCACGAAAGTTTAGTGAACTGTGAGGCTGGAGGTTCTAGTGGTATGGTAGATATCACCATGACGTCGGCAATGCTGTTTATTGTAGTTGCATCACTCTTTCTGGTAATGCTTTACAAACTGATGTCTCACTGGTTTGTGGAGCTCCTGGTGGTTATATTTTGCATTGGTGGTGTAGAGGGTCTACAAACATGTTTGGTGGCTTTGTTGTCAAGGTGGTTTCAACCTGCCGCAGGATCATTTGTCAAAGTGCCATTTTTTGGTGCTGTCTCATACCTTACATTGGCAGTTT…
rg1_011b_d08	ACACATTATTCTTCTTGACGAGCCTTCTAACCATCTTGATCTCGATGCAGTGGAGGCGCT[T/C]ATCCAGGGTTTACTCATATTCCAAGGAGGAGTGCTGATGGTGAGTCACGACGAGCATCTG	LG_6	115.24	JK818479	>rg1_011b_d08	GGGGACCTGCAGCCAACTTCGGGAACGGTCTTTCGCTCGCCCAAGGTCCGAATGGCTGTATTCAGTCAACATCATGTTGATGGACTTGATTTAACGGTGAACCCCCTTTTGTACATGATGAGATGTTTTCCGGGTGTACCTGAACAGAAACTGAGGTCACATTTGGGTTCCTTTGGTGTCTCAGGAAATCTTGCCCTTCAGTCTATGTACACTTTATCAGGTGGTCAGAAAAGTAGGGTTGCATTCGCAAAAATCACCTTCAAGAAGCCACACATTATTCTTCTTGACGAGCCTTCTAACCATCTTGATCTCGATGCAGTGGAGGCGCTCATCCAGGGTTTACTCATATTCCAAGGAGGAGTGCTGATGGTGAGTCACGACGAGCATCTGATCACAGGA…
PTA.710.C1	CCGCCCGGCTCCTCCTCCTCCGCCGAGGCGCCAAGAAAACATGGTTTCACCATTCGGTGC[T/C]ACTTCTACTGCTGGGCTCATGGCAGCTCCAACTGGCATTGTATCGGACAAGAAGCCATTC	LG_7	3.426	JU962932	>PTA.710.C1	GAACCATACCAAACCCCTCACCCGTACCCTCCCGAGGCAGCGCAGCCTTATCCTCTCCGCCCGGCTCCTCCTCCTCCGCCGAGGCGCCAAGAAAACATGGTTTCACCATTCGGTGCCACTTCTACTGCTGGGCTCATGGCAGCTCCAACTGGCATTGTATCGGACAAGAAGCCATTCTCAGTATCATCTATCTCCCTTGCCAGCCGGCCACGGAATGCGCGTCCTCAGAGGAAATGCAGCTTCAGAGTAAAAGCAGCTAAGGAGCTGTACTTCAACAAGGATGGCTCGGCCACCAAGAAGCTCCAGGCTGGAGTCAATAAGCTTGCAGATCTTGTTGGAGTTACATTGGGACCAAAGGGAAGGAATGTTGTTTTGGAGAGCAAGTATGGGTCCCCTAGG…
PTA.314.C1	ATCGGTGTGAAAGTCAAGGTTTCCTTCACTGGCAAGGGAGAAACTCAGTCCATGAAACAA[T/C]TGTCTGGAGGACAGAAGACAGTGGTGGCATTAACACTGATTTTCGCCATCCAACGATGTG	LG_7	4.277	JU962933	>PTA.314.C1	GGAACAGTTGATGAACAGTAGGACCGTATATCTAGCCAAACAAGATGAGTGTATGAAGAAAATCCGAGATTTGGGCTCATTGCCTGCTGATGCATTTGAGGCGTACAAGAGAAAAAACAAGAAGCAGCTACAGAAGCTGCTTTATGACTGCAATGAGCAGTTGAAGCAATTTAGTCATGTCAACCAAAAGGCTCTTGACCAGTATGTGAACTTCACTGAACAACGCGAACAACTACAGAGAAGACGGGCTGAACTTGATGCTGGTGATGAGAAAATTAGAGAATTGATATCAGTTTTAGACCAGAGGAAGGATGAATCAATTGAACGCACATTTAAAGGAGTTGCAAAGCACTTCCGTGAAGTGTTCGCTGAATTAGTGCAAGGTGGCCATGGGTACCT…
PTA.2541.C1	GAGTTCCTTGCTGATGGCTGCTCCTTTAGCCCTTGGGGATGTCGAGATTGAAATCATTGA[T/C]AAACTGATCTCTGTTCCTTACGTTGAAATGACATTGAGATTGATGGAGCGTTTTGACGTG	LG_7	24.349	JU962934	>PTA.2541.C1	TGCAAAAAGAGCTGTAGTCGTTGGCTGTGGCGGCAGGTTCCCGATTGAAAAGGATGCCAAGGAGGAAGTGAAGCTCTTCTTGGGGAACGCTGGAACTGCGATGCGGCCATTGACGGCAGCTGTAGTAGCTGCTGGTGGAAATGCAACTTATGTTCTTGATGGAGTACCAAGAATGAGGGAGCGACCTATCGGTGACTTAGTTGTTGGTTTGAAACAGCTAGGTGCGAATGTTGATTGTTTCCTTGGCACTGACTGCCCACCTGTTCGTATCAACGGCATTGGAGGGCTACCTGGTGGCAAGGTTAAGCTATCTGGTTCCATCAGCAGCCAATACTTGAGTTCCTTGCTGATGGCTGCTCCTTTAGCCCTTGGGGATGTCGAGATTGAAATCATTGACAA…
PTA.2654.C1	TTCCGATGTAGCTACCATGCCAATAACAAGATCTTCAAAACAGATGTGCTCTTAAAGTAA[T/C]GCTTTTGGTACTGTAATAAGAATGCAATCCTGGAGTTTTGGTTTTGTTTTGCTGCTCAAC	LG_7	28.054	JU962935	>PTA.2654.C1	GAAGCAAAGAAAGCAGTATCTAAAGCTACTGATGATAAGGCTGGTCAAGAGGCATTGGAAAATGTATTTCGTGCAGCTGAAGCATGTGAAGAGTTTAGTGGAGTTTTAGTTACCCTAAGAATGGCTCTTGATGATCTTTGTGGCATTACGGGAGAGAACGTGGGCCCCTTGCCTGGCTATGTAGAAGAAGCTGTTAAATCTGCATATCATCGATACATGACATATCTGGCATCCTTTGGTCCTGAAGAGCACCATCTGCGGAAAAAGGTGGAGACTGAGTTGGGAACAAAAATGATACACCTGAAAATGAGATGCAGTGGCATAGGGGCTGAGTGGGGAAAGATCACTCTGATTGGCACCTCAGGGATCTCAGGGTCCTATGTTGAGCTAAGGGCATGA…
PTA.1421.C1	CTGTGCCGGGGATAGGCCACCTGCATCCTGTGCTACACATGCCACATCACACATGGTGGC[A/G]GGTTTGGGAGGAGAATGGTCTGATTTGGAAACCTTGGGAGGATGAGGAACTGCAGGCAAC	LG_7	28.917	JU962936	>PTA.1421.C1	GGGCCCACACTTCAACAATGACCGTTCCGCTATAACAGAGAAGCAGGGCGAAAAGTTGGCTAAACCAGGGGACAAAGTTAATGACCCTTCCACCAAACAGTTCGTAAGGAAGGGGCTTACTCCTAAGTGGGGTGACCTGGATGTCAACCAGCATGTGAACAATGTGAAGTATATTGGGTGGATCCTTGAGAGTGCTCCAATTTCAATACTGGAAAAGCATGAGCTTGCAAGCATGACACTGGAATACAGGAAGGAGTGTGACCGTGATAGTGTGCTGCAGTCACTTACCAATGTCTCAGGTGAATGTGTGGATAGTAGCTCAGGCTCTGCCATCCAGTGCGACCATCTGCTTCAGCTGGAGTCTGGAGCTGATGTTGTGAAGGCACATACAAAGTGGCG…
PTA.2484.C1	ATCAGCAGAAGGATAGTGCCCCCTCTGGGCAGCAACATTCTGTTCTACTGTAAGTGCAAC[T/C]TGCCAGTCTTCAAATAAATTTGGATACTCAGCAGGATCTGCCAGAGAGTCTGCAGCTTTA	LG_7	35.446	JU962937	>PTA.2484.C1	TGACTAAGCATCACCCAATTCAGGTGCTCCATGACAAAACTGGGATTGCAATGTACCCTCTGAAAGAACAGGTTCAACCATTGAGCTTTTGTTCCAGTATTGCCGCCTACTCATCATGTTGGGTTAGTAATTTGCCAAACAATTCTTTAGGCTGGCGAAGTTCCTTCATTGTTCGTACCCCACTGTTCCTCACCATCAGTCCCATTTACAAGAACAGTTTCTTCAGGTTCATCAGTATCAACTTGGACAGCTTCATCGGTGTTTTCCTCCGTTTCATTCTCTTCCATTACCTCTTCATCAGACTCTCCACTTTCATCCAGTGCATCTACTTCCTCGTCTTCAATGACCTGCATTCTTTTGAAAGCTTCCACAAGAGTACTGTCTGACTTCTCAGCATAG…
PTA.1769.C1	GAACTATAGTGCCAAGATGTGATACTACCATGCCGCATACATCTTTGGTTGCAAAAAATG[A/T]TCTGATGGACAATACCACATGTTCACAGATATACTCAAGGATGTGTACCCAGATTCCAGT	LG_7	35.875	JU962938	>PTA.1769.C1	CTGATGATTCAGTCATAGAGTATAATGGTTTCACAATAGTCTGCGACCCAAAGAGCCTTCTCTTCATGTTTGGAATGGAGCTGGACTACAGCGACGCTCTCATCGGGGGCGGCTTCAACTTCCAGAACCCGAACGCAACGAAAACGTGCGGGTGTGGCAAATCATTTGCGACGGGAAAAGAAACACTGAGCACAGCAACCGCCTGCAACAACTAGACTAGAACTATAGTGCCAAGATGTGATACTACCATGCCGCATACATCTTTGGTTGCAAAAAATGATCTGATGGACAATACCACATGTTCACAGATATACTCAAGGATGTGTACCCAGATTCCAGTGGGACTTGTAAGTTGTAACCGCTCAATAGAATTGTAAAGATAGCTATGATTATACGTCA…
PTA.2441.C1	TGCCGGGGTCGCCGCGGTGGCCTTCAACAACAACAGTCTGCGCCTGTCTCAGACATCGGC[A/G]CTCAGGGTGGGCTCATCAAGGCGCTTGTCTGGTAGCCTTGTCGTCAAGGCTGCCACGGTC	LG_7	36.752	JU962939	>PTA.2441.C1	TTCGCCGCTGCTCTCCGCTTTCATAGGGTTTATCTCTTCCTCCTCCCCTCTCGCGCACGGCAGCCGGATTCCCTACCGGAGGCGAGCTTTGAAGAGAAGGTAGTTGGTCAGCAAACAGTCGAGAATGACGTCCGTGCAGCTGTCCGGTGCCGGGGTCGCCGCGGTGGCCTTCAACAACAACAGTCTGCGCCTGTCTCAGACATCGGCACTCAGGGTGGGCTCATCAAGGCGCTTGTCTGGTAGCCTTGTCGTCAAGGCTGCCACGGTCGTCACCCCAAAGTATACCTCACTCAAGCCTCTGGGAGACAGAGTGCTCGTAAAGCTCGGTGTAGCTGAGGAGAAGACCATGGGTGGGATCTTGCTTCCATCGTCTGCGCAGTCTAAGCCTCAGGGAGGCGA…
PTA.2725.C1	TGATTATGCAAAGAAAAACAACGTTAATACTTCTGCACTTACACAATCTGAGATTCGTGA[T/C]ATAATACTTGGTGCTGAAATAGCTCCACCGTCACAGCAGAGACAACAAATAGCTGAGATT	LG_7	37.477	JU962940	>PTA.2725.C1	GGAGGTCCATCTTCTTGACTTCCCAAACATTGTTATAAAGGGTAGTGAGTTGCAGCTGCCATTCCAAGCTTGCTTGAAGATTGAGAAGTTCGGTGATCTTATTCTCAAGGCTACAGAACCGCAGATGGTTCTTTACAACATATATGATGATTGGTTGAAAAGTATCTCATCCTACACTGCATTCTCTCGGCTTGTGCTTATACTACGAGCACTACATGTCAATAATGAGAAGGCTAAGATGCTGCTGAAGCCGGACAAGACAATTGTCACGGAACCACATCATATCTGGCCAACTTTGACTGATGAACAGTGGCTGAAGGTTGAATGTGCGCTCAGGGATCTCATTCTTTCTGATTATGCAAAGAAAAACAACGTTAATACTTCTGCACTTACACAATC…
PTA.419.C1	CCACGGAGCTATGGATTCTTGTGCTTATGTATGTTGTCTTACGAGGATGTTTTTTCTTTC[A/G]CATTAAACTGTTTCAGCATTGTCCGTAAGAAGAGGGTAGTTCATGAAGATGACTGCCTAA	LG_7	38.598	JU962941	>PTA.419.C1	GGGACACCTAATGAGGCTGATCTGGATTTTGTAAATGAAAATGCAAGAAGATATATCCGCCAACTTCCCCGCCATGCTAGTCAATCACTTTCTGAAAAGTTTCCACATGTTCACCCTTCAGCAATTGACTTGGTTGAGAAGATGCTGACGTTCGATCCTAGACAGAGAATAACAGTTGAAGGTGCCCTTGCACATCCGTACTTAGCATCACTGCACGACATAAGTGATGAGCCGGTCTGCACAGCGCCCTTCAGCTTTGACTTTGAGCAGCATGCATTGTCAGAAGAACAAATGAAGGATCTAATCCAGCAAGAGGCTCTTGCATTCAACCCTGATTACCAGTAGCTGGAGTTCAGTTTCAGCCTTCAATTGGCTTCATTCACATGGAAAGTTTTACCT…
PTA.9.C1	TACTTATATTTCAACCTTTAATAGTAGTCTCCGTATCTGATGTGTATGGATCCATAATAT[A/G]AGAGATTATGTAAGGTTGGTTCTCTATCAGTATGTTATCATGGTTGGCGTAACGCCGTAT	LG_7	41.431	JU962942	>PTA.9.C1	GGGGAAGCGAAAGGCAGCTGCCAAGCCACCTCCCAAGAAGCGGATGGACAAGCTTGATACCGTCTTTTCCTGCCCATTCTGCAACCATGGGAGTAGTGTTGAGTGCCGAATCGACATGAAGAATCTGATTGGTGAGGCCAATTGCAGAATCTGCCAGGAAAGCTTCAGCACCACTGCTAACGCGCTGACGGAAGCTATTGATATATACAGTGAATGGATCGATGAGTGTGAGCGCGTCAACACTGTCGAAGATGATGATGGTGCATGAGCATGCCTGGATGGGAACGAACTGTTTACTATCGTGGCCGTAACGCGTTGGTGTTATTGACTGCCACTGTCAGCCATGTCTGTAGTAGCATTGTAAGATGTACTGGCTGATCAAACTTTAGTAGGCAGCTT…
PTA.422.C1	TGGTTTGCCCACAATAGCGACATGCCATGGTGGCCCAGCTGAAATCATTGTGAATGGTGT[C/G]TCTGGTTTGCACATCGATCCTTACCACAGTGACAAGGCTGCAGATATCCTGGTCAACTTC	LG_7	42.427	JU962943	>PTA.422.C1	GGACAAGGAGAGCCTCTACCCACTACTGAACTTCCTGAAAGCCCATAACCACAAGGGCACGACAATGATGCTAAATGACAGAATTCAGAGCCTTCGTGGGCTCCAGTCAGCCCTTAGAAAGGCAGAAGAGTATTTAACGAGCATCCCTGAAGACACCCCGTCCTCTGAGTTCAACCACAGGTTCCAAGAGCTTGGCTTGGAGAAGGGTTGGGGCGACACCGCTAAGCGTGTACAGGACACCATCCACTTGCTTCTTGATCTACTTGAGGCCCCTGATCCAGCCAGCTTGGAGAAGTTCCTTGGAACTATACCAATGATGTTCAATGTTGTTATCCTGTCTCCACACGGATATTTTGCTCAATCCAATGTGTTGGGATACCCTGATACTGGTGGCCAGGT…
LpCO	GCCCACAAGAATGGTGCCAAGTGTCACTCCACTGACACTCTACTATTAGTACCCTGCACTGAACTGCCAA[A/C]ATAGCTGACCTTCCTCCACACTCACATATGCAGTGCATGAAAACCTAAGAAAGGGCCATGAAAGGTAGAGGAACAGAAGAAGAAACATACACAGATATCTAGGGAAATA	LG_7	42.701	JU962944	>LpCO	GCAGGATAGTGAGGCAGCAACATCCAACACTAATAACAAGCTAATCACACAAACATCCTCGCCCACAAGAATGGTGCCAAGTGTCACTCCACTGACACTCTACTATTAGTACCCTGCACTGAACTGCCAACATAGCTGACCTTCCTCCACACTCACATATGCAGTGCATGAAAACCTAAGAAAGGGCCATGAAAGGTAGAGGAACAGAAGAAGAAACATACACAGATATCTAGGGAAATAGTAGCTACTACAATCATTAACACCCCTTACATGGTCTGTGTGGTGCAAGCCACAAGGCCTCCTTGTTCATGAAGTCCAATTCCAGCAGCACCATTTACGAGGAGGCGGTTGGGCAAGAGGGGAGCTGGAGCAGGCTGTGTGATGGATGTTGCATGGTGC…
CDC2	GAGCTCGGTTATATGGCTGTCGTAGATAAGCACTTCTTCAGAGTTCAACTCAGCTATATAGATATGCTGAACTCCTTGTAAAA[A/C]TGGCAGCTGAATTGATCACCACCTCTGCCCTGTTCCCTGGAGACTCCGAGGTGCAGCAGCTCCTGCACATTTTCAAGTACAGTACCACACCCTG	LG_7	44.049	JU962945	>CDC2	TACATGGACACCGACCTCAAGAAGTTCATCCGCGGACACCGCCAGAACCACGAGAAGATCCCCGCACACACAGTCAAGGTAATCCATTCTCCTCTGCACCCCCACCGATCTCGGTCTCTTGTCGTTCGTTCCCCAGATCTTGCACGCCAGGTGTTTGTCTGAATGTTCCCGACAGCGTTTAATCGATTGATTCGCGTGCAGATCCTGATGTACCAGCTCTGCAAGGGCGTGGCCTTCTGCCACGGCCGCGGCGTCCTGCACCGCGACCTCAAGCCGCACAACCTGCTCATGGACCGCAAGACCATGACGCTCAAGATCGCCGACCTCGGGCTCAGCCGTGCCTTCACGGTTCCTCTCAAGAAGTACACACACGAGGTCCGCTTCCAAGTTCCTTTACCA…
ve_001a_a11	GCATGACAAAGATAGGAAATTCACAACCAAGAGACTGGGCAGGCAACTTACATCCATGGG[T/C]GTTGATCCTACTGCGGCAGTGAAACGGATCCGCAGCCAGTCAAGAGGCCGTAAGCGTGAG	LG_7	44.783	JK818443	>ve_001a_a11	GAAGAAACTTGAGAGGGACCTTGAGAATGAGAATGGAGGTGCTGGTGTCTATTCTGCCAGTCTCAAGAAGCATTACCTATTGGCCAATGATGAATGGAAGGAGGACATTCTCCCTGAGATACTGAATGGGCATAATGTTGCTGATTTCCTGGATCCAGATATCCTGGAAAGGTGTGAAGAGTTGGAAAGGGAGGAGGGTCTTCGTCTTGAAGAAGAAGCTGCTCAAGATGCTTTCATGATTGATGGCCATGATGAACTAACTGAAGAACAGCGTGAAATATTGGGTAAAATTAGGAAGAAGAAGGCAATGCTCATCCAAGAGCACAGGATGAAGAAGAGCACTGCAGAGAGCCGTCCTATTGTTCCTAGGAAGCATGACAAAGATAGGAAATTCACAAC…
PTA.2059.C1	ATTATTGAACAGAAGTTTGACAAACATTGCTGCCTGAACAGAAGTGTCAGGATTGCTTGA[A/G]CTGATAAGGTCCAGCAAGACCTGGACGCCACCAGATTCTGCAACCGCTCTTTTATTTGCT	LG_7	45.378	JU962946	>PTA.2059.C1	TTACAAGATGCGGAATGCATATTGTAGCAGGTTCAGTGACTCTCAAGCGAGGGAAGTTGCTAAGTAGAGCATTAAGCGCTTTAAGATACTCCTCGTTAGCACTCCCAGATGCCCATATATCCTTCTCGATTGAAGCAGTTATAACTCTGACTGTTTCACTTGTGGCGTATTCTTGGATAGTGTGATTATTGAACAGAAGTTTGACAAACATTGCTGCCTGAACAGAAGTGTCAGGATTGCTTGAGCTGATAAGGTCCAGCAAGACCTGGACGCCACCAGATTCTGCAACCGCTCTTTTATTTGCTCGGCTATACATGACTAGATTCTGCAAGGCACAAATGGCCACCACTTTCATCTCTTCAGTTGGCTGGTCTTCAAGAAGATTGACCAGAGCACGGC…
PTA.505.C1	GGCGCTCCTCAAGGTAGTCCAACTGATCATCCTTGAGGTACAGAGTAATCTTCGTGCCCC[T/G]CCCAAGGGGCTCTCCAGCATCACGTGTAACAGTGAAGGACCCACCAGCCTGAGACTCCCA	LG_7	46.138	JU962947	>PTA.505.C1	AGAGCTCAATGCACTTCTTCACAAGGTTCTTGCGGATAACCTTCAGGATCTTGTTCTGCTGGAGAGTCTCACGAGAGATGTTGAGGGGCAGATCCTCAGAGTCAACAATGCCCTTGACAAAGCTCAACCACTCTGGGATCAGCTCCTCACAGTTGTCCATGATGAAGACTCGGCGCACATACAGCTTGATGTTGTTCAGCTTCTTCCTGGTGTCAAAGAGGTCAAAGGGAGCCCTCTTGGGAACAAAGAGAACAGCCTTGAACTCAAGCTGCCCTTCCACAGAGAAGTGCTTGACAGCAAGATGCTCCTCCCAGTCGTTTGTCAAGCCCTTGTAGAAAGCAGCATACTCTTCCTTGGTGATCTCTTCAGGCTTCCTCATCCAGATGGGCTTCTGCTTGT…
ve_004a_h12	GAGTTTGAGCTCAACCCCAAGGTCGGAAATGGCTGCACCCTCCAGCACCCCGAGGAGCAC[T/C]TCACGAGTGAACTACTCCAACGAGATCCACGACCTGTCCACCGTGCAGGACGGGGCGCCC	LG_7	46.152	JK818444	>ve_004a_h12	GGAGGCAAGCAAAGCAGCATATGTAACAGAGCCAATTAGGGCGCCTCGTCTTCTTCCCGGCAGCTCCAAGCTGTATGTAGTGTTAGCTTACTGCTACAAGCTGACCAGAACAGCTTGCTGATCATCGACCATATATAGAGTTTGAGCTCAACCCCAAGGTCGGAAATGGCTGCACCCTCCAGCACCCCGAGGAGCACCTCACGAGTGAACTACTCCAACGAGATCCACGACCTGTCCACCGTGCAGGACGGGGCGCCCAGCCTCGCGCCCAGCATGTACTACCAGGAGAAGTCTTTGGCCGACTTCTTCCCTCCACACCTCCCCAAGAAGGTGATATCTGAGGTTGTGGCGACGTTCCTGCTGGTGTTCGTGACATGCGGGGCGGCGTCCCTCTACGGG…
PTA.1176.C1	TCTAGCGCCGTCCCAGTTCGAGGCAGGCTTTACCAGCTTGGCTCACACCCCCCAGGATAT[T/C]GAGAAAACTGTTGAGGCTGCAGAAAAAGTTCTTCGACGGATATAGATAACTCAGACTGCA	LG_7	47.33	JU962948	>PTA.1176.C1	GGTGGGCGGAAGGACATCATGGAGATGGTTGCTCCAGCAGGGCCGATGTACCAGGCAGGAACCCTCAGTGGAAACCCTTTAGCTATGACTGCTGGAATCCACACGCTCAAGCGTCTGATGGAGCCTGGCACCTATGAATACTTGGACAAGGTCACCGGTGAACTTGTCCAGGGTATATTGGATGCTGGCGCTAAAACAGGGCATGAGATGTGTGGAGGACACATCAGAGGAATGTTTGGATTCTTCTTCGCGAGTGGCCCTGTTTACAACTTTGATGATGCCAAGAAGAGCGATACTGCTAAGTTTGGGAGGTTCCACCGTGGAATGCTTGAAGAAGGTGTATATCTAGCGCCGTCCCAGTTCGAGGCAGGCTTTACCAGCTTGGCTCACACCCCCCAG…
rg1_008b_g09	GGAAGGGAGGTCATAAATTGTGATGCTGGAAGCTCTAAAGCTAGTGGTCCTACGTTGGGT[T/C]GATCCTTGTTGTTCTACCATAGGTTTTATTATGTGGACTCTAGAGGCTTGTTGATTTTCT	LG_7	47.529	JK818480	>rg1_008b_g09	GTCGGTGCCACCAAGTTCTCTGACCTTGGAGCAGATTCACTCGACACGGTCGAGATCGTGATGGGCCTTGAGGAGGAGTTTGAAATCAGCGTGGAGGAGTCGAGCGCACAGGCGATCGCGACAGTTGAAGATGCCGCCACGCTCATCGACAAGCTTGTCTCCGCAAAGTGCGCTTAAGGAAGGGAGGTCATAAATTGTGATGCTGGAAGCTCTAAAGCTAGTGGTCCTACGTTGGGTCGATCCTTGTTGTTCTACCATAGGTTTTATTATGTGGACTCTAGAGGCTTGTTGATTTTCTTAGGACTATTGTCCCTGCTGTGTGGTAATAAGATAATTGTTGAAGTAATTAAGGTGCTGAACATCTGGGTTGTTAGTTTGAGCGGCGCAGGCTGCTGTATA…
PTA.2014.C1	TATTGAGGAGCTGGTGGCCAGCGGCATCTCCGACGATGAGAGGAAAACCACGATGAATAG[T/C]GTCAACCCAAAGTACATCCTCCGGAACTACCTCTGCCAGACCGCGATTGACGCGGCTGAT	LG_7	47.858	JU962949	>PTA.2014.C1	GATGTTGGTTTGTGGAATATTGCTCAGTTCACTGGACCATTATCATCTGCTGAGCTTATCAGCAAAGATGAGGCAAATTATGTAATGGAGAGGTATGGGACAAAGTTCATGGATGAATATCAATCAATAATGACAAAGAAGCTTGGTCTACCTAAGTATAATAAACAGCTTATTGGCAAGCTTCTGAACAACCTGGCCGTTGATAAAGTTGACTATACAAACTTTTTCCGTCTTCTTTCGAATGTTAAAGCAGATCCTGGCATTCCTGAAAGTGAGCTGCTTGTACCAATAAAAGCTGCACTACTGGATATTGGGCAAGAAAGAAAGGAAGCATGGATTAGTTGGGTACAAACATATATTGAGGAGCTGGTGGCCAGCGGCATCTCCGACGATGAGAGG…
PTA.433.C1	GATCCCTACTGCCAGGAAGCTAAGAAGCTCTCCAAACCTTACATTGATCAAGTTGCTGAG[A/G]TCACGAAGCCACATGTTGAGAAAGTTAGAACTACTCTTAAGCCTTACACTAAAAGAGCAG	LG_7	48.41	JU962950	>PTA.433.C1	AGCTTGGGAAGCAGATCGACATTCTCAATAAGGAGATTGAAGCAGAGAGTAGCCAGAGAACAACACTCGAGGCTAGAGCCAGCAAGGCGGAGAAGAAGGTGCAGGATTTGAACTCGAAGCTTGAGTCACTCCAAAAGGCAAGTGGCGAGCAAAAGCGTACGATCCAGAAGACGGAGCGTGCTCTTAAAGTTGCTGAGGAGGAATTGATGAGGCTGCAAAATGAAGCAACAACTAAGTCAAAACAGCTGACAGAGGTACATGGAGCATGGCTGCCACCTTGGTTGGTGACATATTCTGCTCGCTATGCGGAGGTGGTCTCAGGTCACTGGGATGAACATGGAAAACCTGCCTTGGAGAGCTTTTTGGAGAAGGCATCAGAAAAATCTGCTCAAGCAAAGA…
PTA.1499.C1	AAGCAGTGTCCCATACATCTCTGATGGAGCTCAAAGTGATAAGTGGGCATGGGTTCTCTT[T/C]GAAGCTACATTGGACGTACCAGCAAATGCGGAGATAGTAGCTAAGGCGGTAGACTCAGCC	LG_7	48.533	JU962951	>PTA.1499.C1	GGTGCCGGTGCGTGCCAGAGAAAACAAACAGAGCAGCAGCCAGTGTCCGTGTCCAGAGGAAGGAGATGCCGGGGCTCACGGCGCCGACGGACTACGCGGAGGAGCCGCCGCGCCACCCCGACCTCAGGATCAACTCCAAGGAGCCATTTAACGCTGAGCCTCATCGATCTGCGTTGGTTTCATCTTATACCACACCAGTGGATTTCTTCTACAAGAGGAATCATGGACCAATTCCAAAAGTCGATGATATCTCAAGATATAGTGTTTCCATCAATGGCCTTGTGAACAAGCATATTCAGCTATCCATGTCTGACATTAGGTTGCTTCCAAAGCACAATGTCACTGCAACGTTACAGTGTGCAGGCAATAAGAGAACTGCAATGAGTAAGGTACGGAAAG…
PTA.1375.C1	ATAGCAAGCAGTAAGTAACCTTTGATTTCCTTTTTTTTCGCTGGTGTAAGTGTGAATCCG[T/C]GGCTTCATGTATCATAAGATGGTCTTTTATTTATGCTGATCTTTGCTCTTACTACTACAT	LG_7	48.754	JU962952	>PTA.1375.C1	GAAGGGAAGGAAAACTTACAAGAACCAGAGGGGGGATATGGAGCTAGATAGCTTTTAACTGTTCCAATCTCCTTCCCATGGAGCGGACGGTGAAATGTAATATTTATAAGGATAAAAAACCTTCCGGAGAAACTAAGCGCTGGCGGTTGGTGCTGCACTTAAGGTGAGCTGAGAATCAAGAGAAAGAAGGTATCTGGAACCCTGCCAAAAGATAAGCTTGGGCAGAGTTGGCACATAGTTTTTGTGATAAGGATGGTATGAGCGAGTGCTTTTCAACAAAGATAAGGTGGATGCAACAATAGCAAGCAGTAAGTAACCTTTGATTTCCTTTTTTTTCGCTGGTGTAAGTGTGAATCCGCGGCTTCATGTATCATAAGATGGTCTTTTATTTATGCTGAT…
PTA.2552.C1	TTATTGCATCGTCCATTTCGCGCTTTCGCAACATGAGCTGACGAACCCTATAAGCCACCG[T/G]CGGAGATTCAGCACAAAGCGTTACGCCACGGAGGTTTGATCGCTCGTATAAACGGTAGGT	LG_7	48.767	JU962953	>PTA.2552.C1	GAAAGTCAACATTTCAATTGAAAACAAGCTGAAATTGTCTGGGCCACGCCGCGAGATAACAAAATACAGTAGAGAATTAAGATACTACGGCAGATACAGTATTGGGGAATAAATACGATGTTCCAACCCTAACATGCAACACGATAATCTAATGGATACTGGATATCAAGATTATTGCATCGTCCATTTCGCGCTTTCGCAACATGAGCTGACGAACCCTATAAGCCACCGGCGGAGATTCAGCACAAAGCGTTACGCCACGGAGGTTTGATCGCTCGTATAAACGGTAGGTTCGGCAACCATCTGACCCGCACGACTTAACGCCTACCACGAGGCCCGCCAGCTGACCTCGGACCAGGAAAGCGCGAGAATTGCAGCCTTAAGTGGGCTGATTCACGA…
PTA.515.C1	GGTTGGTGCTGAAATATGCATGTCTGTTGTGGAGGACAGTTTTGAGTATCTTGATGCACC[A/G]GTTGAGAGGATTGCGGGAGCTGATGTACCCACACCCTATGCTGCGAACCTGGAAAGGTTG	LG_7	48.767	JU962954	>PTA.515.C1	GGACGACCGGCGCGGCGAGGACCTACTCGTCGGCCGCGAAGGAGATGAATGTGCGTGAAGCATTGAACTCTGCCCTTGACGAGGAGATGGCTGCGGACCCTTCCGTTTTCTTGATGGGAGAAGAGGTTGGAGAGTACCAAGGTGCATACAAGATAACAAAGGGTTTGTTAGACAAGTATGGCCCTGACAGGGTTCTTGATACACCAATCACGGAGGCTGGTTTTACTGGCATTGGTGTTGGTGCTGCCTACCAAGGTCTTCGACCTGTAGTAGAGTTCATGACATTCAACTTCTCGATGCAGGCAATTGATCACATTATCAATTCAGCTGCCAAGTCGAACTACATGTCAGCTGGTCAGATAAATGTTCCTATTGTGTTTAGAGGACCAAATGGTGCTG…
vr_002a_f06	TCAATGGCCTAGTGATAACAAGAAAGTCAGGTGCCTAGGCCATCTTGTTCACCAGTGCTC[C/G]TGCACTGCTCCACCCATATGTAAATATAGGTTTCATTCGATTATTCCATTTGAGTCCAAT	LG_7	48.767	JK818469	>vr_002a_f06	GATAAGAAGGTCGTGGGCACATTTAAGAATCTTGGACAAAGCATGCTTGAAAATATCCAGGTGATTGAGTCGGCGTTTCAGCAAGATCGCAGCCAGCCGGGCCCCATGGAGAACTTCTCGAACAACATCCTCGGCGGCAAAGGACAGGTCACTGCAACGGCGGCTCTGACCGAGCTCCGAAAGATCAGCAACCTGCTCAGCGAGATGTAGCCATGTAGAGTCAATGGCCTAGTGATAACAAGAAAGTCAGGTGCCTAGGCCATCTTGTTCACCAGTGCTCCTGCACTGCTCCACCCATATGTAAATATAGGTTTCATTCGATTATTCCATTTGAGTCCAATATGTAACTAATTAAGCACTGTTGTACCCAAGGAACTCCTATCAATCTAGGTTTCGCAA…
PTA.2860.C1	TGTGATCCTGCCAACCTAAGCGTGAACCACCACGATTTCGTCCCTGCTGCCAATTCCTCT[A/G]AGGGTGATGACGCAATGACATCAGCTCCTGCTGATGAGAAACCTTACATTACTCTCCTGT	LG_7	48.839	JU962955	>PTA.2860.C1	GGACACGATTGTTCTATGGGGCCTGAAGAACTTCTTGAAAAATCCAGGGAGCAAACGATTTCCGATTATGTTGTCATGTTCTTCAGGTTTGTTACCTCTGGTGAAATTCAAAGGAGGGCTGAGTTCTTTGAACCATTTATCTCAGGCTTGACAAATTCGACAGTGGCTCAGTTCTGCAAGGCTTCTGTGGAGCCAATGGGCGAGGAAAGTGATCATGTGCACATTATTGCTCTGTCAGATGCATTAGGGGTGCCAATCCGTGTGATGTACCTAGACAGAAGCTCTTGTGATCCTGCCAACCTAAGCGTGAACCACCACGATTTCGTCCCTGCTGCCAATTCCTCTAAGGGTGATGACGCAATGACATCAGCTCCTGCTGATGAGAAACCTTACATTACT…
PTA.3162.C1	CGAGGAGATAGTCCTGTTTAGGTGAATAGCCAAACTGGGGATTCTCATGATAGGCTCTTG[C/G]ACTCTTACAAGCTTATGTGCATAAGAGACCGTGCCTCCCTTCTTCTCTCTTACGAGCACC	LG_7	49.052	JU962956	>PTA.3162.C1	GTTGTCAAGCCTTCCTGAAAATATGAATTCTTTCATGCCACCAGCTATAATGCTGGTTGCGTATCACACAGCTGCAGCTCAAAGTCACATATCTGATCAACTTCACAGTTAGCCTCTCTAGCAATCAACTGCAATAGTAGTGGATGGTGCTTGCGTCATTGGTCCCAATTGACTCCTGTGAAGCATTTTCTTTTACTAATGCCTGCATTTCATTCTTAACCAGTGTGCCCAGCACAGGGACAAGATGATCTTGATTGTTAATCTTGAAACCCTCCGAGGAGATAGTCCTGTTTAGGTGAATAGCCAAACTGGGGATTCTCATGATAGGCTCTTGCACTCTTACAAGCTTATGTGCATAAGAGACCGTGCCTCCCTTCTTCTCTCTTACGAGCACCCGAC…
PTA.1398.C1	TGAATTCAGACGCTATGTGGACCTTTATGCCAAGGATGAGGATATCTTCTTCAAGGACTA[T/C]GCTGAATCACACAAGAAACTTTCTGAACTTGGCTTCACTCCACGGAGTGGTGGCCCAGCT	LG_7	49.079	JU962957	>PTA.1398.C1	GGATGTCAACACAAGAACTGGTGGTGCAAATGGCTCAATTAGATACGAGGAGGAGTTTACTCATGGTTCAAATGCTGGCTTAAAAATTGCTATTGATCTACTTGATCCTATTAAAGCAAAGTGTCCAAAGATTACATATGCAGACCTTTATCAGCTTGCTGGAGTAGTTGCAGTTGAAGTCACTGGGGGTCCAACCGTTGAGTTTGTTCCTGGAAGACGTGATTCCTCGGTTTGCCCCCGTGAAGGGCGTCTTCCTGATGCTAAGAGAGGGGCACCACATCTAAGGGACATCTTTTATCGAATGGGCTTGACAGATAAAGATATTGTAGCTCTATCTGGTGGCCACAGTCTGGGAAAGGCGCACCCTGAAAGGTCTGGGTTTGACGGTGCATGGACCCG…
PTA.644.C1	TGATCAGCGAAGATGCGAAGCTGCAACAGAATGCTTGATGTAACTTACACATTTGCTTCC[T/C]CACGCCATGCGTGTATGCCACACGCTATTTGGATGTGGCTAAATTGTTATCGCTTGTACG	LG_7	49.243	JU962958	>PTA.644.C1	GTACCTGCAAATTTGACAAGTCCAAGATTGTTGCTTCAGTTAAGAACTACACTGTTGTCTCTGTTGATGAAGAACAGATTGCAGCTAACCTTCTCAAACATGGACCACTGGCAATCGGGATCAACGCCGCGTACATGCAGACTTATGTCGGTGGAGTATCATGCCCATACATTTGTGGCAGGAACCTTGACCACGGTGTTCTTCTAGTTGGTTATGGGGCTGCTGGTTTTGCGCCATCCCGCCTGAAGAACAAGCCCTACTGGATCATCAAGAACTCGTGGGGAGAAAACTGGGGGGAGCAAGGGTACTACAAGATCTGCAAGGGCTCGAACGTCCGCAACAAGTGTGGTGTCGATTCCATGGTCTCCACCGTGTCTGCCATTAACGCCTCAGAGGAGT…
PTA.1767.C1	TTCATAGTTCTGCCTATCCATTGCAAGGATGAGATCAAAATCTCGGAAGTCTGAGGGTCT[A/G]GTAGGCCTGGATATCGAGGTCACCTCAATCCCCCGCTTCTTGGAAGTTGCTATCATCCTT	LG_7	49.352	JU962959	>PTA.1767.C1	TTTGGAAATGTACCCAGCATGAAGCTACATAGATACATGATAATAGAGAAGTGTGTATTTTGTGTTCTTTCTCGTTATATTATCTGGATTGAAGATGATGGCTAACACGAAGATAATCAACATCTGTGTGTCTCATCCCTGTTACAATCAAATGAAAACGTGATGCTTACACTGGCTATTCATTCTGACATCAAGCAGAAATGTTTGCATTCTCCGCCAGGATGTCATCAAGTAACGACTCGCATGCATCTTCCAGTAGATCCAGTACCTTCTCGAATCCCTTAGCACCTCCATAGTAAGGATCTGGGACTTCAGACTCCTTATGTCGCTTGCAATAGGAGCACATCAGCTTAACCTTCTTAGGTGCACTGTCTGGGAGGGGTTCCTTCTTTTTCCATC…
PTA.160.C1	ATCTGGGTTGGTGGACTTGTTCAGCAAGCATGGGAACGTACTTAACGCGACAGTCGTGTA[T/C]GACAGAGAAACTGGGCGTTCACGAGGATTTGGCTTTGTAACTATGGCTTCAAAGGAGGAT	LG_7	49.356	JU962960	>PTA.160.C1	CCGAGGTTATTTACAACAGAGAGTCAGGCCAGAGCCGTGGATTTGGGTTCGTCACCATGAGCACCATTGAGGAAGCTGACAAAGCCATCGAGACGTTCAACCGCTACGACATTAACGGGAGACTTCTGAATGTAAACAAAGCAGCCCAAAGGGGTTCCCGAGTGGAGAGACCTCCTCGACAGTTTGCATCTGCTTTCAGGGCTTATGTTGGCAACCTGCCATGGCAAGCGGAAGAATCTGGGTTGGTGGACTTGTTCAGCAAGCATGGGAACGTACTTAACGCGACAGTCGTGTACGACAGAGAAACTGGGCGTTCACGAGGATTTGGCTTTGTAACTATGGCTTCAAAGGAGGATCTCGACAGTGCTATTGAGGCACTTGATGGAGAGGAGATGGATG…
PTA.406.C1	GTGGGCCATATCACCAAGACTTTTGCTCAGGCTGTGCGGCTTGGTGAAACCAAGAGTGTG[A/G]GCCCTTCAGCCGAGAAAAAGCCTGCTGGGGATTCATCTGTTGCTGTGAAGCCTGTAGAAG	LG_7	49.428	JU962961	>PTA.406.C1	GGGCAGGAGTCATAAACAGGACTGACTTTGTTACAGAGTACAAAAATGCTAGATTTTTTACCATAAAGTCATACAGTGAAGATAATGTGCACAAGAGCATCAAATATGGTGTTTGGGCTAGCACCACAAATGGAAACAAGAAACTAGACTCGGCCTACCATGATGTGAAGGAGAAGGAAGAACACTGTCCCATTTTTCTATTGTTTTCGGTGAATGCTAGCGCACAGTTCTGCGGTGTTGCAGAGATGACTGGACCAGTGAATTTTGAGAAGAGTGTGGACTACTGGCAACAAGATAAGTGGACTGGCCAGTTCCCTGTTAAGTGGCGGATAGTGAAGGATGTACCGAATAATCTCTTCCGCCATATAATTCTTGAAAACAACGAGAACAAACCTGTAA…
PTA.426.C1	TCAACTGATGACCATTATTTCTTCTTTTTATTACAACGTCGAGTCTTTAAGCAGAAGCGA[T/C]CGAAATAATGACTTTCTGTTGTACATTTTGCCACTTGGGTTGTCTCCCAATATCCCCTGC	LG_7	49.428	JU962962	>PTA.426.C1	GGTCCCTCACATCGCCACAAAGCCTGCGCCTCCATCCACCTCCCTCCCCAACCCCCACCCGCCGCGCCGCCGCTCGCCGGAGCACCGCCTCGCCGAATCCGTCCGCTACCCATAGAGTCCTGAATGGCTGCCGGGAGGGGCCTCAGCCAGCTTCTGAGGAAAACTCTTCATAGCCAGTCGTCTGGCTCATCTGTGCTCTCCTCGTTCCGGGCAAAGAATGAAGAGTCTTCTGCTGGACTAAGAGCATTGGCTCTTCTTGGAGTTGGTGCTTCCGGTCTCTTAAGTTTTGGTACGATAGCATCTGCTGATGAAGCTGAGCATGGTTTGGCAGCGGCAGACTACCCCTGGCCGCATGAGGGCATTCTTAGCTCTTACGATCACGCATCAATCCGGCGTGGA…
PTA.1594.C1	TGAAGAACAAGATGGTGACGGAGGATGTGGGTTTCAGAGTATTGTCATATCGCTGAAGGA[T/C]AGCTTCTATGACAAAGCTGAAGCACTGGTTGGTGTTTACAGGGACTCTGAACGAAGTTGT	LG_7	49.638	JU962963	>PTA.1594.C1	GAAGGAAAAGGAGGTCACGGAAAAGTTTGAAGCGGCCAGAAAAGAAGAGCGAGAGGTAGCTGACAAGTATAACGCTGTGAAGCAAAGAAGGTATGAGCTGTTCATGGAAGCCTTTGATCACATATCTAAAGGCATAGACAAAATTTATAAGCAGTTAACAAAAAGTCACACACATCCACTTGGAGGAACAGCGTATCTAAATCTAGAAAACGAAGATGAGCCATTTCTACATGGTATCAAGTACACAGCTATGCCACCTACGAAACGCTTTAGAGACATGGAACAGTTATCTGGTGGAGAGAAGACTGTTGCAGCTCTGGCATTGCTTTTTGCTATTCACAGTTTCAGGCCTTCACCATTCTTCATATTGGATGAAGTCGATGCAGCTCTGGATAATTT…
PTA.3129.C1	TATAAGCAAAGAGGACCTAGAATTGGGTGATGAAGATGAGGACAGTAAAGAAACTAAGCA[A/G]GAATACACTCTTCTGTGTGACTGGGTAAAACAGCAACTTGGTGACAAGGTGGCAAAGGTT	LG_7	49.638	JU962964	>PTA.3129.C1	GATTGTAAGAATTATGCGCAAGAGACTTGTCAGGAAGACATTTGATATGATTGAGGAAATCTCTGAAAAAGAGGACAAAGAGGACTACAAAAAGTTCTGGGAGAGCTTCGGAAAGTTCATCAAGCTTGGTTGCATTGAGGACACGGGAAATCACAAGCGCCTTGCCCCACTCCTACGCTTTCCCACTTCTAAAAATGAGGAAAATATGATTAGCCTTGATCAATATGTAGAGAGCATGCCGGAGAATCAAAATGCAATCTATTACATTGCTACAGATAGTCTCCAGAGTGCAAAGACTGCTCCCTTCTTGGAAAAGCTGGTCCAAAAAGACATTGAGGTACTTTACCTAATTGAGCCAATTGATGAGGTTGCCATTCAGAACTTACAGACCTACAAAGA…
PTA.2248.C1	TAGCCTGCCTTGTATTGGGTAAAAAGATTATGACGTTAGTTAATCGTATGTGTATTGAGG[T/C]GAGAACTGGGGACCTCTCCTGCTAGCCTAAATGTATTAAATGGCATGACATGACCTCCGT	LG_7	49.641	JU962965	>PTA.2248.C1	CAGTCAGCTTCTCTACTGAAGTAATCATATCTAGACAAGACAAGTGGTCCGTCCAGAAGGATGAAGGTGTGGAGCTGCTCTTCTCCACAGCTATCCAGCCCAATAACCGCATACACTGCGGTGGCTGCAACACAGTGACTGCGGTGCTGCGTGGTGGCTTCTGCCTCTTTTTCTTCTTGTCAGCCATAATGCTCCTGGTGAGCTACGAGGTTGGCCTGTGCATCTATGGCAAGTAGCCTGCCTTGTATTGGGTAAAAAGATTATGACGTTAGTTAATCGTATGTGTATTGAGGCGAGAACTGGGGACCTCTCCTGCTAGCCTAAATGTATTAAATGGCATGACATGACCTCCGTATGTGGCTGTTAAATTTAACCTAATTAGCAGTACCGTTTTGCAGT…
PTA.512.C1	TGTAGCATTAGTCATGCTTGCTTCTGCTAGCCGTCTTGAGATATGCAACGAAGACGGTGC[A/G]TCAATGATGGATGCCAAGGATGTTGATGCCTCATTTGTGGATATTACCAGCCCAACAATT	LG_7	49.641	JU962966	>PTA.512.C1	AACAAACAGTCCACTGTACGGTAAACCCCATGATCCAAAAGAAAAAAACCAAGGATGGCTGTCGAAAACTTCCATGTAATCGTGTGAAAATCCATATATTGCACAAACTAATCGAGCTTGACATTTGAATACAGGAGGGTATCCCTGGTAAGCGGCATGTTCATGAGCAAGCAAATCCCAATGAGAGTCGAGATAAGAAGGATGATCCCAGTAGTCCATGCCAAACTCAATCTAACAAGAATAATAGCAGCTATAGAAGCTGAAGCTGTAGCATTAGTCATGCTTGCTTCTGCTAGCCGTCTTGAGATATGCAACGAAGACGGTGCGTCAATGATGGATGCCAAGGATGTTGATGCCTCATTTGTGGATATTACCAGCCCAACAATTTTCCCGTTATAT…
PTA.2523.C1	AAAATGGGGCAGATCTTCAGCTGCATCAACCGCTGTTTCTATCGTCGACGCAATGAGGTC[T/C]CTTGTGACTCCTACCCCGGAAGGAGATTGGTTCTCTACAGGGGTTTATACGACCGGAAAT	LG_7	49.666	JU962967	>PTA.2523.C1	GTGGCTAGAAGAAGATTTCACTATAACTGTTCAAAAGCGTGGAGGCGTGCTCATCCAAAAATGGGGCAGATCTTCAGCTGCATCAACCGCTGTTTCTATCGTCGACGCAATGAGGTCTCTTGTGACTCCTACCCCGGAAGGAGATTGGTTCTCTACAGGGGTTTATACGACCGGAAATCCTTATGGTATAGCAGAGGACATTGTATTCAGCATGCCATGCAGATCGAAGGGTGATGGTGACTATGAGCTAGTTAAAGATGTGATAATGGACGATTTTCTCTGGGGCCGAATCAAAAAGAGTGAAGATGAACTGATCGCTGAGAAAAGATGTGTTGCCCATCTTACAGGGGAGGGCAATGCATTTTGTGATCTTCCTGGGGATACAATGCTTCCTGGAGA…
PTA.110.C1	GCGCTCTGGATCTTCAGACAACTCGGATGAAAACATGGCCATGTGAGCGCTGCTCCTTTC[A/G]GAATCCTTCTTCTGTGGATGCGTGCGCAGAATGTGACAAGAGTTGGTACTAGATTGGAAA	LG_7	49.8	JU962968	>PTA.110.C1	GTCTGACAAGCATAACAAGGAATTATTTCGAGAACCTTGTTCAAGCATTGGAAGCTGGTCTGGAGGATGTCACCGCTACTGGCGCTGCTGCTACCTCAAGCGATAATGCCACCACCTCCAAGAAAGCAGGAACTAATGTCAAAGCTGCAAAGAAGCGGCGCTCTGGATCTTCAGACAACTCGGATGAAAACATGGCCATGTGAGCGCTGCTCCTTTCGGAATCCTTCTTCTGTGGATGCGTGCGCAGAATGTGACAAGAGTTGGTACTAGATTGGAAAACGGACCAGAAGGTAGATGCCCAAAGAAGCTCAAAGCGCATGAAGCATGTGTGTACCGATGCTTTAGACTGCCAAGCAGAGCATCCAACGGATGCAAATGGTGCACATAGAGGGGTCCTTT…
PTA.2022.C1	CCCTGTTTTCTTGTTCTTTTCCACAAGCAGGTCATTCAATAGTTTAACATCTTCATACTC[T/C]CCAGTGAGAGTAGATCCCAAGATGGCTGCAACACATATAGTGTTCTCATCCACCATTTCA	LG_7	50.216	JU962969	>PTA.2022.C1	TGGGAGAGGCTGCGGTTGAAGTCCTCCCTGATGACGACGCGAAGGACAGCCACGTGCTCTGCGTCCGCAGGCATGGTGTAGGCAGGCACAATCCAGCCAAAACCTCCTCAGGTTCTCGGAGATGTCGAACACGCTGAATTTGGAGCTGTCCTTGAGCCGGATGGCCACTAGGGGCACGCCGTCCTCTTTGGACAGGATGTCGAATCGCCCGGTTGCCTCTAAGCCCTCCCTCAGCGCGGTTGCATTGGCCTGGCAATTCTCCATGATGTGCTTATATCCCTCGAAGCCTAGGCGTATCAGTTGATAGTATTGTGCAATGATCTGGCTAGCACCTTTGGAGAAGTTCAATGTGAATGTGGGCTGATCTGTTCCCAGGTAGTTTATATGGAAAATGAGTTC…
r_013d_a05	ATTGGAGACGCTTCTAACTCGTCGCTAGCAGAGGTTAAGGAGTTTGCTGATGCTGTAGTT[A/G]TTGACAAGAGGTCTGTTTTTGCACAAAGTTTGCACTTTATCATCAAGCAAACCAATCTTT	LG_7	50.318	JK818461	>r_013d_a05	AAGGATTTGTCTGGCATCATGGTGATTATTGAGAATGCAGCGTTTATGGCAAAGTCATTAGGATTTGATATTATTGAGTCTGTAACCACTGCCTTAAGTGATGCTGGTTATAGTAATCAAACTGCCAAGGAAGTCATGATCCAGTCAGAAGATAGCGCTGTTCTTGTGAAATTTAAGCAGCAGAAAACACAATACAAGCTTGTCTACACACTCCCGCAAGACATTGGAGACGCTTCTAACTCGTCGCTAGCAGAGGTTAAGGAGTTTGCTGATGCTGTAGTTGTTGACAAGAGGTCTGTTTTTGCACAAAGTTTGCACTTTATCATCAAGCAAACCAATCTTTTGAAAGATCTGCAGTCTGCGGGCCTAGCAGTGTATGCGCAGGTGTTCAGCAATGAG…
XET2	AGAGGGTGTGCATCCCACCCGACATAGCCGTTTACGTGTGCCTCGTCCATCA[G/A]CAAAACGTGCCGTGCGCCAGGCCCACCGCTACCGGCCGGCCGGATCATACCACACCATGGCACCGCC	LG_7	50.409	JU962970	>XET2	GATCCCTTAGCATCAACCATGAACGATAATGATTCAATTAGTGAAACAAATCATTAGTATGGCAGAATATTTAGGAAATACTGTACATTTGAAATTTCAAGGAACAACATTGCATTTATGGCTGCCGAAAATTGCTTATCTAATCATCTCAAAAAAAAAAATTGCTTATCTAATTTCTGGATTTCGCACCTCATTTCGGCAACGTAGCGAACTCTACGAGAAGAGCATCATACACGAACGAGAGGGTGTGCATCCCACCCGACATAGCCGTTTACGTGTGCCTCGTCCATCAACAAAACGTGCCGTGCGCCAGGCCCACCGCTACCGGCCGGCCGGATCATACCACACCATGGCACCGCCGGGCAGCAGCACTATAAAGCTGCACCAGCTCCTGCACCG…
PTA.101.C1	TCATCCGCAACATGGCAGCAGCTCAGAACTAGGCGAAAGCAACAGTGCAGTCTTTTCAGC[A/G]CCAGCATCAACATCGAGAGTTCGTTTGGAATTCTGTGGCCTTTGTTCAGCGTCTAAATAA	LG_7	50.516	JU962971	>PTA.101.C1	AGCCCTGCTGCCAAGTATTTACTTGAGCGTGGCGTGGACCGGAAGGACTTCAATTCCTATGGTAGCCGGCGCGGTAATGATGAAATAATGGCAAGAGGAACATTTGCAAACATCAGGATCGTGAACAAGTTCTTGAATGGAGAGGTTGGGCCCAAGACCATCCATGTTCCTACTGGGGAGAAGCTTTCCGTTTTCGATGCGGCCACGAAATATAAGTCAGAAGGTCATGATACTATTATTCTTGCTGGCGCTGAGTATGGGAGTGGCAGCTCACGTGATTGGGCAGCGAAGGGACCGATGCTTCTCGGTGTGAAAGCAGTGATTTCCAAGAGCTTTGAGCGGATCCACCGAAGCAACTTGGTGGGTATGGGAATCATCCCACTCTGCTTCAAAGCTGGG…
PTA.1997.C1	AGAAGAAATTAACTAAATCCTCCAAGCAATGGGTCTGCAGGAGGATTTCGAAGAGCACGC[T/C]GAGAAGGCGAAGACCTTGCCCGAGAGCACCACCAATGAAGACAAGCTTATCCTCTATGGA	LG_7	50.516	JU962972	>PTA.1997.C1	GATCGTCTCGGCATCATCGTTGAAACCAAGAAAAGAAGAAGAAATTAACTAAATCCTCCAAGCAATGGGTCTGCAGGAGGATTTCGAAGAGCACGCCGAGAAGGCGAAGACCTTGCCCGAGAGCACCACCAATGAAGACAAGCTTATCCTCTATGGACTCTACAAGCAAGCCACCGTTGGGGATGTGAACACCCCTAAACCTGGCGTATTCAACATGAGGGACAGAGCCAAAATGGTGCGCATGGGAGGCTGTTAAAGGAAAATCCAAGGAGGAAGCCATGAGCGACTACATCACCAAGGTGAAGCAGCTCCTGGAGGAGGCAGCTGCTGCAGGCACCTCTTAAATTTGGCCCAACCAGCTATTATTGGCTGAAACCTGTATGCTATCTTATTACGAGA…
PTA.2190.C1	CTCCTCTGTGATGCGCAGGCCGCGCTGCTTTGCTGTGTAGTCAGCGTTCACGAGGTTGAC[A/G]AATGTGCTAGACACGGGCTCCACAATGCCCTTGGTCACCATTGCGCGGAGGAGCCTAGTG	LG_7	50.516	JU962973	>PTA.2190.C1	CTCATGAAGCTAACGTTCACGTTCTTCTGGCCGAGGATGTTCCCGACCTTGCCGATCATCCCAGGCTGGTCGATCTGCCGGCAGAGGATCAGGTTGCCCTCCATGCTAACGTCAACCTCATACGGACCAACGACGGTAAGGTGGGGTACGCCATACTTCACCCTGCCTACAAGGACAATGTCCCCGCCGTCGCTGATTGCGCCGGCGAACTTGGACTTGACGTGCGACAGACGGACCTGGATGGACTCCAGCGGTGCCTCGGCGGCGCCACTGTCGTGGGAGACCCGCTCCTCTGTGATGCGCAGGCCGCGCTGCTTTGCTGTGTAGTCAGCGTTCACGAGGTTGACGAATGTGCTAGACACGGGCTCCACAATGCCCTTGGTCACCATTGCGCGGAGG…
PTA.572.C1	GGATGTGATGGACATGGTTCTGGTAACCCAGTATTTTGATACCATGAAAGACATTGGTGC[A/C]TCCTCCAAGTCATCAGCGGTGTTCATCCCTCATGGGCCAGGTGCTGTCAGAGACATTGCT	LG_7	50.585	JU962974	>PTA.572.C1	GGGGCAGAGGGAGGGAAATCCCCCTGGACGCGCACGAACTGGGCCATAAATTACAGCGCGATTTGGAGGCGGAAGAGACCAACCAAGCAGAGCAGACCAACGGAGGGACGAACCAATCCAACCAATCTCGAGAGCAGGCAGCAGCAGCCCGTGATAAGCCATGGGTCAGGCACTTGGTTTGATACAGATTGATCAATCAACAGTAGCCATCAAGGAGACTTTTGGAAAGTTCGATGCGATTCTGGAGCCGGGATGCCACTGCTTGCCATGGTGTATAGGGCAGCAGATTGCTGGATATCTTTCGCTGCGTGTGCAACAGCTTGATGTCAAATGTGAAACAAAGACTAAGGATAACGTCTTTGTCAACGTTGTGGCATCTGTGCAGTACCGTGCTCTTGC…
PTA.438.C1	ATGCAAGCTGCGTGTAATATATGTTCCAACATCTACACCTGGCTCGATTTCTGAAGAATC[T/C]GAACAAGGAAGTTCTGCTCGTTCCTTTGAAAATGGGACCCCTAATTCCACAATATCACAA	LG_7	50.587	JU962975	>PTA.438.C1	GGGGGATTTTTTTTTCCCACGCGATTTTTTTCTAGGATTCCCCCGCCTCTCGTTCCAATCGATTGGTGGGCGTCCACGTTCTTGGCTTCCCCGATCGAATCCGTGGGAAGCCAGAAATTATTCTCTTCACGCTGCGTTTGTGATTCGAGTTCTTGATTTGTTCGCGAGGAGCCACCATGAGCGCCGGAAGTGCGAGTTTTCTCGAGATCCAGCCCTCCGAGCTGGCATTCCCCTTTGAATTGATGAAGCAGAGCTCGTGCTCCATGCAACTCACCAATAAGACTGACCAGTATGTAGCGTTCAAGGTCAAAACAACCAACCCAAAGCAGTACTGTGTGCGCCCTAATATTGGTGTTGTACTACCTGGATCGACTTGTGATGTCACAGTGACAATGCAAG…
PTA.665.C1	AAAAGCAGGAGAAGCCCACTCTCCGCACAGATGATGAATGAAGATCTGGTGCCATTGTGA[T/C]GTAGTCCTTCCTGAAGATGTTTTGAAATGTTCTTTGCCTTACTTGCAAGCCTTTGTACCT	LG_7	50.595	JU962976	>PTA.665.C1	GGGGAGACGCTCTCTCACCTGCACATTTCCCCATCTCCATCTCCATCTCCATCTCCATCTCCATCGGCGGCGGCGGCTCGAGCAGAGGAAAGGAAGCCGAGGCGACGATGTCGGCGACTACGGCGGCGGTGCCCTTCTGGCGTGCAGCGGGGATGACCTATATCGGCTACTCCAACGTCTGCGCCGCCCTGGTGCGGAGCTGCCTCAAGGAGCCCTACAAGTCCGAGGTCGCCTCCCGCGAGAAGGTCCACTTCTCCCTCTCCAAGTGGTCCGACGAAAAGCAGGAGAAGCCCACTCTCCGCACAGATGATGAATGAAGATCTGGTGCCATTGTGACGTAGTCCTTCCTGAAGATGTTTTGAAATGTTCTTTGCCTTACTTGCAAGCCTTTGTACCTGG…
PTA.694.C1	ACGATTATCGATCTTGAATTCGAAACATCGGTTGGGCCAAAAGCTTCCTTTCCCATTGAA[T/C]TGACACACCTGAATATGAAATCCCGCCGGACAGGCTTCAAGCCTTACAAGAGGTGCTCGG	LG_7	50.602	JU962977	>PTA.694.C1	GCACAGCAAGCATCTTGCAGTAATTCTTCAGCTGGTGACATTAACCACCGCAGATTTAGGAGCATCGCAAGCACAAGTGATTCATGGAAGGAAGTTTCCGAAGAGGGTCGTATGGCTTTCGATGCACTGTTCAGTAGAGGAAAGCTTCCCCAAAGCTTTTCTCCTCTGCAAGTAGAAGGGTCGAAGGCGGTTGCCAAGGAGGGACAAGATGAAGCAGCTACAGTGACGGTCGACCTCAACGAGAGCCCCACGATTATCGATCTTGAATTCGAAACATCGGTTGGGCCAAAAGCTTCCTTTCCCATTGAACTGACACACCTGAATATGAAATCCCGCCGGACAGGCTTCAAGCCTTACAAGAGGTGCTCGGTGGAAGCAAAGGAGAATAGGGTGCCTGCA…
PTA.912.C1	TTCAGTAGTTGGACTGCGGTCCTGCATATCTGAAGGTGCAATTATAGAGGACACATTACT[A/C]ATGGGCGCAGACTACTATGAGACTGAAGCTGACAAGAAACTCCTTGCCGACAAAGGTGGG	LG_7	50.602	JU962978	>PTA.912.C1	CAAGAATGAGGGGTTCGTCGAGGTTCTTGCCGCACAGCAGAGCCCGGAGAATCCTAACTGGTTTCAGGGTACCGCAGATGCCGTGCGGCAGTACTTGTGGCTGTTTGAGGAACACAATGTTATGGAGTTCCTTATTCTGGCTGGAGATCACCTGTACCGAATGGACTACCAAAAATTCATTCAAGCACACAGAGAAACAGATGCTGATATAACTGTGGCCGCCCTGCCCATGGATGAGGAACGTGCAACTGCATTTGGCCTTATGAAAATCGATGAAGAAGGGAGGATAGTTGAATTTGCAGAGAAACCAAAAGGAGAGCAGTTGAAAGCAATGATGGTTGATACAACCATACTTGGTCTTGATGACGTGAGGGCAAAGGAAATGCCTTATATCGCTAG…
PTA.936.C2	ATGAGCTTCGCCCTCCCACCCTGGTTGAGGTCTAAACACCCAATCATGAAATGTTGCATC[T/C]TTTTGGGGTCTTGGACATGGCTGTCACTGTTCTCGGTCCTAGATAGGTTTCTATCCTTAT	LG_7	50.858	JU962979	>PTA.936.C2	GGGGGCGCCGCCACTCCCCTTTCCTCCTCTCGCCGCAAAACCCTAGCCTTCGAGCCCCACAGCTCGCCGCCGCCGCAGCGAGCTCCTCCTCCACCACCTCAACAACCATGGCGACCCAGATCAGCAAGAAGAAGAAGTTTGTGAGCGACGGCGTGTTCTACGCCGAGCTGAACGAGATGCTTACCCGGGAGCTGGCCGAGGACGGCTACTCCGGCGTGGAGGTGCGCGTCACCCCGATGCGCACGGAGATCATCATCCGGGCCACCAGGACCCAGAACGTGCCCGGCGAGAAGGGCCGCAGGATCAGGGAGCTCACCTCCGTCGTCCAGAAGAGGTTCAACTTCCCCGAGAACGGCGTCGAGCTCTACGCCGAGAAGGTCGTCAACCGCGGCCTCTGCG…
PTA.1676.C1	CTTCGCCACTGCCGCCATCTTCGCCTCCGTGGTGATGTATGATGCTTTTGGTGTTAGGCT[A/G]CATGCAGGGAGGCAAGCAGAGGTCTTGAATCAAATTGTGTACGAGCTACCATCAGAGCAT	LG_7	51.184	JU962980	>PTA.1676.C1	GGGGAAGCGTGTCTGAGCCGACCCGGATCTTCTCTTCTCTTCTCGGATCGGAAGGAGGACGAGGGCGGAAGCTTCTAGAACACGATGGTAGACGCCGCCACAGCCACCGCCGCTCAGCCGCCGCCCTCGGCGTCGCCCTCCTTCTCCTACCTGGCCGTCTTCTCCAACTGCCCGCTCGTCGCCGCCGTGCTCGCCTTCGCCATCGCCCAGACCATCAAGGTCTTCACCACATGGTACAAGGAGAACCGGTGGGACGCCAAGCAGCTGGTGGGGTCCGGGGGGATGCCGTCCTCGCACTCGGCCACCGTCACCGCGCTCGCCGTCGCCATCGGCCTGCAGGAGGGCTTCAGCAGCTCCCTCTTCGCCACTGCCGCCATCTTCGCCTCCGTGGTGATGTAT…
PTA.198.C2	AGAGGAAGCGCCGAAAGATGAGGCAGCGATCTAAGTAGGCTGATGGGAGGTGGTGACGCC[A/G]TGTTGCAGCTAGCTATCCATGTCTTTGGCTTGATATAGTTACTTGGCATGGCGCCATTGT	LG_7	51.184	JU962981	>PTA.198.C2	GACTTCCCCCACTCCCCACCACAACACCGCCGCCGCCGCAGGAGCAGACGCGAGAAAGGAGATCTTGCGAGGAGGCGACCGACCATGAGGGCCAAGTGGAAGAAGAAGCGCATGAGGAGGCTGAAGAGGAAGCGCCGAAAGATGAGGCAGCGATCTAAGTAGGCTGATGGGAGGTGGTGACGCCATGTTGCAGCTAGCTATCCATGTCTTTGGCTTGATATAGTTACTTGGCATGGCGCCATTGTTCATCTGTCAAATTGTCTAATTCAGAAACCTGCACTATAGTAGGCCTGTTATCGTTGCTATTAGTTCTGTCTGGAGTTTTGCCATCAGGACAAATCAGCCGCCGTATGAACTCTGTGGTGTCATCTTTTATTTGCTGCTTATAAGTCAGCCATC…
PTA.1254.C1	ACTCAAGCGTCAGCTCGCTGAAGCTGAAGCCGCCCTCGAGGCACGCAAGAAACCTCCAGA[A/G]GACACAAGCCCCCGCATTGTTGGCGAGGGTCTCGTGATCGATGAATGGAAGGAACGAAGA	LG_7	51.205	JU962982	>PTA.1254.C1	CCGCGATACGGTCGCTGCTGCCCACCAGGCGCCCGGCTCAGGCTCGACCCGCCGTCCAAGCTCTACTTTCCCATATGAGCCCGGGAAGCAAGTTCGGAGCGCGATTAGGATCAAGAACGTCAGCAAGTCCCATGTTGCCTTCAAGTTCCAAACAACAGCACCCAAGAGCTGCTTCATGAGGCCTCCTGGCGGCATACTGGCTCCAGGAGAAACTATCATAGCAACAGTGTTCAAGTTTGTGGAGCATCCTGAGAACAACGAGAAACCTTTAGATCAGAAGTGCAAGGTTAAGTTCAAGATTGTTAGCCTCAAAGTTAAAGGGCCTGTGGAGTATGTCCCAGAATTGTTCGATGAGCAGAAAGAGCAGGTTGCGGTTGAGCAAATTCTGCGGGTTGTGTT…
PTA.2913.C1	CTTAAATTTTGTTTCTTTCAAAGATAAGCGGGAACTAAATTTTGCGACATAATATTTTGG[A/G]CCTTTGGTGTATATTTTCTTGTAGCAAAACTTATGATAGCTTTTCCTACACAAAAGGACT	LG_7	51.422	JU962983	>PTA.2913.C1	GGGACTGGGAGCAGTGGTTTTGATGATGAAGACAACGAAGATGATGATGATGATTATGAGGAAGACGATGAAGACGACTTAAATTTTGTTTCTTTCAAAGATAAGCGGGAACTAAATTTTGCGACATAATATTTTGGACCTTTGGTGTATATTTTCTTGTAGCAAAACTTATGATAGCTTTTCCTACACAAAAGGACTAGTGATATTACCAAAATGTCATTACGGCTGACCTGGATGATGTTTATGCCTAGCCTTGTCTGTTAAGAGGGAAATGAGTCGAACTGATGGTAGATACCTGTGGCGTAATCGCCGATAGTTTATCAGATAATTTTTACTTGCATTTTCTGTTGATTTCAGCTGCATCCGATGCAGAGAAACGTTTACCACCTCATGTAATCA…
PTA.529.C2	TGAGAGGAACAGGAAGGACAAGGACTCTAAATTCAGGCTCATTCTTGTTGAGAGCAGGAT[A/C]CATCGCCTTGCTCGCTACTACAAGCGCACCAAGAAGCTCCCACCCACCTGGAAGTATGAA	LG_7	51.504	JU962984	>PTA.529.C2	GGCCCCAATCCCGCCGCCGCCCGAGCTCCTCTCGCTGCTCGCGCCGCCGCTGCAGCTGCAGGCAACCGACGCCGCCGTCGCCGGAGCAAAACACACCGCCGTCAGCCATGGGGCGCATGCACAGCCGCGGGAAGGGCATCTCGTCGTCGGCGCTGCCGCACAAGAGGACTCCCCACAGTCTGGGTCAAGACTCCCGTCGCCGAGGTCAACGAATTGATCACCAAGGCCGCGAAGAAGGGCCAGAAGCCCTCCCAGATCGGCGTCCTGCTCCGTGACCAGCACGGTATCCCCCTCGTCAAGAGCGTCACCGGGAGCAAGATCCTCCGCATCCTCAAGGCCCACGGTCTGGCCCCAGACATCCCAGAGGACCTGTACTTCCTCATCAAGAAGGCCGTGGCC…
PTA.2989.C1	CGCAGAGAGGGGTGCCTTCGATCTCAAGAACGCCATATCAAGGAAATGCAAATTGGAAGA[T/G]GCAAACAGCGCCTACGAGGATATGAACAAGGGCAAGATCATTGGCCGAGCTGTAGTTGAA	LG_7	51.623	JU962985	>PTA.2989.C1	GAGGCAAAGCTGTTATGATTGGGCTTGCTGCAACAAACGTAGTAGGAGAGGTGGACATAACCCGTCTTGTTCGCCGACAGGTCAAAATCATTGGGTCGTATGGGGCAAGAGCCAGGCAAGATCTTCCTCAGATAGTCAAGCTCGCAGAGAGGGGTGCCTTCGATCTCAAGAACGCCATATCAAGGAAATGCAAATTGGAAGATGCAAACAGCGCCTACGAGGATATGAACAAGGGCAAGATCATTGGCCGAGCTGTAGTTGAAATAATGTAGTGCTGATCATATGTGGTTGGAAGTCTGGGTCAAACAAATAAGTGTAGGCTGTGATAATAAACTGATAATGGATTCCATGAACTTGGTATGTCTTGCAGCATGGTATCACTCCCTCATCTGTGTTGGA…
PTA.1646.C1	CTCCAAACCTTCTACAACCGGCTCTCTGCGACCTGCCCAGAATGCTGATTCTTTCTTGCG[C/G]TTCCAAGAGCTCTTTCGCCAAGCCCATGCAGATGCAGAGGGGACTGATAAAGCAGAGGCT	LG_7	51.695	JU962986	>PTA.1646.C1	GACCCTCCTCTTGGCTCACTTCCATTCCATTCCACGCCGCCACTCCTCTTCCTCCGGGAAACGGCCGATGTAGGCGGCGCTCCGATCAGATCGTCGTCAGGCTCGTCGGGTTCTCCTAGAAACGCCGCGTCAAGATGAAGGTTGCCAAGACCTTGGTCAAGGCCTTGACCGGCAAGACCGTCACCGCAGGGAGGAACTCTTCTGGCCGAATCACTTCGTTTCACCGAGGTGGTGGACACAAGAGATCGCTTAGAGAAATCGACTTCAAGAGAGACACTTCGTCTGTTGGTATTGTGGAAAGGATTGAGTATGACCCTAACCGCTCTTCTAAGATTGCTCTTGTCCGATGGATCGAAGGGGTAGGGCAGAAGGATGCATCATATAAGGCTGATCGTGCAC…
PTA.1363.C1	GCACAAGAGTCTGTACAGCATATACTCGAAGATGATAAAGAAGAACTTAACAATGGATGA[T/C]GTGCATGACATTCATGGTCTACGTCTTGTCGTTGACACAGAGAAAGATTGTTATCGAGCT	LG_7	51.989	JU962987	>PTA.1363.C1	GTGTTGAAGGGGTCTCGAAATTAAGCCACTTGAGCAAACTTGCTCGGGACAACAATACTGCAAGCAAGACAGTTGAAGCAGATCGCTTGCATACCATGTTTCTTGCAATGGCCGATGCACGAGCTGTTCTCATAAAGCTAGCAGATCGTCTGCACAACATGAAGACGATAGAAGCTTTGCCTTTCGTAAAACAGCAAAGATTTGCTAAAGAGACTATGGAAATTTTTGTGCCATTGGCTAATAGGTTAGGAATTGCTAGCTGGAAAGAACAACTTGAAAACATTTGCTTCGAGCATTTGAATCCAGAAGAGCACAAGGAGCTTTCCTCGAAACTTGTGGTATATTTTGACGAAGCACTTCTTACATCTACTCTAGATAAACTTGACAAAGGTCTCAGAG…
gsa_008c_h12	TGGAATGTATCCAGTGGACAATTTCTGTGCAATCATTAACCCTCCACAGGCTGGTATTCT[C/G]GCTGTTGGACGTGGTAACAAGGTTGTGGAACCAGTGATGGATAGTGATGGAACAGAGAAG	LG_7	52.703	JK818429	>gsa_008c_h12	CATAAAAGCTGTGGCACTTGCCTTAAGGAATGTCCCTGAAGCAAATGCTTACTGGGACAATGCGAAGGAAGAAGCCCAGAAGTGGGATTCAGTCGATATATCTATTGCCGTTGCTACAGAGAAGGGCCTGATGACTCCTATAATAAGAAATGCGGATCAAAAGACAATATCAGCAATATCCTCAGAGGTCAAGCAGCTAGCCGAGAAGGCACGAGCTGGGAAGCTTGCTCCTAATGAGTTTCAAGGAGGGTCTTTCAGCATCTCAAATCTTGGAATGTATCCAGTGGACAATTTCTGTGCAATCATTAACCCTCCACAGGCTGGTATTCTCGCTGTTGGACGTGGTAACAAGGTTGTGGAACCAGTGATGGATAGTGATGGAACAGAGAAGGCTGCTGT…
PTA.1252.C1	CACCAAGCGCCTCTGCCACATCCGCGGCAAGATGCACAAGAAGGTCTGGATCGCCGCGGG[C/G]GACATCGTGCTCGTCGGCCTGCGCGACTACCAGGACGACAAGGCCGACGTCATCCTCAAG	LG_7	53.388	JU962988	>PTA.1252.C1	AATCTCGATCCAGCACCCAGGGTTTCCTCTCCCCACCCTCCCCACCCCAGCGCCATGCCGAAGAACAAGGGCAAGGGAGGCAAGAACCGCAAGCGGGGCAAGAACGAGGCGGACGACGACAAGCGCGAGCTGGTCTTCAAGGAGGACGGGCAGGAGTACGCGCAGGTGACGCGCATGCTCGGCAACGGCCGCTGCGAGGCCATCTGCGTCGACGGCACCAAGCGCCTCTGCCACATCCGCGGCAAGATGCACAAGAAGGTCTGGATCGCCGCGGGGGACATCGTGCTCGTCGGCCTGCGCGACTACCAGGACGACAAGGCCGACGTCATCCTCAAGTACATGAACGACGAGTCGCGCCTGCTCAAGGCCTACGGCGAGCTCCCCGACACGCTCAGGCTC…
PTA.278.C1	GACGCTTTGATGACTCCTTCAGCCTTGCCTCTCTCAAGGCCTACGTCGCCGAGTTCATCT[C/G]CACCCTCATCTTCGTCTTCGCCGGCGTCGGCTCCGCCATCGCCTACACCAAGGTGAGCGG	LG_7	54.016	JU962989	>PTA.278.C1	GATTCTCAGCCATCTCTTCTCTTCTCCTCCCCACTCAGTTCCGACGATCCTAACCAAGATGCCGGGCTGCATCGCCTTCGGACGCTTTGATGACTCCTTCAGCCTTGCCTCTCTCAAGGCCTACGTCGCCGAGTTCATCTCCACCCTCATCTTCGTCTTCGCCGGCGTCGGCTCCGCCATCGCCTACACCAAGGTGAGCGGCGGCGCGCCGCTTGATCCGTCCGGGCTGATTGCGGTGGCGATTTGCCACGGGTTCGGGCTGTTCGTCGCTGTCGCCGTCGGTGCCAACATCTCCGGCGGCCACGTCAACCCCGCCGTCACCTTCGGCCTCGCCCTCGGCGGCCAGATCACCATCCTCACCGGCATCTTCTACTGGGTCGCCCAGCTCCTCGGCGCCAT…
PTA.2683.C1	GGTTTCGTGGGTGGATTTATGAGCACTGCTGACGACACTTCTGAATAAATGGTCTATGTC[T/C]CCGTTTCTGTTTATGTTGTATTTGACCAGTTTTGGGAGATCTGTAGCATTTTTTACTTGT	LG_7	54.099	JU962990	>PTA.2683.C1	GGAGGTGGAGAGAATTTGGAAGACCATTTCGGTGGCCGATTCAAAGCTGGAGGATTATGCTGGCTTTGCAGAGGAAAGCGCGAAATTCTTTGCGGGAGCTGCAATGGCGCTGGTTTCGTGGGTGGATTTATGAGCACTGCTGACGACACTTCTGAATAAATGGTCTATGTCTCCGTTTCTGTTTATGTTGTATTTGACCAGTTTTGGGAGATCTGTAGCATTTTTTACTTGTATCCCTTTGAAGCAATTTGTCCCTTAGAAGTGGGACATTTATCGCATTTAATAAGTGTGTAAATTTTGTATCTGTGACAAATTTTGTATATGGCACCAAACCAAATTGGAAGCCCACCATTTGTGTTGCTCAATAGAAGTTTTATGGCACG
PTA.762.C1	TGCTGATGCTTTAGATGCTATTCCACTGGCTTTAGCTGAAAACAGTGGTTTGCCACCTAT[T/C]GACACTCTAACCGTGGTTAAATCTCAACATGTCAAGGAGAACAATTCCCGCTGTGGCATT	LG_7	55.292	JU962991	>PTA.762.C1	CAGATCGCAAAGCTGATGGTGGAGCTGTCACGCAGTCAAGACTACGACATTGGTGATGGTACCACCGGGGTGGTTGTCATGGCTGGGTCGCTCCTGGAGCAGGCTGAGAAGCTGCTGGAACGTGGCATTCACCCAATAAGGGTCGCTGAAGGTTATGAGATGGCCTCAAGGATAGCTGTTGATCACCTTGAAAGCATCCCCACCAAATATGAGTTCAGTGCTAGACATTGAGCCTTTGGTGCAGACCTGCATGACAACTTTGTCCTCAAAGATTGTTAGCCGTTGTAAGCGGGCGCTTGCTGAGATTGCTGTCAAAGCAGTCCTTGCAGTTGCTGATTTGGAAAGGAAGGATGTAAATTTGGACTTGATTAAAGTTGAAGGTAAGGTTGGTGGGAAGCT…
PTA.2013.C1	CCTCTACCATGGTTTTGCACGCATCTTGACCAAGACTTTCACATCTGAGTTCCCGCATGT[T/G]GAGAGGTACTTCTGGACAATGGTTAACCAGCCCAACGTCAAGAAGGTCATTGGTGAGGTC	LG_7	55.45	JU962992	>PTA.2013.C1	ACCCCTCTCCGCTCCGCTCCGCCTCTCCCACCCTCGGCTCCTGGGGTTTTCGCCGCCGCGATCTCGTCCCGATCCACGACCGCCATCTGAGATCTTGGGTCCGGCGGAAGCCAGCTGCTCCTGCCGTCATGGCGCTCGTTCTGCACTCTGGCAGCGGCAACATAATGCCTACAAGGCACTCATCGCTGCCGAGTACTGTGGGGTCAAGGTTGAGCTGGCCAAGAACTTTGAGATGGGTGTCTCCAACAAAACCCCTGAGTTCATCAAGATGAATCCCCTCGGAAAGGTTCCTGTCCTTGAGACGCCCGATGGTGCTGTTTTTGAGAGCAATGCTATTGCACGCTATGTTGCTCGCACAAAGGGTGACAACGTTCTTTATGGCAGCTCTCTCATCGAATA…
PTA.525.C1	CAAGATAGGAGCTTCCCTGCAAGGGGCCTGCTGCGGTGGTGGTGTCTGGCCTCATAAGGA[T/C]CCTATCCATCTGTGTACTAGAATTATCCAGTTTCGCTTCAACATTGTGATGTTTTACCTT	LG_7	55.684	JU962993	>PTA.525.C1	GACGATGAGGAGGAATCCGACAAGTCCAAGTCCGAGATTAATGACGAGGATGACGACGAGGGTAGCGATGAGGATGAGGACGATGACGAGTGAAGCCTCTCAAGACGGTGCTCCAATGGACAAGATAGGAGCTTCCCTGCAAGGGGCCTGCTGCGGTGGTGGTGTCTGGCCTCATAAGGACCCTATCCATCTGTGTACTAGAATTATCCAGTTTCGCTTCAACATTGTGATGTTTTACCTTTTTCTCGTCATATAACGGATAGAGCTCCTTGTTGTCGCCACCGGCGGGTGCTGTCCTACCCCGCTTGTACCTAGAATTACTCTTTCCATTGTCACTGAGCGGCTAACATTGTGGTAACATCAGTTTGGGTAATGTTAGATTAAATTGCTGTTCTTCTT…
rg1_010c_g05	AGTTTAGAACAGACGGACCAATTTCAGATTCAAACCTTCCGTTTGCTGAATATGCAATAT[T/G]AGTGTGTGGTGCTTGTTTTCTTTCCTCCATTGTTGATATGTCACTAGCGTTTGTCTTTCT	LG_7	56.438	JK818482	>rg1_010c_g05	GGAGCAGCAGGAAGATGTCAATGGTGGTAGCGATGCTTTGTCAGTTGGTTCAGAGCAGGCATCTGTTGATGTGGTGAAGGAGATAACATATGAAGATAAGGAGAACATGGGGGATACTGAGATGGTAATGGATGCTGGCAATGGCATAGCCCAAGAAGTTTAGAACAGACGGACCAATTTCAGATTCAAACCTTCCGTTTGCTGAATATGCAATATGAGTGTGTGGTGCTTGTTTTCTTTCCTCCATTGTTGATATGTCACTAGCGTTTGTCTTTCTGGATCTCAAACCGTGAAGGGATCTTTAGGAGTCTATTATGGTTTGGTGGGTGAGTCTGCTTGCTTGTATTGGCTTGTTAAGTCAGGTTTGCCTGTGTGTGTCTTGCTTCTGAATATAGTTGA…
P5G15	CTATTCTCTCTTTTTGTAGCCTCTAAACCTGGGATATTACAACAACCCTCTCCAAAGTAAACTAGATAGCTCCGGTAAACCAAAAATAAGATACACTAGCAAAGTCTCGTAGACATTT[T/C]CTTTATTTACACCATTTAGCGGTGCTTTCCAACGTTCGATTAAACCTAAGTTTTCTAGGGA	LG_7	56.665	JU962994	>P5G15	ATATGATTTGTTTTTGGATAGCCAAGTGGCATTTGTAAGTAGATGTCTTGGGAATGCTTTTATACTTGTGAATAATGTACCATATCATATATGATTGGATTTATGTTATAATATTGGTCAAAAGGTCTAGGTTGAGGTTATTCCTCAATTTTAGATAGTTGGTGTTTGATTTCACCTAGACATGATCATATGAGTTTCAAAATATTCATAGTTAGTTTTATTCAAATAGTTTGAACTATAATCTGTAATGTAAACGGATTTAATTTTATGATATTCTATATATTTAATAAGTTACGATTTAAGTAAGAATGTGTGGCTTTTATGAAATTTAGACCCTGTGGTTTACCTTATTTATAAGTGAATTAAATTACACACAAAGATAGCTGCTAACTTTTAAGT…
PTA.2581.C1	GCGGAAATCGTTCAGCAGGAGACGCAAGTTCAATGAAGACAAGGACATTGACTCGATCAA[T/C]GACCGGAACGAGCACTTCAACAAGAAGATTGAGAGGGCCTTTGGCAAATACACACTTGAG	LG_7	61.72	JU962995	>PTA.2581.C1	GGCACACAGGACATGGCAGAAGCAAAATACAAGAAGTGGGAGAAAGAACCTGCACCAGATGGCTGGGATGTTTTCAACCAGAAAACCTTGTATACTGCATACAAGAAGAGGACCAAGAATATAGAAGTCAACATGGATGCATACAACAGGGCAAAAGAAACCGATCCTGAATTCTACCGGGAGGCTTCAAGTCTTCAATATGGCAAGGTGTCTAAGGTGGCTGAACCAAACATCGACCGAATGGTTAATGAGCTAAAGGAGCGGGATGAGAAGCGGAAATCGTTCAGCAGGAGACGCAAGTTCAATGAAGACAAGGACATTGACTCGATCAATGACCGGAACGAGCACTTCAACAAGAAGATTGAGAGGGCCTTTGGCAAATACACACTTGAGATCAAG…
PTA.954.C1	TTGTGGGTAGCCCTTCAGAAGTAACTTGGATAGATGAGAAACCGGAGGTGTTTGAGTTAG[T/C]CTCGTGGCTGCACATCTTGTTGACACCATTTTCGACCTTGTTGTGTACTTTACAGAAAGT	LG_7	61.856	JU962996	>PTA.954.C1	GATCTAGGGTACGTCGGTGATGACACTCCGGTTTCCAGTGATGCACCTTTGACCCCCGCTCCTGGTGTGGAGACTGTATGTGTCTTCCCCAAAAATGCTGGCAAAATTGTACCAGCAGGTGAAGAAACTGAGCTATTGGTTGGCCTGCAAAATGACGGTGAATCAACTTTGAATGTTGTTGCTGTTCATTCAACTCTCCACCTTCCTTACGATCATCGTATGTATGGCCAAAACCTTACGGTCCAGAGTTTCTACAATGCATCAGTTCCTGTCTCTGTGCAAGCAACCTTTCCCTATACATTTGCCGTGAGCAAGTTCTTGCAGCCTGGGGCATATGATCTTGTTGGTTACATAGTGTATGAAATCGATCAGCACCCGTACCAGAATGTCTTCTACAAT…
PTA.492.C1	GTTTGCTGGGATGCTGGGAAGGAAGATGATTTCATTGAGAGCAACTTGGCACTGTGACTG[A/G]TAACATGAAAGAATTGGACGATTCAGAATTGCCGGATTTTCTGTACATACACTGGCTCAA	LG_7	62.05	JU962997	>PTA.492.C1	GCTAGCCAACTTCGATTCAGACCTTGGCATTCCGTTCAGCTCTGTCTTTAATGATGTAGTCAGAGTGAGCTATGCTGCTCATGTCATGCTTGTCTTTCCCATCGTCTTCTTTGCCCTTAGGCTCAACTTGGATGGACTACTCTTTCCCACGTCGAGGCACATTTCTCATGACAATAAGAGATTTGCATTAATCACCATCTCACTCCTTGTGGTTATTTATACTGCTGCCATCTTCATACCAAGTATTTGGGACGCTTTCCAGTTTACTGGTGCCACAGCTGCTGTCTTGATTGGTTTCATATTTCCCGCCATGGTCATACTAAGGGATCCTTATGGAATCGCAACCAAGCGTGACAAGATCTTGGCTGTAACCATGATTGTGCTTGCTGTTCTCTCAAA…
PTA.315.C1	CATCAAAGCTTTACCTACCGGTCAAGAAACAGACTTCATACTGGTCTCATGCACAGGTTC[A/T]GGAATTGAGCCTAACAGAAGAGAACAAGTTCTAAAAGCAAAGAAGGCTGGAGAAGATGCG	LG_7	62.307	JU962998	>PTA.315.C1	CCAGAGGCGGATATGTTGAGATATCAAGGAGGCTCTCTCTTCCTCTCGGTTCCACCCTAGACAGGTACGATGGCTTGATTCTCTCGGTGGGTGGAAATGGAAGATCATATGTTGTTATTCTTGAGACTGGTCCATTGGCTGACACCTCACAGAGTAAGCAGTATTTTGCTCGGATGACTACAAAAGTAGGCTTTTGTCGGGTGAGAGTACCTTTTTCGGCTTTTCGGCCAGTAAAACCAGAAGATCCTCCACTAGACCCTTTTCTTGTGCATACCTTAACCATTAGGTTTGAACCAAAAAGGCAGAGACCTGGTGATGCATCCCAAGGTGGTACCGACCCCAGAAATTTTGAGCTAATACTGGAATACATCAAAGCTTTACCTACCGGTCAAGAAACAG…
PTA.550.C1	TAGGGTTGGCGACACAGTACAGGTCATTGCAGGCCGTGAGAAAGGTAAGGTTGGGGAAGT[T/C]GTACGGCTTTACAAGCACAACAGCACTGTGATAGTGAAGGACCTGAACATGAAGTCAAAG	LG_7	62.802	JU962999	>PTA.550.C1	GGGAACGGAAGAAGTGCAAACCAAACAGTCTTCCTATGCTGCACAAGATGCATGTTAGGGTTGGCGACACAGTACAGGTCATTGCAGGCCGTGAGAAAGGTAAGGTTGGGGAAGTCGTACGGCTTTACAAGCACAACAGCACTGTGATAGTGAAGGACCTGAACATGAAGTCAAAGCACAAGAAAGGAACAGATGATGAACCGGGTGAAATTGTCATGATCGAAGGCCCCATTCACAGCTCGAACATGATGCTCTTCTCGAAGGAGAAGAATGTGACGAGTAGAGTTGGGCACAAACTCCTCGAGGATGGCACCAAGGTTCGCTACCTGAAGAAGACCGGCGAAGTAATCGACAGCGTCGAGAACTGGGCGAAGGTGTTCAAGGAAGGAGATTCAGAGT…
PTA.2211.C1	TCTGTGGTTGTAACAAACTGTCTTTCAAATGTATCGAGCTTTAAGCTTCATTGTCGCAGT[T/C]GGGTTGCTGGAACCTATTGTGTCTCAGCCTCTTCTGCTTAGCCATGATACAGATGGTTCC	LG_7	63.088	JU963000	>PTA.2211.C1	GCCATTTCCTCTCGCCTTTCCCCTCCTTCCGTCCTCCTCGTCTCGTCCCGAGCTAGGGTTTCTCGCCTCCGCTCTCCGCCCCACCACCGACCCCGTCAGCCATGTCGAAGCAAGGAGGGAAGGCCAAGCCGCTGAAGCAGGCCAAGGTCGCCGAGAAGGACTACGACGAGACTGACCTGGCCTACCTCCAGAAGAAGAAAGATGAGCAAAAGGCACTGAAGGAGCTGAAGGCAAAGGCAGGCCAGAAGGGTGCACTGGGAGGATCCGGCCTCAAGAAGAGTGGGAAGAAATGAGTCTGCCTAGAAAATGATAAACCATCTATCTATCTGTGTTGCGCTTCACTATCTGTGGTTGTAACAAACTGTCTTTCAAATGTATCGAGCTTTAAGCTTCATTGTC…
PTA.307.C1	TCCTCCGTGTGGTCCTACTGTCTCTATGCTTATCAGAAGGAGCTTTAATTTTGCCCTGTC[T/G]AGGATCATTTGATGTTAGTTGAATCTATGGTGTTGCTTGGATCCAATTTTTGGTTCAGAA	LG_7	63.77	JU963001	>PTA.307.C1	GGGGGTCCCTGAGCTTTCGACGGCGGCGGCGAACTCGTGATCTCAAACCAGGCGCACTCTCCTCGCCGTCGTCTCGGATCCACCGCCGCTTCTCGCAACCATGTCGAAGAGGAAGACCAGGGAGCCCAAGGAGGAGAACGTCACCCTTGGCCCGGCTGTCCGTGAAGGAGAGCATGTCTTTGGTGTTGCTCACATCTTTGCATCCTTCAATGACACCTTCATTCATGTGACTGACTTGTCCGGGAGGGAAACCCTGGTGCGCATCACTGGTGGGATGAAGGTCAAGGCTGATCGTGATGAATCGTCACCTTATGCTGCTATGCTTGCATCTCAGGATGTTGCTGTACGCTGCAAGGAGCTTGGCATCACCGCACTGCACATTAAGCTCCGTGCCACTGG…
PTA.586.C2	CCACGTCCAGAACCTCATCACCGGCGTCACCAAGGGCTTCCGCTACAAGATGCGCTTCGT[C/G]TACGCTCACTTCCCCATCAACGCCTCCATCAACTCCGGCAACAAGGGCATCGAGATCAGG	LG_7	98.164	JU963002	>PTA.586.C2	GGGGGCCGCTGCTCAGAACACCCACCCCACCCGCCGCCGGAGAAGAAGAGGAAGAGCAGCCAAGTCCGTCCAAGATGAAGACGATCCTGGCGTCGGAGACGATGGAGATCCCCGAGGAGGTGACGGTGAAGGTGTCGGCGAAGATGGTGTCCGTGACGGGGCCCCGCGGGACGCTGACCCGCAACTTCAAGCACCTCAACCTCGACTTCCAGCTGCAGGAGGGCGGCCGGAAGCTCAAGGTGGACGCCTGGTTCGGCACACGCCGCACCATGGCCGCCATCCGCACCGCCATCTCCCACGTCCAGAACCTCATCACCGGCGTCACCAAGGGCTTCCGCTACAAGATGCGCTTCGTCTACGCTCACTTCCCCATCAACGCCTCCATCAACTCCGGCAACA…
PTA.265.C1	GGAGGGCACCCGGGACCGCCCCTACGGCCACTGCCTCGTCGCCGGCCTCGCCAAGTACCC[C/G]AAGAAGGTGATCCGCAAGGACTCGGCCAAGAAGACGGCCAAGAAGTCGCGCGTCAAGTGC	LG_7	106.227	JU963003	>PTA.265.C1	GCCCCCACACCACCACACGAACCCTCCCCCAACCCACCGGCGGCGGCGCAGCAGCAGCAGGTAGGACGCGAAGATGGTGAAGTTCCTCAAGCCCGGCAAGGCCGTGATCCTGCTGCAGGGCCGGTTCGCCGGCAAGAAGGCGGTGATCGTGCGCGTGTTCGAGGAGGGCACCCGGGACCGCCCCTACGGCCACTGCCTCGTCGCCGGCCTCGCCAAGTACCCCAAGAAGGTGATCCGCAAGGACTCGGCCAAGAAGACGGCCAAGAAGTCGCGCGTCAAGTGCTTCCTCAAGCTCGTCAACTTCACGCACCTCATGCCCACCCGCTACACCCTCGACGTCGACTTCAAGGACGTGTCCACGGCCGGGCCCGACGCGCTCGCCACCTCCGACAAGAAGGT…
RPG	TCTGGAAGTAAAACCCAAGAGAACAACACGAGCCCCGAGCTCCCGGAGGAACTGCCATACGACTTTCTGAAGCA[G/A]ATCACGAATGACTTCGCGGAAGATAGGAAAATCAGTGGAAGCCCATTCGGAACACTCTATAAGGTGTGATAATTTTCCATTGGTGTTTTGGTGTTCCAGAGGTTG	LG_7	110.004	JU963004	>RPG	CCCTTGAGCAACAAGACTGACCATTTATCTCGTTCCTCGATTCCCATAGCTAGATCCAATCCCACCTGCCCATAGATCCCTCAAGGCTTCCAGATTCACTGTCGAAGGTTAGTGACTGTGCCCAGCATGTTCTTTTTAGCTGTTAAATTTTGCATTTTTACTCTTATTTATGCTGTTTTGTAAACTGAGAATAACCCACAACCAGTCGCTGCTCACGGTCGATCCTCAGAAATGGCCCCTTCTGGAAGTAAAACCCAAGAGAACAACACGAGCCCCGAGCTCCCGGAGGAACTGCCATACGACTTTCTGAAGCAAATCACGAATGACTTCGCCGAAGATCGGAAAATCAGTGGAAGTCCATTCGGAACACTCTATAAGGTGTGATAATTTTCCATTGGT…
PTA.1972.C1	GTTTCTTGGGAGGAGAATGTGACTATGGGGTACATCGATGTTGAAGCTACTCACGCCAAA[C/G]AGAGAACAGACGATGAGGCGACCTCTGGTTCCAAAAAAGCGTCAACAGAGAATGTCTCTA	LG_7	113.683	JU963005	>PTA.1972.C1	GGGAAATACAGAGTTGCTCTAGACTCCGACGCTCTGATGTTTGGTGGACATGGAAGAGTTGGCCATGACGTGGATCACTTCACGTCAACTGAAGGAGTACCAGGAGTGCCTGAAACAAACTTCAACAACCGCCCCAACTCATTCAGAATCCTGTCTCCACCCCGCACTTGTGTGGCATACCATCGTGTTGACGAAAAAGCTGAAAGGCGTAAGAAGGAAGCAGCTGTTTCTTGGGAGGAGAATGTGACTATGGGGTACATCGATGTTGAAGCTACTCACGCCAAACAGAGAACAGACGATGAGGCGACCTCTGGTTCCAAAAAAGCGTCAACAGAGAATGTCTCTAGCAACAAGGGAATGAACTTTGTGTTCCATTCGTATGACGACGGCAAGAAATAA…
